# Supplementary material for: The alarmone (p)ppGpp confers tolerance to oxidative stress during the stationary phase by maintenance of redox and iron homeostasis in Staphylococcus aureus
Source: Free Radic Biol Med. 2020 Dec;161:351–64. doi: 10.1016/j.freeradbiomed.2020.10.322 (PMC7754856; doi:10.1016/j.freeradbiomed.2020.10.322)
Supplement: Multimedia component 3 [file mmc3.xlsx]

## Sheet: Table S4
Table S4. DESeq2 differential gene expression analysis of the Staphylococcus aureus USA300 JE2 (p)ppGpp0 mutant versus the wild type at OD500 of 1.2
Locus-tag (USA300_FPR3757)	Locus-tag (COL)	Locus-tag (USA300_TCH1516)	Gene Symbol (USA300_FPR3757)	Gene Symbol (USA300_TCH1516 )	Operon	Regulon	Stringent Control	Translation	Function (USA300_FPR3757)	Base mean	A-value	M-value	Fold change	Standard error	Wald statistic	P-value	Adjusted P-value
SAUSA300_1428	SACOL0335	USA300HOU_1479	SAUSA300_1428	USA300HOU_1479	SACOL0335 - SACOL0338 ssb1 SACOL0340 - SACOL0349	-	-	-	conserved hypothetical phage protein	30.2515	4.91893	6.05	66.37	0.750021	8.06972	7.04573e-16	2.74108e-15
SAUSA300_2546	SACOL2628	USA300HOU_2606	betB	betB	betB	-	Stringent ctrl	-	glycine betaine aldehyde dehydrogenase	1273.85	10.315	5.37	41.45	0.180836	29.7136	5.13139e-194	1.45732e-191
SAUSA300_2311	SACOL2361	USA300HOU_2347	SAUSA300_2311	USA300HOU_2347	hssRS lytT SACOL2361	GraRS	-	-	conserved hypothetical protein	5974.87	12.5447	5.09	33.97	0.193555	26.2782	3.40281e-152	3.47904e-150
SAUSA300_2092	SACOL2131	USA300HOU_2128	dps	dps	dps	PerR	-	-	general stress protein 20U	32354.5	14.9817	4.96	31.06	0.148444	33.3916	1.81624e-244	1.54744e-241
SAUSA300_2310	SACOL2360	USA300HOU_2346	SAUSA300_2310	lytT	hssRS lytT SACOL2361	GraRS	-	-	conserved hypothetical protein	7993.85	12.9647	4.83	28.35	0.203957	23.6578	9.81012e-124	7.16419e-122
SAUSA300_0604	SACOL0671	USA300HOU_0621	SAUSA300_0604	USA300HOU_0621	SACOL0671	SigB	-	-	hydrolase, alpha/beta hydrolase fold family	20442.8	14.3193	4.76	27.02	0.164926	28.837	7.36485e-183	1.88246e-180
SAUSA300_2164	SACOL2197	USA300HOU_2200	SAUSA300_2164	map-w	map-w	SigB	-	-	conserved hypothetical protein	1079.99	10.0768	4.22	18.67	0.217019	19.4578	2.50149e-84	6.80193e-83
SAUSA300_0770	SACOL0854	USA300HOU_0817	SAUSA300_0770	USA300HOU_0817	SACOL0853 SACOL0854	SigB	-	-	conserved hypothetical protein	186.222	7.54088	4	16.01	0.237615	16.8393	1.25712e-63	1.93566e-62
SAUSA300_2545	SACOL2627	USA300HOU_2605	betA	betA	betA	-	Stringent ctrl	-	choline dehydrogenase	1245.77	10.2828	3.98	15.83	0.146866	27.1287	4.51261e-162	6.40791e-160
SAUSA300_0877	SACOL0979	USA300HOU_0933	clpB	clpB	clpB	CtsR	-	-	Chaperone clpB	20403.1	14.3165	3.97	15.62	0.153435	25.843	2.919e-147	2.76332e-145
SAUSA300_2447	SACOL2519	USA300HOU_2497	SAUSA300_2447	USA300HOU_2497	SACOL2519	SigB	-	-	conserved hypothetical protein	10841.1	13.4042	3.9	14.94	0.120064	32.4896	1.49345e-231	9.54314e-229
SAUSA300_1427	SACOL0336	USA300HOU_1477	SAUSA300_1427	USA300HOU_1477	SACOL0335 - SACOL0338 ssb1 SACOL0340 - SACOL0349	-	-	-	phiSLT ORF86-like protein	8.41007	3.07212	3.86	14.55	0.800342	4.82658	1.38895e-06	3.08978e-06
SAUSA300_1418	-	-	SAUSA300_1418	-	-	-	-	-	phiSLT ORF 82-like protein	5.51946	2.46453	3.86	14.56	0.86306	4.47647	7.58885e-06	1.58733e-05
SAUSA300_1419	SACOL0351	USA300HOU_1468	SAUSA300_1419	USA300HOU_1468	SACOL0350 SACOL0351	-	-	-	phiSLT ORF80-like protein	5.50193	2.45994	3.77	13.68	0.871107	4.33269	1.47297e-05	3.01675e-05
SAUSA300_0786	SACOL0872	USA300HOU_0835	SAUSA300_0786	ohr	ohr	SigB	-	-	OsmC/Ohr family protein	4760.42	12.2169	3.7	12.95	0.204235	18.094	3.55189e-73	6.87775e-72
SAUSA300_2076	SACOL2114	USA300HOU_2110	SAUSA300_2076	aldA	SACOL2114	SigB	-	-	aldehyde dehydrogenase family protein	21816.3	14.4131	3.67	12.76	0.156137	23.5298	2.02264e-122	1.36049e-120
SAUSA300_1976	SACOL2007	USA300HOU_2014	SAUSA300_1976	dapE	dapE	-	-	-	probable succinyl-diaminopimelate desuccinylase	3601.68	11.8145	3.66	12.63	0.165957	22.0468	1.02608e-107	5.96062e-106
SAUSA300_1856	SACOL1933	USA300HOU_1870	SAUSA300_1856	pfpI	pfpI	SigB	-	-	conserved hypothetical protein	14124.7	13.7859	3.58	11.92	0.170376	20.9834	9.30126e-98	3.49618e-96
SAUSA300_1540	SACOL1637	USA300HOU_1581	dnaK	dnaK	hrcA-grpE-dnaKJ	HrcA	-	-	chaperone protein DnaK	59214.7	15.8537	3.47	11.09	0.153603	22.6007	4.27003e-113	2.72855e-111
SAUSA300_1539	SACOL1636	USA300HOU_1580	dnaJ	dnaJ	hrcA-grpE-dnaKJ	HrcA	-	-	chaperone protein DnaJ	6648.82	12.6989	3.46	11.03	0.128804	26.8894	2.92403e-159	3.55896e-157
SAUSA300_0085	SACOL0063	USA300HOU_0092	SAUSA300_0085	cstA	cstAB sqr	CstR	-	-	conserved hypothetical protein	441.945	8.78772	3.39	10.51	0.170323	19.9227	2.58847e-88	8.16807e-87
SAUSA300_0781	SACOL0868	USA300HOU_0830	SAUSA300_0781	USA300HOU_0830	SACOL0868	SigB	-	-	conserved hypothetical protein	9867.71	13.2685	3.38	10.41	0.152516	22.1624	7.91766e-109	4.7064e-107
SAUSA300_0711	SACOL0787	USA300HOU_0749	SAUSA300_0711	bmrU	bmrU	SigB	-	-	conserved hypothetical protein	6688.46	12.7075	3.34	10.12	0.0927793	35.9881	1.28545e-283	1.6428e-280
SAUSA300_0086	SACOL0064	USA300HOU_0093	SAUSA300_0086	cstB	cstAB sqr	CstR	-	-	conserved hypothetical protein	1047.23	10.0324	3.34	10.1	0.118263	28.2048	5.10468e-175	9.31969e-173
SAUSA300_1538	SACOL1635	USA300HOU_1579	prmA	prmA	mtaB rsmE prmA dnaJ dnaK grpE hrcA	GraRS	-	Translation	ribosomal protein L11 methyltransferase	9571.67	13.2246	3.31	9.94	0.136838	24.2151	1.54384e-129	1.27292e-127
SAUSA300_0666	SACOL0740	USA300HOU_0703	SAUSA300_0666	yvdD	yvdD SACOL0741 SACOL0742	SigB	-	-	decarboxylase family protein	9027.79	13.1402	3.3	9.85	0.152552	21.6287	9.64449e-104	4.65119e-102
SAUSA300_2145	SACOL2176	USA300HOU_2178	SAUSA300_2145	opuD2	asp23 SACOL2174 amaP opuD2	SigB	-	-	glycine betaine transporter	8827.83	13.1078	3.27	9.66	0.120974	27.0431	4.60304e-161	6.1923e-159
SAUSA300_0509	SACOL0569	USA300HOU_0517	SAUSA300_0509	mcsB	ctsR mcsA mcsB clpC	CtsR	-	-	ATP guanido phosphotransferase	11121.2	13.441	3.18	9.07	0.189927	16.7521	5.47033e-63	8.12917e-62
SAUSA300_0772	SACOL0856	USA300HOU_0819	clfA	clfA	clfA	MgrA	-	-	clumping factor A	16535.8	14.0133	3.17	8.97	0.120146	26.3439	6.02607e-153	6.41776e-151
SAUSA300_0508	SACOL0568	USA300HOU_0516	SAUSA300_0508	mcsA	ctsR mcsA mcsB clpC	CtsR	-	-	conserved hypothetical protein	5364.47	12.3892	3.16	8.91	0.187515	16.8317	1.42908e-63	2.18727e-62
SAUSA300_0329	SACOL0399	USA300HOU_0349	SAUSA300_0329	USA300HOU_0349	SACOL0399	SigB	-	-	putative oxidoreductase	5167.08	12.3351	3.1	8.59	0.141678	21.9025	2.45652e-106	1.36497e-104
SAUSA300_1064	SACOL1183	USA300HOU_1108	SAUSA300_1064	arcD1	arcD1	SigB	-	-	transporter, TRAP family	1293.88	10.3375	3.09	8.5	0.112523	27.4369	9.96557e-166	1.592e-163
SAUSA300_2477	SACOL2553	USA300HOU_2531	cidC	cidC	cidCBA	CidR	-	-	pyruvate oxidase	18817	14.1998	3.05	8.29	0.108154	28.2113	4.24855e-175	8.3533e-173
SAUSA300_2622	SACOL2713	USA300HOU_2691	SAUSA300_2622	USA300HOU_2691	SACOL2713	-	Stringent ctrl	-	conserved hypothetical protein	3694.87	11.8513	3.04	8.21	0.112429	27.0155	9.71954e-161	1.24216e-158
SAUSA300_1542	SACOL1639	USA300HOU_1583	hrcA	hrcA	hrcA-grpE-dnaKJ	HrcA	-	-	heat-inducible transcription repressor HrcA	17409.4	14.0876	3.04	8.24	0.203389	14.9625	1.29129e-50	1.37522e-49
SAUSA300_0821	SACOL0917	USA300HOU_0874	SAUSA300_0821	sufU	sufCDSUB	PerR	-	-	SUF system FeS assembly protein, NifU family	16061.2	13.9713	3	7.98	0.11231	26.6828	7.45595e-157	8.66246e-155
SAUSA300_0822	SACOL0918	USA300HOU_0875	sufB	sufB	sufCDSUB	PerR	-	-	FeS assembly protein SufB	56628.3	15.7892	2.98	7.86	0.0993415	29.9498	4.42097e-197	1.4125e-194
SAUSA300_1874	SACOL1952	USA300HOU_1891	SAUSA300_1874	ftn	ftnA	Fur	-	-	ferritins family protein	14208.6	13.7945	2.98	7.89	0.139972	21.2899	1.40858e-100	6.31635e-99
SAUSA300_0510	SACOL0570	USA300HOU_0518	clpC	clpC	ctsR mcsA mcsB clpC	CtsR	-	-	endopeptidase	41711.8	15.3482	2.98	7.89	0.164792	18.0785	4.70799e-73	9.01805e-72
SAUSA300_0820	SACOL0916	USA300HOU_0873	sufS	sufS	sufCDSUB	PerR	-	-	cysteine desulfurases, SufS subfamily subfamily	31871.6	14.96	2.96	7.79	0.113822	26.0234	2.69502e-149	2.64941e-147
SAUSA300_1949	SACOL0357	USA300HOU_1980	dut	dut	SACOL0352 - SACOL0356 dut	GraRS	-	-	dUTP diphosphatase	18.514	4.21054	2.93	7.64	0.596891	4.91612	8.82776e-07	1.99503e-06
SAUSA300_2144	SACOL2175	USA300HOU_2177	SAUSA300_2144	amaP	asp23 SACOL2174 amaP opuD2	SigB	-	-	conserved hypothetical protein	51960.1	15.6651	2.87	7.33	0.155519	18.4787	3.06435e-76	6.47312e-75
SAUSA300_1981	SACOL2014	USA300HOU_2021	SAUSA300_1981	USA300HOU_2021	SACOL2014	-	-	-	phage terminase family protein	112.689	6.81621	2.87	7.3	0.278235	10.305	6.6899e-25	3.68521e-24
SAUSA300_2629	SACOL2720	USA300HOU_2698	SAUSA300_2629	USA300HOU_2698	SACOL2720	SigB	-	-	conserved hypothetical protein	366.327	8.51699	2.86	7.26	0.17374	16.4602	7.09199e-61	1.00706e-59
SAUSA300_0206	SACOL0190	USA300HOU_0218	SAUSA300_0206	acpD	acpD	GraRS	-	-	flavodoxin family protein	4260.48	12.0568	2.8	6.98	0.13212	21.2233	5.8183e-100	2.4786e-98
SAUSA300_2097	SACOL2136	USA300HOU_2133	SAUSA300_2097	ylbE	ylbE	SigB	-	-	conserved hypothetical protein	3242.66	11.663	2.8	6.95	0.150738	18.5553	7.38676e-77	1.62763e-75
SAUSA300_2143	SACOL2174	USA300HOU_2176	SAUSA300_2143	USA300HOU_2176	asp23 SACOL2174 amaP opuD2	SigB	-	-	conserved hypothetical protein	32065.5	14.9687	2.79	6.94	0.149169	18.7352	2.55716e-78	5.78417e-77
SAUSA300_1541	SACOL1638	USA300HOU_1582	grpE	grpE	hrcA-grpE-dnaKJ	HrcA	-	-	co-chaperone GrpE	13512.1	13.722	2.79	6.92	0.183428	15.2193	2.63357e-52	2.99174e-51
SAUSA300_0819	SACOL0915	USA300HOU_0871	sufD	sufD	sufCDSUB	PerR	-	-	FeS assembly protein SufD	30516	14.8973	2.78	6.85	0.113106	24.5435	5.0802e-133	4.63749e-131
SAUSA300_2249	SACOL2291	USA300HOU_2280	ssaA	ssaA	ssaA	SarA	Stringent ctrl	-	secretory antigen precursor SsaA	2181.9	11.0914	2.78	6.85	0.199501	13.9159	5.07329e-44	4.50254e-43
SAUSA300_0372	SACOL0444	USA300HOU_0395	SAUSA300_0372	USA300HOU_0395	SACOL0444	SigB	-	-	putative lipoprotein	25287.1	14.6261	2.78	6.86	0.389308	7.13497	9.68078e-13	3.1642e-12
SAUSA300_0507	SACOL0567	USA300HOU_0515	ctsR	ctsR	ctsR mcsA mcsB clpC	CtsR	-	-	transcriptional regulator CtsR	5544.69	12.4369	2.76	6.77	0.195871	14.0896	4.40244e-45	4.0188e-44
SAUSA300_1864	SACOL1941	USA300HOU_1879	SAUSA300_1864	yihY	yihY	SigB	-	-	putative membrane protein	16794.7	14.0357	2.74	6.68	0.143063	19.1575	8.37382e-82	2.05803e-80
SAUSA300_2548	SACOL2631	USA300HOU_2609	SAUSA300_2548	USA300HOU_2609	SACOL2631	SigB	-	-	conserved hypothetical protein	925.415	9.85396	2.72	6.57	0.140789	19.2966	5.73414e-83	1.48045e-81
SAUSA300_2501	SACOL2579	USA300HOU_2559	SAUSA300_2501	crtI	crtNMQIO	SigB	-	-	phytoene dehydrogenase	1095.34	10.0972	2.71	6.53	0.160473	16.8657	8.05106e-64	1.25479e-62
SAUSA300_2525	SACOL2605	USA300HOU_2582	SAUSA300_2525	USA300HOU_2582	SACOL2605	SigB	-	-	conserved hypothetical protein	1331.68	10.379	2.7	6.48	0.151551	17.7953	7.69225e-71	1.41449e-69
SAUSA300_0084	SACOL0062	USA300HOU_0091	SAUSA300_0084	cstR	cstR tauE	CstR	-	-	conserved hypothetical protein	428.172	8.74205	2.69	6.46	0.192016	14.0165	1.23538e-44	1.10794e-43
SAUSA300_0685	SACOL0759	USA300HOU_0723	fruA	fruA	fruAB	-	Stringent ctrl	-	fructose specific permease	4344.43	12.085	2.68	6.39	0.0945069	28.3191	2.01242e-176	4.28644e-174
SAUSA300_1982	SACOL2016	USA300HOU_2024	groL	groEL	groEL-groES	HrcA	-	-	60 kDa chaperonin	51540.6	15.6534	2.68	6.41	0.212995	12.5881	2.45613e-36	1.77843e-35
SAUSA300_0566	SACOL0630	USA300HOU_0577	SAUSA300_0566	USA300HOU_0577	SACOL0630	SigB	-	-	amino acid permease	15633.7	13.9324	2.67	6.36	0.138288	19.3017	5.19867e-83	1.3559e-81
SAUSA300_1373	SACOL1525	USA300HOU_1422	SAUSA300_1373	fer	fer	-	-	-	ferredoxin	2754.6	11.4276	2.64	6.23	0.121706	21.6815	3.06572e-104	1.53647e-102
SAUSA300_1760	SACOL1871	USA300HOU_1808	epiG	epiG	epiGEFPDCBA	SigB	-	-	lantibiotic epidermin immunity protein F	877.553	9.77734	2.63	6.18	0.132282	19.8703	7.36292e-88	2.29508e-86
SAUSA300_0083	SACOL0061	USA300HOU_0090	SAUSA300_0083	tauE	cstR tauE	CstR	-	-	putative membrane protein	1201.01	10.23	2.62	6.15	0.185449	14.1349	2.31479e-45	2.12827e-44
SAUSA300_0986	SACOL1094	USA300HOU_1028	SAUSA300_0986	cydA	cydA cydB	GraRS	-	-	cytochrome D ubiquinol oxidase, subunit I	632.774	9.30555	2.59	6.02	0.14322	18.0783	4.72777e-73	9.01805e-72
SAUSA300_2142	SACOL2173	USA300HOU_2175	asp23	asp23	asp23 SACOL2174 amaP opuD2	SigB	-	-	alkaline shock protein 23	92942.3	16.504	2.59	6.02	0.148247	17.4664	2.58404e-68	4.55504e-67
SAUSA300_2478	SACOL2554	USA300HOU_2532	cidB	cidB	cidCBA	CidR	-	-	Holin-like protein cidB	4056.84	11.9861	2.53	5.78	0.118855	21.2863	1.51981e-100	6.69766e-99
SAUSA300_1561	SACOL1659	-	SAUSA300_1561	-	SACOL1659 lamB accC accB ahs2 dur1	-	-	-	putative membrane protein	2153.31	11.0723	2.53	5.77	0.130508	19.3792	1.15715e-83	3.08093e-82
SAUSA300_0082	SACOL0059	USA300HOU_0088	SAUSA300_0082	-	SACOL0059	-	-	-	conserved hypothetical protein	1482.9	10.5342	2.53	5.77	0.134932	18.7466	2.06561e-78	4.71402e-77
SAUSA300_1761	SACOL1872	USA300HOU_1809	epiE	epiE	epiGEFPDCBA	SigB	-	-	lantibiotic epidermin immunity protein F	744.696	9.54051	2.52	5.76	0.146537	17.23	1.58023e-66	2.69271e-65
SAUSA300_1685	SACOL1789	USA300HOU_1729	SAUSA300_1685	USA300HOU_1729	SACOL1788 SACOL1789	SigB	-	-	conserved hypothetical protein	50185.2	15.615	2.5	5.65	0.102044	24.4843	2.17379e-132	1.91594e-130
SAUSA300_2108	SACOL2149	USA300HOU_2149	mtlD	mtlD	mtlF mtlR mtlA mtlD	GraRS	Stringent ctrl	-	Mannitol-1-phosphate 5-dehydrogenase	3536.93	11.7883	2.49	5.61	0.1255	19.8286	1.68711e-87	5.13363e-86
SAUSA300_1392	SACOL0380	USA300HOU_1440	SAUSA300_1392	USA300HOU_1440	SACOL0376 - SACOL0386	-	-	-	phiSLT ORF191-like protein	60.0718	5.90862	2.47	5.55	0.353683	6.99394	2.6728e-12	8.45505e-12
SAUSA300_1983	SACOL2017	USA300HOU_2025	groES	groES	groEL-groES	HrcA	-	-	10 kDa chaperonin	9643.18	13.2353	2.46	5.51	0.207347	11.8728	1.63981e-32	1.07195e-31
SAUSA300_2275	SACOL2321	USA300HOU_2308	SAUSA300_2275	gdhII	gdhII	SigB	-	-	oxidoreductase, short chain dehydrogenase/reductase family	8769.45	13.0983	2.45	5.46	0.116065	21.0966	8.55399e-99	3.41625e-97
SAUSA300_0611	SACOL0680	USA300HOU_0644	SAUSA300_0611	mnhB	SACOL0678 mnhABCDEFG	TraP	-	-	putative Na+/H+ antiporter, MnhB component	1.97713	0.983408	2.45	5.48	0.924283	2.65605	0.00790615	0.0123824
SAUSA300_2549	SACOL2632	USA300HOU_2610	bccT	cudT	cudT	ArgR	-	-	choline/carnitine/betaine transporter, BCCT family	776.754	9.60131	2.44	5.43	0.134126	18.2	5.16138e-74	1.02267e-72
SAUSA300_2186	SACOL2221	USA300HOU_2223	rpmD	rpmD	adk secY rplO rpmD rpsE rplR rplF rpsH rpsN2 rplE rplX rplN rpsQ rpmC rplP rpsC rplV rpsS rplB rplW rplD rplC rpsJ	-	Stringent ctrl	Translation	50S ribosomal protein L30	9820.87	13.2616	2.43	5.4	0.118668	20.5011	2.10598e-93	7.27417e-92
SAUSA300_1948	-	USA300HOU_1978	SAUSA300_1948	USA300HOU_1978	-	-	-	-	phi77 ORF069-like protein	6.35046	2.66686	2.43	5.39	0.797666	3.04526	0.00232475	0.00391699
SAUSA300_2187	SACOL2222	USA300HOU_2224	rpsE	rpsE	adk secY rplO rpmD rpsE rplR rplF rpsH rpsN2 rplE rplX rplN rpsQ rpmC rplP rpsC rplV rpsS rplB rplW rplD rplC rpsJ	-	Stringent ctrl	Translation	30S ribosomal protein S5	16069.9	13.9721	2.41	5.31	0.11965	20.1211	4.82664e-90	1.54211e-88
SAUSA300_0339	SACOL0409	USA300HOU_0359	SAUSA300_0339	USA300HOU_0359	catE SACOL0409 azoR1	QsrR	-	-	conserved hypothetical protein	1465.58	10.5173	2.41	5.3	0.121179	19.8497	1.10804e-87	3.41222e-86
SAUSA300_0771	SACOL0855	USA300HOU_0818	SAUSA300_0771	USA300HOU_0818	SACOL0855	SigB	-	-	acetyltransferase, GNAT family	449.172	8.81112	2.4	5.3	0.181078	13.2796	3.03882e-40	2.4975e-39
SAUSA300_1762	SACOL1873	USA300HOU_1810	epiF	epiF	epiGEFPDCBA	SigB	-	-	lantibiotic epidermin immunity protein F	967.791	9.91855	2.39	5.25	0.133002	17.9936	2.18561e-72	4.10767e-71
SAUSA300_0667	SACOL0741	USA300HOU_0704	SAUSA300_0667	USA300HOU_0704	yvdD SACOL0741 SACOL0742	SigB	-	-	YaiI/YqxD family protein	3426.29	11.7424	2.39	5.24	0.176587	13.5376	9.37698e-42	8.0428e-41
SAUSA300_0309	SACOL0306	USA300HOU_0329	SAUSA300_0309	USA300HOU_0329	SACOL0305 SACOL0306	SigB	-	-	ABC transporter ATP-binding protein	2993.96	11.5478	2.38	5.19	0.115193	20.6265	1.58738e-94	5.79622e-93
SAUSA300_2201	SACOL2236	USA300HOU_2805	rplB	-	-	-	-	Translation	50S ribosomal protein L2	39122	15.2557	2.37	5.18	0.127608	18.5963	3.44542e-77	7.65782e-76
SAUSA300_2518	SACOL2597	USA300HOU_2575	SAUSA300_2518	USA300HOU_2575	acrR SACOL2594 - SACOL2597	SigB	-	-	hydrolase family protein	7037.97	12.7809	2.37	5.17	0.205471	11.5352	8.7684e-31	5.53384e-30
SAUSA300_2195	SACOL2230	USA300HOU_2232	rpsQ	rpsQ	adk secY rplO rpmD rpsE rplR rplF rpsH rpsN2 rplE rplX rplN rpsQ rpmC rplP rpsC rplV rpsS rplB rplW rplD rplC rpsJ	-	Stringent ctrl	Translation	30S ribosomal protein S17	11208.7	13.4523	2.35	5.08	0.150522	15.5852	9.18301e-55	1.12845e-53
SAUSA300_0765	SACOL0847	USA300HOU_0811	smpB	smpB	est rnr smpB	-	-	-	SsrA-binding protein	3774.61	11.8821	2.34	5.06	0.111336	21.0093	5.39733e-98	2.09024e-96
SAUSA300_2416	SACOL2482	USA300HOU_2463	SAUSA300_2416	-	-	-	-	-	glucose 1-dehydrogenase-like protein	1070.74	10.0644	2.33	5.01	0.137202	16.9487	1.96792e-64	3.16352e-63
SAUSA300_2188	SACOL2223	USA300HOU_2225	rplR	rplR	adk secY rplO rpmD rpsE rplR rplF rpsH rpsN2 rplE rplX rplN rpsQ rpmC rplP rpsC rplV rpsS rplB rplW rplD rplC rpsJ	-	Stringent ctrl	Translation	50S ribosomal protein L18	11578.4	13.4991	2.32	4.98	0.122783	18.8647	2.22687e-79	5.22191e-78
SAUSA300_0340	SACOL0410	USA300HOU_0360	SAUSA300_0340	azoR1	catE SACOL0409 azoR1	QsrR	-	-	NADH-dependent FMN reductase	1075.82	10.0712	2.32	5	0.126868	18.3102	6.86271e-75	1.40329e-73
SAUSA300_2189	SACOL2224	USA300HOU_2226	rplF	rplF	adk secY rplO rpmD rpsE rplR rplF rpsH rpsN2 rplE rplX rplN rpsQ rpmC rplP rpsC rplV rpsS rplB rplW rplD rplC rpsJ	-	Stringent ctrl	Translation	50S ribosomal protein L6	13646.7	13.7363	2.31	4.96	0.119573	19.3271	3.17796e-83	8.37409e-82
SAUSA300_2486	SACOL2563	USA300HOU_2542	SAUSA300_2486	clpL	clpL	SigB	-	-	putative ATP-dependent Clp proteinase	9194.05	13.1665	2.3	4.93	0.153535	14.9895	8.5961e-51	9.23177e-50
SAUSA300_2193	SACOL2228	USA300HOU_2230	rplX	rplX	adk secY rplO rpmD rpsE rplR rplF rpsH rpsN2 rplE rplX rplN rpsQ rpmC rplP rpsC rplV rpsS rplB rplW rplD rplC rpsJ	-	Stringent ctrl	Translation	50S ribosomal protein L24	10218.4	13.3189	2.29	4.89	0.134708	16.9888	9.93891e-65	1.60784e-63
SAUSA300_2192	SACOL2227	USA300HOU_2229	rplE	rplE	adk secY rplO rpmD rpsE rplR rplF rpsH rpsN2 rplE rplX rplN rpsQ rpmC rplP rpsC rplV rpsS rplB rplW rplD rplC rpsJ	-	Stringent ctrl	Translation	50S ribosomal protein L5	12790.9	13.6428	2.28	4.87	0.129891	17.5899	2.94414e-69	5.26239e-68
SAUSA300_2281	SACOL2327	USA300HOU_2314	hutG	hutG	hutG	SigB	-	-	formimidoylglutamase	5092.39	12.3141	2.27	4.82	0.149889	15.1333	9.76319e-52	1.08029e-50
SAUSA300_2190	SACOL2225	USA300HOU_2227	rpsH	rpsH	adk secY rplO rpmD rpsE rplR rplF rpsH rpsN2 rplE rplX rplN rpsQ rpmC rplP rpsC rplV rpsS rplB rplW rplD rplC rpsJ	-	Stringent ctrl	Translation	30S ribosomal protein S8	11594.1	13.5011	2.26	4.8	0.127104	17.8111	5.79863e-71	1.07401e-69
SAUSA300_1581	SACOL1679	USA300HOU_1624	SAUSA300_1581	USA300HOU_1624	SACOL1679	SigB	-	-	conserved hypothetical protein	13464.4	13.7169	2.26	4.8	0.136279	16.6131	5.6049e-62	8.13985e-61
SAUSA300_2197	SACOL2232	USA300HOU_p1	rplP	-	-	-	-	Translation	50S ribosomal protein L16	13798.3	13.7522	2.26	4.8	0.136373	16.5997	7.00515e-62	1.01159e-60
SAUSA300_2194	SACOL2229	USA300HOU_2231	rplN	rplN	adk secY rplO rpmD rpsE rplR rplF rpsH rpsN2 rplE rplX rplN rpsQ rpmC rplP rpsC rplV rpsS rplB rplW rplD rplC rpsJ	-	Stringent ctrl	Translation	50S ribosomal protein L14	11333.5	13.4683	2.25	4.76	0.121643	18.4925	2.372e-76	5.05235e-75
SAUSA300_2499	SACOL2577	USA300HOU_2557	crtM	crtM	crtNMQIO	SigB	-	-	squalene desaturase	562.737	9.13632	2.25	4.76	0.147413	15.278	1.07105e-52	1.23316e-51
SAUSA300_1602	SACOL1701	USA300HOU_1645	SAUSA300_1602	USA300HOU_1645	rpmA SACOL1701 rplU	-	Stringent ctrl	-	conserved hypothetical protein	23774.7	14.5371	2.24	4.73	0.113871	19.6961	2.32765e-86	6.68479e-85
SAUSA300_2630	SACOL2721	USA300HOU_2699	nixA	nixA	nixA	SigB	-	-	high-affinity nickel-transporter	1540.84	10.5895	2.24	4.72	0.128449	17.4273	5.12101e-68	8.96527e-67
SAUSA300_2202	SACOL2237	USA300HOU_2810	rplW	-	-	-	-	Translation	50S ribosomal protein L23	12450.2	13.6039	2.24	4.72	0.14897	15.0256	4.98992e-51	5.42733e-50
SAUSA300_2415	SACOL2481	USA300HOU_2462	SAUSA300_2415	USA300HOU_2462	SACOL2481	SigB	-	-	conserved hypothetical protein	565.358	9.14302	2.24	4.73	0.177332	12.6405	1.26205e-36	9.24296e-36
SAUSA300_1603	SACOL1702	USA300HOU_1646	rplU	rplU	rpmA SACOL1701 rplU	-	Stringent ctrl	Translation	50S ribosomal protein L21	31178.9	14.9283	2.23	4.69	0.104189	21.3981	1.39123e-101	6.34999e-100
SAUSA300_0368	SACOL0439	USA300HOU_0389	rpsR	rpsR	rpsF ssb rpsR	-	Stringent ctrl	Translation	ribosomal protein S18	10174.5	13.3127	2.23	4.68	0.106888	20.8356	2.05877e-96	7.62639e-95
SAUSA300_0818	SACOL0914	USA300HOU_0870	sufC	sufC	sufCDSUB	PerR	-	-	FeS assembly ATPase SufC	15499.8	13.92	2.23	4.71	0.114078	19.5858	2.04332e-85	5.61584e-84
SAUSA300_2500	SACOL2578	USA300HOU_2558	SAUSA300_2500	crtQ	crtNMQIO	SigB	-	-	glycosyl transferase	797.539	9.63941	2.23	4.69	0.197566	11.2843	1.56916e-29	9.59512e-29
SAUSA300_0612	SACOL0681	USA300HOU_0645	SAUSA300_0612	mnhC	SACOL0678 mnhABCDEFG	TraP	-	-	putative Na+/H+ antiporter, MnhC component	14.1961	3.82742	2.23	4.7	0.559566	3.98781	6.66873e-05	0.000129425
SAUSA300_0523	SACOL0584	USA300HOU_0532	rplA	rplA	secE nusG rplK rplA rplJ rplL rsmC	-	Stringent ctrl	Translation	ribosomal protein L1	39817.8	15.2811	2.22	4.66	0.109194	20.3402	5.66901e-92	1.88182e-90
SAUSA300_2191	SACOL2226	USA300HOU_2228	rpsN	rpsN_2	adk secY rplO rpmD rpsE rplR rplF rpsH rpsN2 rplE rplX rplN rpsQ rpmC rplP rpsC rplV rpsS rplB rplW rplD rplC rpsJ	-	-	Translation	30S ribosomal protein S14	5709.09	12.479	2.22	4.67	0.134668	16.5154	2.84337e-61	4.08294e-60
SAUSA300_2196	SACOL2231	USA300HOU_2233	rpmC	rpmC	adk secY rplO rpmD rpsE rplR rplF rpsH rpsN2 rplE rplX rplN rpsQ rpmC rplP rpsC rplV rpsS rplB rplW rplD rplC rpsJ	-	Stringent ctrl	Translation	50S ribosomal protein L29	9100.43	13.1517	2.22	4.64	0.141017	15.7115	1.26071e-55	1.59524e-54
SAUSA300_1847	SACOL1924	USA300HOU_1861	SAUSA300_1847	msbA	msbA	-	Stringent ctrl	-	conserved hypothetical protein	2395.04	11.2258	2.2	4.6	0.131663	16.7274	8.27641e-63	1.2228e-61
SAUSA300_0374	SACOL0446	USA300HOU_0397	SAUSA300_0374	USA300HOU_0397	SACOL0446	SigB	-	-	putative membrane protein	31279.6	14.9329	2.2	4.58	0.131368	16.7089	1.12841e-62	1.65759e-61
SAUSA300_2198	SACOL2233	USA300HOU_p2	rpsC	-	-	-	-	Translation	30S ribosomal protein S3	17741.4	14.1148	2.2	4.59	0.137782	15.9615	2.36875e-57	3.12089e-56
SAUSA300_2203	SACOL2238	-	rplD	-	adk secY rplO rpmD rpsE rplR rplF rpsH rpsN2 rplE rplX rplN rpsQ rpmC rplP rpsC rplV rpsS rplB rplW rplD rplC rpsJ	-	-	Translation	50S ribosomal protein L4	22439.1	14.4537	2.2	4.58	0.143078	15.3483	3.63563e-53	4.22394e-52
SAUSA300_1666	SACOL1769	USA300HOU_1707	rpsD	rpsD	rpsD	-	Stringent ctrl	Translation	30S ribosomal protein S4	30476	14.8954	2.19	4.56	0.0923784	23.7046	3.23164e-124	2.42943e-122
SAUSA300_1149	SACOL1274	USA300HOU_1188	rpsB	rpsB	rpsB	-	-	Translation	30S ribosomal protein S2	35796.7	15.1275	2.19	4.56	0.100974	21.6723	3.74636e-104	1.84148e-102
SAUSA300_1582	SACOL1680	USA300HOU_1625	SAUSA300_1582	csbD	csbD	SigB	-	-	conserved hypothetical protein	16103	13.975	2.18	4.52	0.129573	16.7866	3.05836e-63	4.59833e-62
SAUSA300_2200	SACOL2235	USA300HOU_2800	rpsS	-	-	-	-	Translation	30S ribosomal protein S19	11250.6	13.4577	2.18	4.54	0.13674	15.9568	2.55541e-57	3.34955e-56
SAUSA300_2177	SACOL2212	USA300HOU_2214	rplQ	rplQ	rplQ rpoA rpsK rpsM rpmJ infA	-	-	Translation	50S ribosomal protein L17	20564.3	14.3279	2.17	4.49	0.0993462	21.8016	2.24132e-105	1.2189e-103
SAUSA300_0574	SACOL0638	USA300HOU_0585	SAUSA300_0574	mvaK2	mvaK1 mvaD mvaK2	SigB	-	-	phosphomevalonate kinase	3809.87	11.8955	2.17	4.51	0.100147	21.6861	2.77669e-104	1.41944e-102
SAUSA300_2498	SACOL2576	USA300HOU_2556	crtN	crtN	crtNMQIO	SigB	-	-	squalene synthase	948.316	9.88922	2.17	4.51	0.154552	14.0594	6.7495e-45	6.07455e-44
SAUSA300_1684	SACOL1788	USA300HOU_1728	SAUSA300_1684	USA300HOU_1728	SACOL1788 SACOL1789	SigB	-	-	conserved hypothetical protein	14938.5	13.8667	2.16	4.47	0.1176	18.3701	2.27898e-75	4.69764e-74
SAUSA300_2253	SACOL2295	USA300HOU_2285	ssaA	ssaA	ssaA	CodY	-	-	secretory antigen precursor SsaA	1392.78	10.4438	2.16	4.47	0.223712	9.65016	4.90803e-22	2.45979e-21
SAUSA300_1045	SACOL1157	USA300HOU_1082	uvrC	uvrC	uvrC	-	-	-	excinuclease ABC, C subunit	2321.26	11.1807	2.15	4.43	0.102044	21.0538	2.10855e-98	8.29149e-97
SAUSA300_0338	SACOL0408	USA300HOU_0358	SAUSA300_0338	catE	catE SACOL0409 azoR1	QsrR	-	-	glyoxalase family protein	815.663	9.67183	2.15	4.45	0.123875	17.378	1.21131e-67	2.1062e-66
SAUSA300_0367	SACOL0438	USA300HOU_0388	ssb	ssb	rpsF ssb rpsR	-	Stringent ctrl	-	single-strand binding protein	21526.7	14.3938	2.15	4.44	0.126925	16.939	2.32206e-64	3.69745e-63
SAUSA300_2236	SACOL2278	USA300HOU_2267	SAUSA300_2236	caiA	caiA	CymR	-	-	conserved hypothetical protein	418.929	8.71056	2.15	4.43	0.158608	13.5418	8.85906e-42	7.62416e-41
SAUSA300_0982	SACOL1090	USA300HOU_1024	SAUSA300_0982	USA300HOU_1024	rlmI SACOL1090	SigB	-	-	conserved hypothetical protein	9384.63	13.1961	2.14	4.4	0.111178	19.2127	2.89825e-82	7.26267e-81
SAUSA300_2199	SACOL2234	USA300HOU_p3	rplV	-	-	-	-	Translation	50S ribosomal protein L22	10157.1	13.3102	2.14	4.4	0.141623	15.0868	1.97726e-51	2.15978e-50
SAUSA300_1898	SACOL1980	USA300HOU_1919	SAUSA300_1898	USA300HOU_1919	SACOL1980	-	Stringent ctrl	-	conserved hypothetical protein	949.748	9.8914	2.14	4.42	0.144469	14.8388	8.22257e-50	8.40676e-49
SAUSA300_0105	SACOL0085	USA300HOU_0114	SAUSA300_0105	hipO	SACOL0085 SACOL0086	SigB	-	-	peptidase, M20/M25/M40 family	776.756	9.60132	2.11	4.32	0.130064	16.2406	2.60196e-59	3.5756e-58
SAUSA300_0159	SACOL0143	USA300HOU_0170	cap5H	cap5H	cap5ABCDEFGHIJKLMNOP	SigB	-	-	capsular polysaccharide biosynthesis protein Cap5H	51.4508	5.68512	2.11	4.31	0.366865	5.74495	9.19473e-09	2.35017e-08
SAUSA300_0366	SACOL0437	USA300HOU_0387	rpsF	rpsF	rpsF ssb rpsR	-	Stringent ctrl	Translation	ribosomal protein S6	16958.7	14.0497	2.1	4.28	0.115115	18.2227	3.40605e-74	6.80146e-73
SAUSA300_0070	-	USA300HOU_0075	SAUSA300_0070	USA300HOU_0075	-	-	-	-	putative lysophospholipase	3515.56	11.7795	2.09	4.27	0.128346	16.311	8.24183e-60	1.1449e-58
SAUSA300_2626	SACOL2717	USA300HOU_2695	SAUSA300_2626	USA300HOU_2695	SACOL2717	SigB	-	-	conserved hypothetical protein	1368.01	10.4179	2.09	4.26	0.187259	11.1674	5.88774e-29	3.54931e-28
SAUSA300_2155	SACOL2186	USA300HOU_2188	lacA	lacA	lacGEFDCBA SACOL2187	MgrA	-	-	galactose-6-phosphate isomerase	5.48447	2.45535	2.08	4.24	0.760204	2.74254	0.00609654	0.00966073
SAUSA300_2023	SACOL2055	USA300HOU_2060	rsbW	rsbW	sigB rsbW rsbV rsbU	SigB	-	-	anti-sigma-B factor, serine-protein kinase	7038.19	12.781	2.07	4.19	0.0976229	21.1595	2.25755e-99	9.15919e-98
SAUSA300_0684	SACOL0758	USA300HOU_0722	fruB	fruB	fruAB	FruR	-	-	fructose 1-phosphate kinase	845.486	9.72364	2.07	4.19	0.136793	15.1043	1.51812e-51	1.67255e-50
SAUSA300_1953	-	USA300HOU_1984	SAUSA300_1953	USA300HOU_1984	-	-	-	-	phiPVL ORF051-like protein	5.49685	2.4586	2.07	4.19	0.748639	2.76265	0.00573348	0.009108
SAUSA300_2022	SACOL2054	USA300HOU_2059	rpoF	sigB	sigB rsbW rsbV rsbU	SigB	-	Translation	RNA polymerase sigma-37 factor	16631.7	14.0216	2.06	4.16	0.0979447	20.9955	7.21122e-98	2.75103e-96
SAUSA300_1640	SACOL1741	USA300HOU_1681	icd	citC	citCZ	GraRS	-	-	isocitrate dehydrogenase, NADP-dependent	20171.9	14.3001	2.06	4.17	0.120179	17.1388	7.61897e-66	1.28119e-64
SAUSA300_1182	SACOL1308	USA300HOU_1221	SAUSA300_1182	porA	porA porB	Rot	-	-	pyruvate ferredoxin oxidoreductase, alpha subunit	8700.92	13.087	2.06	4.18	0.130963	15.7539	6.45239e-56	8.20513e-55
SAUSA300_2107	SACOL2148	USA300HOU_2148	mtlA	mtlA	mtlF mtlR mtlA mtlD	GraRS	Stringent ctrl	-	PTS system, mannitol specific IIA component	1287.7	10.3306	2.05	4.13	0.110528	18.5144	1.58085e-76	3.39551e-75
SAUSA300_1788	SACOL1895	USA300HOU_1831	SAUSA300_1788	gvpP	gvpP	VraSR	-	-	conserved hypothetical protein	14388.2	13.8126	2.05	4.15	0.123128	16.6629	2.43988e-62	3.56362e-61
SAUSA300_0664	SACOL0738	USA300HOU_0701	SAUSA300_0664	USA300HOU_0701	SACOL0736 SACOL0737 SACOL0738	SigB	-	-	conserved hypothetical protein	3160.66	11.626	2.04	4.12	0.116499	17.5249	9.2572e-69	1.64315e-67
SAUSA300_1803	SACOL1911	USA300HOU_1848	SAUSA300_1803	USA300HOU_1848	SACOL1911 SACOL1912	SigB	-	-	conserved hypothetical protein	7636.7	12.8987	2.04	4.12	0.121722	16.7718	3.92372e-63	5.86493e-62
SAUSA300_1562	SACOL1660	USA300HOU_1605	SAUSA300_1562	lamB	SACOL1659 lamB accC accB ahs2 dur1	MgrA	-	-	LamB/YcsF family protein	843.906	9.72094	2.04	4.12	0.162628	12.571	3.0497e-36	2.19578e-35
SAUSA300_1246	SACOL1385	USA300HOU_1283	acnA	citB	citB	Fur	-	-	aconitate hydratase	79264.3	16.2744	2.03	4.09	0.0916966	22.1749	6.00143e-109	3.6523e-107
SAUSA300_0703	SACOL0778	USA300HOU_0742	SAUSA300_0703	ltaS	ltaS	-	-	-	sulfatase family protein	57829.9	15.8195	2.03	4.09	0.0957627	21.2178	6.54692e-100	2.74327e-98
SAUSA300_0764	SACOL0846	USA300HOU_0810	rnr	rnr	est rnr smpB	-	-	-	ribonuclease R	14957	13.8685	2.03	4.09	0.136396	14.901	3.24593e-50	3.38636e-49
SAUSA300_0987	SACOL1095	USA300HOU_1029	SAUSA300_0987	cydB	cydA cydB	GraRS	-	-	cytochrome D ubiquinol oxidase, subunit II	589.329	9.20293	2.02	4.05	0.128649	15.6955	1.62342e-55	2.02413e-54
SAUSA300_0207	SACOL0191	USA300HOU_0219	SAUSA300_0207	USA300HOU_0219	SACOL0191	-	-	-	conserved hypothetical protein	443.647	8.79327	2.02	4.05	0.134654	14.996	7.80036e-51	8.41254e-50
SAUSA300_2392	SACOL2452	USA300HOU_2436	opuCb	opuCB	opuCD opuCC opuCB opuCA	GraRS	-	-	glycine betaine/carnitine/choline ABC transporter	659.147	9.36446	2.02	4.04	0.158509	12.7142	4.93156e-37	3.67494e-36
SAUSA300_2178	SACOL2213	USA300HOU_2215	rpoA	rpoA	rplQ rpoA rpsK rpsM rpmJ infA	-	-	Translation	DNA-directed RNA polymerase alpha subunit	48336	15.5608	2.01	4.03	0.101926	19.719	1.48267e-86	4.30649e-85
SAUSA300_1918	-	USA300HOU_1943	SAUSA300_1918	-	-	-	-	-	truncated beta-hemolysin	205.663	7.68414	2.01	4.04	0.244019	8.25377	1.53476e-16	6.09136e-16
SAUSA300_0522	SACOL0583	USA300HOU_0531	rplK	rplK	secE nusG rplK rplA rplJ rplL rsmC	-	Stringent ctrl	Translation	ribosomal protein L11	38461.2	15.2311	2	3.99	0.0894488	22.3086	3.05162e-110	1.90242e-108
SAUSA300_0660	SACOL0734	USA300HOU_0697	SAUSA300_0660	USA300HOU_0697	SACOL0733 SACOL0734	-	Stringent ctrl	-	conserved hypothetical protein	1974.19	10.947	2	4.01	0.119052	16.817	1.83114e-63	2.76947e-62
SAUSA300_1429	-	USA300HOU_1480	SAUSA300_1429	-	-	-	-	-	phiSLT ORF53-like protein	2.88868	1.53041	2	4	0.862956	2.31842	0.0204266	0.0303197
SAUSA300_0753	SACOL0834	USA300HOU_0798	SAUSA300_0753	USA300HOU_0798	SACOL0834	SigB	-	-	conserved hypothetical protein	3071.47	11.5847	1.99	3.98	0.1041	19.1539	8.98271e-82	2.18665e-80
SAUSA300_2185	SACOL2220	USA300HOU_2222	rplO	rplO	adk secY rplO rpmD rpsE rplR rplF rpsH rpsN2 rplE rplX rplN rpsQ rpmC rplP rpsC rplV rpsS rplB rplW rplD rplC rpsJ	-	Stringent ctrl	Translation	50S ribosomal protein L15	18817.8	14.1998	1.99	3.97	0.114545	17.3631	1.5707e-67	2.71265e-66
SAUSA300_2390	SACOL2450	USA300HOU_2434	opuCd	opuCD	opuCD opuCC opuCB opuCA	GraRS	-	-	glycine betaine/carnitine/choline transport system permease	1356.29	10.4054	1.99	3.98	0.11694	17.0344	4.56055e-65	7.5205e-64
SAUSA300_0573	SACOL0637	USA300HOU_0584	mvaD	mvaD	mvaK1 mvaD mvaK2	SigB	-	-	diphosphomevalonate decarboxylase	2375.46	11.214	1.99	3.98	0.117074	17.0241	5.44577e-65	8.86584e-64
SAUSA300_0106	SACOL0086	USA300HOU_0115	SAUSA300_0106	norC	norC hipO	SigB	-	-	putative drug transporter	1064.72	10.0563	1.99	3.97	0.160047	12.4352	1.68382e-35	1.19884e-34
SAUSA300_0558	SACOL0620	USA300HOU_0567	SAUSA300_0558	proP	proP	VraSR	-	-	putative proline/betaine transporter	4175.71	12.0278	1.98	3.96	0.124505	15.9428	3.19463e-57	4.14491e-56
SAUSA300_2204	SACOL2239	USA300HOU_p4	rplC	-	-	-	-	Translation	50S ribosomal protein L3	23610.8	14.5272	1.98	3.95	0.148724	13.3229	1.70302e-40	1.40417e-39
SAUSA300_1061	SACOL1180	USA300HOU_1105	SAUSA300_1061	ssl14	ssl12 ssl13 ssl14	-	-	-	putative exotoxin 3	53.3808	5.73825	1.98	3.96	0.292206	6.79	1.12135e-11	3.39593e-11
SAUSA300_0156	SACOL0140	USA300HOU_0167	cap5E	cap5E	cap5ABCDEFGHIJKLMNOP	SigB	-	-	capsular polysaccharide biosynthesis protein Cap5E	38.3272	5.2603	1.98	3.96	0.375209	5.28708	1.24287e-07	2.97729e-07
SAUSA300_0491	SACOL0557	USA300HOU_0507	cysK	cysK	cysK	CymR	-	-	cysteine synthase A	12926.5	13.658	1.97	3.92	0.101354	19.4288	4.40805e-84	1.186e-82
SAUSA300_0750	SACOL0832	USA300HOU_0796	SAUSA300_0750	whiA	SACOL0830 SACOL0831 whiA	SigB	-	-	conserved hypothetical protein	9695.31	13.2431	1.97	3.93	0.1069	18.4591	4.40957e-76	9.23841e-75
SAUSA300_2592	SACOL2681	USA300HOU_2658	SAUSA300_2592	USA300HOU_2658	SACOL2681	SigB	-	-	conserved hypothetical protein	1677.97	10.7125	1.95	3.87	0.120092	16.2646	1.75992e-59	2.43155e-58
SAUSA300_0308	SACOL0305	USA300HOU_0328	SAUSA300_0308	USA300HOU_0328	SACOL0305 SACOL0306	SigB	-	-	ABC transporter, permease protein	2661.42	11.378	1.95	3.87	0.12685	15.4054	1.50473e-53	1.78887e-52
SAUSA300_2391	SACOL2451	USA300HOU_2435	opuCc	opuCC	opuCD opuCC opuCB opuCA	GraRS	-	-	glycine betaine/carnitine/choline ABC transporter	1466.4	10.5181	1.94	3.84	0.119966	16.1694	8.28787e-59	1.13282e-57
SAUSA300_0778	SACOL0862	USA300HOU_0825	SAUSA300_0778	USA300HOU_0825	SACOL0862 SACOL0863	SigB	-	-	conserved hypothetical protein	610.987	9.255	1.93	3.81	0.147916	13.0471	6.60509e-39	5.27581e-38
SAUSA300_2216	SACOL2256	USA300HOU_2246	SAUSA300_2216	marR	marR SACOL2257	-	-	-	transcriptional regulator, MarR family	66.7068	6.05976	1.93	3.81	0.280835	6.86874	6.47725e-12	1.9875e-11
SAUSA300_1520	SACOL1617	USA300HOU_1562	SAUSA300_1520	trmK	SACOL1616 trmK	-	Stringent ctrl	-	conserved hypothetical protein	2296.38	11.1651	1.92	3.79	0.12955	14.8426	7.76513e-50	7.97095e-49
SAUSA300_2441	SACOL2511	USA300HOU_2491	fnbA	fnbA	fnbA	CodY	-	-	fibronectin binding protein A	2670.98	11.3832	1.92	3.78	0.134696	14.2475	4.64641e-46	4.43143e-45
SAUSA300_1601	SACOL1700	USA300HOU_1644	rpmA	rpmA	rpmA SACOL1701 rplU	-	Stringent ctrl	Translation	50S ribosomal protein L27	23389.2	14.5136	1.91	3.75	0.104329	18.2806	1.18063e-74	2.395e-73
SAUSA300_1133	SACOL1256	-	trmD	-	rpsP rimM trmD rplS	-	-	Translation	tRNA (guanine-N1)-methyltransferase	1842	10.8471	1.9	3.73	0.129732	14.6363	1.64742e-48	1.64485e-47
SAUSA300_1270	SACOL1411	USA300HOU_1310	femB	femB	femAB	GraRS	-	-	methicillin resistance protein FemB	24762.5	14.5959	1.89	3.71	0.0960953	19.6636	4.41948e-86	1.25513e-84
SAUSA300_1519	SACOL1616	USA300HOU_1561	SAUSA300_1519	USA300HOU_1561	SACOL1616 trmK	-	Stringent ctrl	-	conserved hypothetical protein	4855.57	12.2454	1.88	3.68	0.127744	14.7131	5.31407e-49	5.32657e-48
SAUSA300_2217	SACOL2257	USA300HOU_2247	SAUSA300_2217	USA300HOU_2247	SACOL2256 SACOL2257	-	-	-	putative drug transporter	270.295	8.07839	1.88	3.69	0.168167	11.193	4.41135e-29	2.6719e-28
SAUSA300_0379	SACOL0451	USA300HOU_0403	ahpF	ahpF	ahpCF	PerR	-	-	alkyl hydroperoxide reductase, subunit F	49103.7	15.5835	1.87	3.66	0.154222	12.1454	6.06546e-34	4.15638e-33
SAUSA300_2024	SACOL2056	USA300HOU_2061	rsbV	rsbV	sigB rsbW rsbV rsbU	SigB	-	-	anti-sigma-B factor, antagonist	4460.72	12.1231	1.86	3.62	0.0941089	19.7272	1.25894e-86	3.69867e-85
SAUSA300_2248	SACOL2290	USA300HOU_2279	SAUSA300_2248	USA300HOU_2279	SACOL2288 sarY SACOL2290	MgrA	-	-	transcriptional regulator, AraC family	1694.43	10.7266	1.86	3.64	0.14076	13.2407	5.10971e-40	4.15937e-39
SAUSA300_2399	SACOL2462	USA300HOU_2444	SAUSA300_2399	USA300HOU_2444	ybbM SACOL2462	SigB	-	-	ABC transporter, ATP-binding protein	887.738	9.79399	1.86	3.64	0.143602	12.9691	1.8307e-38	1.44422e-37
SAUSA300_0115	SACOL0097	USA300HOU_0124	sirC	sirC	sirABC	Fur	-	-	iron compound ABC transporter, permease protein SirC	2951.3	11.5271	1.86	3.62	0.162516	11.4243	3.16326e-30	1.97202e-29
SAUSA300_0689	SACOL0764	USA300HOU_0727	SAUSA300_0689	csbB	csbB	SigB	-	-	glycosyl transferase, group 2 family protein	5479.3	12.4198	1.85	3.6	0.160743	11.5039	1.26093e-30	7.93827e-30
SAUSA300_0160	SACOL0144	USA300HOU_0171	cap5I	cap5I	cap5ABCDEFGHIJKLMNOP	SigB	-	-	capsular polysaccharide biosynthesis protein Cap5I	108.725	6.76454	1.85	3.59	0.213437	8.64644	5.31308e-18	2.24467e-17
SAUSA300_1578	SACOL1676	USA300HOU_1621	trmU	mnmA	trmU iscS	AgrA	Stringent ctrl	Translation	tRNA (5-methylaminomethyl-2-thiouridylate)-methyltransferase	11527.3	13.4928	1.84	3.58	0.0978872	18.8043	6.96893e-79	1.60474e-77
SAUSA300_1875	SACOL1954	USA300HOU_1893	SAUSA300_1875	polC	polC	-	-	-	exonuclease	1875.3	10.8729	1.84	3.58	0.139279	13.2003	8.73502e-40	7.06541e-39
SAUSA300_0668	SACOL0742	USA300HOU_0705	SAUSA300_0668	USA300HOU_0705	yvdD SACOL0741 SACOL0742	SigB	-	-	conserved hypothetical protein	5541.41	12.436	1.84	3.59	0.164741	11.1939	4.36663e-29	2.65109e-28
SAUSA300_2376	SACOL2434	USA300HOU_2416	SAUSA300_2376	gtrA	gtrA	SigB	-	-	conserved hypothetical protein	250.547	7.96894	1.84	3.57	0.173544	10.5785	3.74724e-26	2.10504e-25
SAUSA300_1391	SACOL0381	USA300HOU_1439	SAUSA300_1391	USA300HOU_1439	SACOL0376 - SACOL0386	-	-	-	phiSLT ORF527-like protein	91.2813	6.51225	1.84	3.58	0.243467	7.56119	3.99389e-14	1.41587e-13
SAUSA300_2327	SACOL2379	-	SAUSA300_2327	-	SACOL2379	-	-	-	conserved hypothetical protein	5161.04	12.3334	1.83	3.54	0.113408	16.0988	2.60268e-58	3.50129e-57
SAUSA300_0475	SACOL0541	-	SAUSA300_0475	-	spoVG	-	-	-	SpoVG protein	17786.8	14.1185	1.81	3.51	0.112248	16.1535	1.07214e-58	1.44995e-57
SAUSA300_2099	SACOL2138	USA300HOU_2135	SAUSA300_2099	czrB	czrAB	CzrA	-	-	cation efflux family protein	9404.25	13.1991	1.81	3.52	0.123254	14.72	4.79496e-49	4.82516e-48
SAUSA300_0779	SACOL0863	USA300HOU_0826	SAUSA300_0779	USA300HOU_0826	SACOL0862 SACOL0863	SigB	-	-	conserved hypothetical protein	628.164	9.295	1.81	3.5	0.136467	13.251	4.45419e-40	3.63735e-39
SAUSA300_1132	SACOL1255	-	rimM	-	rpsP rimM trmD rplS	-	-	Translation	16S rRNA processing protein RimM	907.192	9.82526	1.81	3.51	0.137974	13.1297	2.2268e-39	1.78984e-38
SAUSA300_0799	SACOL0885	USA300HOU_0850	int	int	int	-	-	-	integrase	288.915	8.1745	1.81	3.5	0.182733	9.88679	4.75032e-23	2.44302e-22
SAUSA300_1424	-	USA300HOU_1474	SAUSA300_1424	USA300HOU_1474	-	-	-	-	conserved hypothetical phage protein	11.1962	3.48494	1.81	3.5	0.629151	2.87499	0.00404046	0.00655293
SAUSA300_0528	SACOL0589	USA300HOU_0537	rpoC	rpoC	rpoB rpoC	-	-	Translation	DNA-directed RNA polymerase, beta' subunit	111569	16.7676	1.8	3.47	0.108853	16.5064	3.29757e-61	4.70871e-60
SAUSA300_1563	SACOL1661	USA300HOU_1606	accC	accC	SACOL1659 lamB accC accB ahs2 dur1	MgrA	-	-	acetyl-CoA carboxylase, biotin carboxylase	1244.15	10.2809	1.8	3.49	0.179367	10.0446	9.70855e-24	5.10598e-23
SAUSA300_1980	SACOL2012	USA300HOU_2019	SAUSA300_1980	USA300HOU_2019	SACOL2012	SigB	-	-	acetyltransferase, GNAT family	714.306	9.4804	1.79	3.45	0.132912	13.4567	2.81108e-41	2.37133e-40
SAUSA300_2418	SACOL2484	USA300HOU_2465	SAUSA300_2418	USA300HOU_2465	SACOL2484	SigB	-	-	conserved hypothetical protein	2713.96	11.4062	1.79	3.47	0.176751	10.1506	3.2938e-24	1.76498e-23
SAUSA300_2643	SACOL2735	USA300HOU_2712	SAUSA300_2643	noc	noc gidB gidA trmE	-	Stringent ctrl	-	putative chromosome partioning protein, ParB family	2800.34	11.4514	1.78	3.44	0.0935681	19.0571	5.73866e-81	1.35815e-79
SAUSA300_1183	SACOL1309	USA300HOU_1222	SAUSA300_1183	porB	porA porB	Rot	-	-	pyruvate ferredoxin oxidoreductase, beta subunit	7773.72	12.9244	1.78	3.44	0.14137	12.6217	1.60274e-36	1.17046e-35
SAUSA300_2517	SACOL2596	USA300HOU_2574	SAUSA300_2517	USA300HOU_2574	acrR SACOL2594 - SACOL2597	SigB	-	-	amidohydrolase family protein	2705.02	11.4014	1.78	3.44	0.188108	9.48383	2.45109e-21	1.19333e-20
SAUSA300_1232	SACOL1368	USA300HOU_1277	SAUSA300_1232	katA	katA	PerR	-	-	catalase	46621.9	15.5087	1.77	3.42	0.11054	16.0378	6.95473e-58	9.30696e-57
SAUSA300_0474	SACOL0540	-	SAUSA300_0474	-	ispE purR SACOL0540	-	-	-	putative endoribonuclease L-PSP	22796.4	14.4765	1.77	3.41	0.111657	15.8424	1.58644e-56	2.02747e-55
SAUSA300_0575	SACOL0639	USA300HOU_0586	SAUSA300_0575	ywzC	ywzC	-	Stringent ctrl	-	conserved hypothetical protein	552.386	9.10953	1.77	3.41	0.138342	12.7811	2.09191e-37	1.60568e-36
SAUSA300_2620	SACOL2711	USA300HOU_2689	SAUSA300_2620	yceI	yceI	SigB	-	-	conserved hypothetical protein	4978.38	12.2815	1.77	3.41	0.150723	11.7387	8.06807e-32	5.22076e-31
SAUSA300_1653	SACOL1754	USA300HOU_1693	SAUSA300_1653	USA300HOU_1693	SACOL1754	-	-	-	conserved hypothetical protein	8778.83	13.0998	1.76	3.38	0.156775	11.2018	3.99417e-29	2.43074e-28
SAUSA300_2171	SACOL2206	USA300HOU_2208	rpsI	rpsI	rpsI rplM	-	Stringent ctrl	Translation	30S ribosomal protein S9	19274.9	14.2344	1.75	3.35	0.122749	14.2175	7.13939e-46	6.73368e-45
SAUSA300_1134	SACOL1257	-	rplS	-	rpsP rimM trmD rplS	-	-	Translation	50S ribosomal protein L19	24441.7	14.5771	1.75	3.37	0.123478	14.1967	9.60589e-46	8.96083e-45
SAUSA300_2593	SACOL2682	USA300HOU_2659	SAUSA300_2593	USA300HOU_2659	SACOL2682	SigB	-	-	conserved hypothetical protein	749.004	9.54883	1.75	3.37	0.1365	12.8393	9.87703e-38	7.65021e-37
SAUSA300_0816	SACOL0912	USA300HOU_0868	SAUSA300_0816	USA300HOU_0868	SACOL0912	SigB	-	-	CsbD-like superfamily	70557.9	16.1065	1.75	3.37	0.155773	11.2545	2.20153e-29	1.34299e-28
SAUSA300_2183	SACOL2218	USA300HOU_2220	adk	adk	adk secY rplO rpmD rpsE rplR rplF rpsH rpsN2 rplE rplX rplN rpsQ rpmC rplP rpsC rplV rpsS rplB rplW rplD rplC rpsJ	-	Stringent ctrl	-	adenylate kinase	27075.3	14.7247	1.74	3.35	0.0965556	18.051	7.74203e-73	1.46582e-71
SAUSA300_0749	SACOL0831	USA300HOU_0795	SAUSA300_0749	USA300HOU_0795	SACOL0830 SACOL0831 whiA	SigB	-	-	conserved hypothetical protein	8860.6	13.1132	1.74	3.35	0.101487	17.1649	4.86058e-66	8.22758e-65
SAUSA300_1985	SACOL2019	USA300HOU_2027	sdrH	sdrH	sdrH	-	Stringent ctrl	-	serine-aspartate repeat family protein, SdrH	2826.56	11.4648	1.74	3.34	0.110888	15.7088	1.31619e-55	1.65724e-54
SAUSA300_2182	SACOL2217	USA300HOU_2219	infA	infA	rplQ rpoA rpsK rpsM rpmJ infA	-	-	-	translation initiation factor IF-1	12374.3	13.5951	1.73	3.32	0.108542	15.9362	3.55595e-57	4.59041e-56
SAUSA300_2460	SACOL2532	-	SAUSA300_2460	-	SACOL2532	-	-	-	acetyltransferase family protein	1353.81	10.4028	1.73	3.32	0.18088	9.56702	1.10033e-21	5.43991e-21
SAUSA300_0146	SACOL0129	USA300HOU_0156	SAUSA300_0146	USA300HOU_0156	SACOL0129 ushA	-	Stringent ctrl	-	conserved hypothetical protein	116.987	6.87021	1.72	3.31	0.21964	7.85237	4.08241e-15	1.52777e-14
SAUSA300_2179	SACOL2214	USA300HOU_2216	rpsK	rpsK	rplQ rpoA rpsK rpsM rpmJ infA	-	-	Translation	30S ribosomal protein S11	16580.4	14.0172	1.71	3.28	0.107232	15.9926	1.43985e-57	1.90686e-56
SAUSA300_1071	SACOL1190	USA300HOU_1117	SAUSA300_1071	bshC	bshC	BSH	-	-	conserved hypothetical protein	4994.4	12.2861	1.71	3.27	0.114008	15.0031	7.00707e-51	7.58901e-50
SAUSA300_1804	SACOL1912	USA300HOU_1849	SAUSA300_1804	USA300HOU_1849	SACOL1911 SACOL1912	SigB	-	-	conserved hypothetical protein	16701.1	14.0277	1.71	3.27	0.115204	14.8554	6.41406e-50	6.61062e-49
SAUSA300_2543	SACOL2625	USA300HOU_2603	SAUSA300_2543	USA300HOU_2603	SACOL2625	SigB	-	-	conserved hypothetical protein	669.58	9.38711	1.71	3.28	0.120379	14.2384	5.29307e-46	5.0294e-45
SAUSA300_0695	SACOL0770	USA300HOU_0733	SAUSA300_0695	queE	queEDC	SigB	-	-	radical activating enzyme family protein	930.763	9.86227	1.7	3.24	0.125488	13.5206	1.18256e-41	1.01091e-40
SAUSA300_1308	SACOL1451	USA300HOU_1350	arlR	arlR	arlRS	Fur	-	-	DNA-binding response regulator	1804.02	10.817	1.7	3.25	0.127777	13.3241	1.6756e-40	1.38603e-39
SAUSA300_0693	SACOL0768	USA300HOU_0731	SAUSA300_0693	saeP	saeSRQP	-	-	-	putative lipoprotein	5542.24	12.4363	1.7	3.26	0.21596	7.88474	3.15184e-15	1.18646e-14
SAUSA300_2180	SACOL2215	USA300HOU_2217	rpsM	rpsM	rplQ rpoA rpsK rpsM rpmJ infA	-	-	Translation	30S ribosomal protein S13	17585.2	14.1021	1.69	3.24	0.0989432	17.1248	9.69932e-66	1.62036e-64
SAUSA300_2184	SACOL2219	USA300HOU_2221	SAUSA300_2184	secY	adk secY rplO rpmD rpsE rplR rplF rpsH rpsN2 rplE rplX rplN rpsQ rpmC rplP rpsC rplV rpsS rplB rplW rplD rplC rpsJ	-	Stringent ctrl	-	preprotein translocase, SecY subunit	45556.3	15.4754	1.69	3.23	0.100165	16.9024	4.31927e-64	6.81484e-63
SAUSA300_0803	SACOL0890	USA300HOU_0854	SAUSA300_0803	USA300HOU_0854	SACOL0890	-	-	-	transcriptional regulator, Cro/CI family	1081.6	10.0789	1.69	3.23	0.127961	13.226	6.20763e-40	5.03705e-39
SAUSA300_0696	SACOL0771	USA300HOU_0734	SAUSA300_0696	queD	queEDC	SigB	-	-	6-pyruvoyl tetrahydrobiopterin synthase-like protein	425.022	8.73139	1.69	3.22	0.161586	10.4309	1.7915e-25	9.91143e-25
SAUSA300_1911	SACOL1994	USA300HOU_1934	SAUSA300_1911	pmtC	ytrA pmtABCD	YtrA	-	-	ABC transporter, ATP-binding protein	3461.41	11.7571	1.68	3.19	0.110427	15.1729	5.34472e-52	5.99171e-51
SAUSA300_2644	SACOL2736	USA300HOU_2713	gidB	gidB	noc gidB gidA trmE	-	Stringent ctrl	-	glucose-inhibited division protein B	1662.57	10.6992	1.68	3.2	0.123266	13.6022	3.88787e-42	3.35723e-41
SAUSA300_2393	SACOL2453	USA300HOU_2437	opuCa	opuCA	opuCD opuCC opuCB opuCA	GraRS	-	-	glycine betaine/carnitine/choline ABC transporter ATP-binding protein	943.075	9.88123	1.68	3.21	0.129055	13.0301	8.25514e-39	6.57325e-38
SAUSA300_0224	SACOL0209	USA300HOU_0238	coa	coa	coa	SaeRS	-	-	staphylocoagulase precursor	1126.9	10.1381	1.68	3.21	0.136988	12.2808	1.14876e-34	8.00066e-34
SAUSA300_2181	SACOL2216	USA300HOU_2218	rpmJ	rpmJ	rplQ rpoA rpsK rpsM rpmJ infA	-	-	Translation	50S ribosomal protein L36	9426.49	13.2025	1.67	3.19	0.112046	14.9403	1.80034e-50	1.88594e-49
SAUSA300_0953	SACOL1059	-	SAUSA300_0953	-	SACOL1059	-	-	-	putative membrane protein	1701.98	10.733	1.67	3.17	0.152031	10.9569	6.16036e-28	3.61975e-27
SAUSA300_2205	SACOL2240	-	rpsJ	-	adk secY rplO rpmD rpsE rplR rplF rpsH rpsN2 rplE rplX rplN rpsQ rpmC rplP rpsC rplV rpsS rplB rplW rplD rplC rpsJ	-	-	Translation	30S ribosomal protein S10	11263.6	13.4594	1.65	3.14	0.148149	11.137	8.28552e-29	4.98301e-28
SAUSA300_2106	SACOL2147	USA300HOU_2147	SAUSA300_2106	mtlR	mtlF mtlR mtlA mtlD	GraRS	Stringent ctrl	-	putative transcriptional regulator	2513.48	11.2955	1.65	3.13	0.186372	8.82849	1.06102e-18	4.58104e-18
SAUSA300_2051	SACOL2088	-	SAUSA300_2051	-	SACOL2088	-	-	-	conserved hypothetical protein	43.5056	5.44313	1.64	3.12	0.330424	4.97236	6.61439e-07	1.50547e-06
SAUSA300_1641	SACOL1742	USA300HOU_1682	gltA	citZ	citCZ	GraRS	-	-	citrate synthase II	8364.09	13.03	1.63	3.09	0.114716	14.191	1.04209e-45	9.6507e-45
SAUSA300_2020	SACOL2052	USA300HOU_2057	SAUSA300_2020	USA300HOU_2057	SACOL2052 tex	-	-	-	metallopeptidase, SprT family	1667.26	10.7033	1.63	3.08	0.119421	13.6094	3.52344e-42	3.05285e-41
SAUSA300_1753	SACOL1864	USA300HOU_1801	splF	splF	splF splE splD splC splB splA	AgrA	-	-	serine protease SplF	19.6613	4.29729	1.62	3.08	0.452241	3.58442	0.000337831	0.000616783
SAUSA300_2461	SACOL2533	USA300HOU_2511	SAUSA300_2461	catE2	catE2	QsrR	-	-	glyoxalase family protein	1914.61	10.9028	1.61	3.05	0.103571	15.5179	2.62446e-54	3.20963e-53
SAUSA300_1913	SACOL1996	USA300HOU_1936	SAUSA300_1913	pmtA	ytrA pmtABCD	YtrA	-	-	ABC transporter, ATP-binding protein	2180.01	11.0901	1.6	3.03	0.148151	10.7846	4.06926e-27	2.35318e-26
SAUSA300_1386	SACOL0386	-	SAUSA300_1386	-	SACOL0376 - SACOL0386	-	-	-	phiETA ORF59-like protein	9.60751	3.26416	1.6	3.04	0.594958	2.69334	0.00707396	0.0111336
SAUSA300_1914	SACOL1997	USA300HOU_1937	SAUSA300_1914	ytrA	ytrA pmtABCD	YtrA	-	-	GntR family regulatory protein	873.996	9.77148	1.59	3.01	0.126059	12.6016	2.06878e-36	1.50222e-35
SAUSA300_0476	SACOL0542	-	SAUSA300_0476	-	SACOL0542 glmU	-	-	-	hypothetical protein	74.3626	6.2165	1.59	3.01	0.28318	5.61127	2.00843e-08	5.01323e-08
SAUSA300_0527	SACOL0588	USA300HOU_0536	rpoB	rpoB	rpoB rpoC	-	-	Translation	DNA-directed RNA polymerase, beta subunit	79146.1	16.2722	1.58	3	0.111244	14.2268	6.2503e-46	5.91695e-45
SAUSA300_2590	SACOL2678	USA300HOU_2655	SAUSA300_2590	USA300HOU_2655	SACOL2678	MgrA	-	-	conserved hypothetical protein	1341.23	10.3893	1.58	2.98	0.129957	12.1298	7.34154e-34	5.00399e-33
SAUSA300_0394	SACOL0467	USA300HOU_0421	SAUSA300_0394	USA300HOU_0421	SACOL0466 SACOL0467	GraRS	-	-	FAD/NAD(P)-binding Rossmann fold Superfamily	146.057	7.19039	1.58	2.98	0.228689	6.89011	5.57508e-12	1.71893e-11
SAUSA300_1690	SACOL1794	USA300HOU_1734	SAUSA300_1690	USA300HOU_1734	murC ftsK pheT2 SACOL1793 SACOL1794 pepA1	-	Stringent ctrl	-	putative thioredoxin	2739.12	11.4195	1.57	2.96	0.109566	14.2982	2.24447e-46	2.14864e-45
SAUSA300_1235	SACOL1371	-	guaC	-	guaC	-	-	-	guanosine monophosphate reductase	1956	10.9337	1.57	2.96	0.124598	12.5798	2.72865e-36	1.97018e-35
SAUSA300_1344	SACOL1493	USA300HOU_1391	SAUSA300_1344	dnaD	SACOL1491 nth dnaD	-	-	-	putative DNA replication protein DnaD	1650.55	10.6887	1.57	2.98	0.129789	12.1312	7.22093e-34	4.93494e-33
SAUSA300_0932	SACOL1036	-	SAUSA300_0932	-	SACOL1035 SACOL1036	-	-	-	putative membrane protein	8293.65	13.0178	1.57	2.96	0.137607	11.3925	4.55811e-30	2.8278e-29
SAUSA300_1628	SACOL1728	USA300HOU_1668	lysP	lysP	lysP	SigB	-	-	lysine-specific permease	2158.71	11.076	1.56	2.94	0.101372	15.3599	3.04068e-53	3.56513e-52
SAUSA300_1912	SACOL1995	USA300HOU_1935	SAUSA300_1912	pmtB	ytrA pmtABCD	YtrA	-	-	putative membrane protein	1419.19	10.4709	1.56	2.94	0.12467	12.4904	8.42082e-36	6.01218e-35
SAUSA300_1479	SACOL1575	USA300HOU_0627	SAUSA300_1479	USA300HOU_0627	SACOL1575 SACOL1576 SACOL1577 SACOL1578	-	-	-	conserved hypothetical protein	90.9264	6.50663	1.56	2.94	0.242446	6.42541	1.31514e-10	3.77696e-10
SAUSA300_0390	SACOL0462	USA300HOU_0415	SAUSA300_0390	USA300HOU_0415	SACOL0462	TraP	-	-	conserved hypothetical protein	124.384	6.95865	1.56	2.95	0.244773	6.38017	1.76895e-10	5.02942e-10
SAUSA300_2153	SACOL2184	USA300HOU_2186	lacC	lacC	lacGEFDCBA SACOL2187	MgrA	-	-	tagatose-6-phosphate kinase	8.71744	3.1239	1.56	2.95	0.610095	2.55992	0.0104697	0.0161305
SAUSA300_1698	SACOL1802	USA300HOU_1743	SAUSA300_1698	USA300HOU_1743	SACOL1802 rsuA SACOL1804	SigB	-	-	conserved hypothetical protein	6185.57	12.5947	1.55	2.92	0.104593	14.795	1.57751e-49	1.60004e-48
SAUSA300_0680	SACOL0754	USA300HOU_0718	norA	norA	norA	MgrA	-	-	multi drug resistance protein	2786.45	11.4442	1.55	2.92	0.122408	12.6419	1.24058e-36	9.11183e-36
SAUSA300_2093	SACOL2132	USA300HOU_2129	SAUSA300_2093	USA300HOU_2129	SACOL2132	SigB	-	-	conserved hypothetical protein	567.907	9.14951	1.55	2.94	0.150829	10.3012	6.9558e-25	3.81524e-24
SAUSA300_0171	SACOL0155	USA300HOU_0182	SAUSA300_0171	USA300HOU_0182	SACOL0155	SigB	-	-	cation efflux family protein	429.271	8.74574	1.55	2.93	0.161974	9.58239	9.48218e-22	4.71526e-21
SAUSA300_1910	SACOL1993	USA300HOU_1933	SAUSA300_1910	pmtD	ytrA pmtABCD	YtrA	-	-	putative membrane protein	2393.08	11.2247	1.54	2.91	0.10853	14.2045	8.5869e-46	8.03961e-45
SAUSA300_1343	SACOL1492	USA300HOU_1390	nth	nth	SACOL1491 nth dnaD	-	-	-	endonuclease III	2324.87	11.1829	1.54	2.91	0.118211	13.0247	8.85044e-39	7.02538e-38
SAUSA300_2398	SACOL2461	USA300HOU_2443	SAUSA300_2398	ybbM	ybbM SACOL2462	SigB	-	-	putative membrane protein	1374.54	10.4247	1.54	2.92	0.132972	11.6149	3.46062e-31	2.20582e-30
SAUSA300_1757	SACOL1868	USA300HOU_1805	splB	splB	splF splE splD splC splB splA	AgrA	-	-	serine protease SplB	20.441	4.35339	1.54	2.91	0.459805	3.35433	0.000795567	0.00140822
SAUSA300_1425	-	USA300HOU_1475	SAUSA300_1425	USA300HOU_1475	-	-	-	-	conserved hypothetical phage protein	11.3282	3.50185	1.54	2.9	0.582387	2.63971	0.00829781	0.012972
SAUSA300_2547	SACOL2630	USA300HOU_2608	SAUSA300_2547	cudC	cudC	-	-	-	conserved hypothetical protein	1006.03	9.97445	1.53	2.9	0.120635	12.7175	4.72946e-37	3.53465e-36
SAUSA300_2645	SACOL2737	USA300HOU_2714	gidA	gidA	noc gidB gidA trmE	-	Stringent ctrl	-	glucose-inhibited division protein A	3084.99	11.5911	1.53	2.89	0.123519	12.39	2.96206e-35	2.09144e-34
SAUSA300_1862	SACOL1939	USA300HOU_1877	SAUSA300_1862	ptpA	ptpA SACOL1940	SigB	-	-	conserved hypothetical protein	13636.4	13.7352	1.52	2.87	0.128135	11.8897	1.33893e-32	8.82035e-32
SAUSA300_0931	SACOL1035	-	SAUSA300_0931	-	SACOL1035 SACOL1036	-	-	-	conserved hypothetical protein	4299.47	12.0699	1.52	2.86	0.153066	9.919	3.44175e-23	1.77361e-22
SAUSA300_1063	SACOL1182	USA300HOU_1107	arcC	arcC1	argF arcC1	-	-	-	carbamate kinase	138.955	7.11848	1.52	2.87	0.204862	7.4276	1.10588e-13	3.84053e-13
SAUSA300_0659	SACOL0733	USA300HOU_0696	SAUSA300_0659	USA300HOU_0696	SACOL0733 SACOL0734	-	Stringent ctrl	-	sugar efflux transporter	3111.37	11.6033	1.51	2.85	0.0985126	15.3429	3.9497e-53	4.56807e-52
SAUSA300_1280	SACOL1421	USA300HOU_1320	pstB	pstB	phoU pstB pstA pstC pstS	-	-	-	phosphate ABC transporter, ATP-binding protein	116.075	6.85891	1.51	2.84	0.212767	7.08649	1.37553e-12	4.43361e-12
SAUSA300_1297	SACOL1439	-	SAUSA300_1297	-	SACOL1439	-	-	-	conserved hypothetical protein	1342.02	10.3902	1.5	2.83	0.148588	10.0848	6.44913e-24	3.43416e-23
SAUSA300_1781	SACOL1887	USA300HOU_1823	hemG	hemY	hemEHY	PerR	-	-	protoporphyrinogen oxidase	3562.53	11.7987	1.49	2.8	0.116539	12.7453	3.31025e-37	2.50325e-36
SAUSA300_1060	SACOL1179	USA300HOU_1104	SAUSA300_1060	ssl13	ssl12 ssl13 ssl14	-	-	-	putative exotoxin 4	41.3168	5.36866	1.49	2.81	0.395474	3.76788	0.000164637	0.00030874
SAUSA300_0872	SACOL0974	USA300HOU_0928	SAUSA300_0872	USA300HOU_0928	SACOL0974	-	Stringent ctrl	-	conserved hypothetical protein	1817.26	10.8276	1.48	2.79	0.10291	14.3958	5.50086e-47	5.28578e-46
SAUSA300_1687	SACOL1791	USA300HOU_1731	SAUSA300_1687	ftsK	murC ftsK pheT2 SACOL1793 SACOL1794 pepA1	-	Stringent ctrl	-	FtsK/SpoIIIE family protein	11967.3	13.5468	1.48	2.78	0.107694	13.6985	1.03643e-42	9.10346e-42
SAUSA300_0694	SACOL0769	USA300HOU_0732	SAUSA300_0694	USA300HOU_0732	SACOL0769	-	Stringent ctrl	-	putative membrane protein	1359.74	10.4091	1.46	2.75	0.135753	10.7552	5.60374e-27	3.21869e-26
SAUSA300_2462	SACOL2534	USA300HOU_2512	frp	frp	frp	QsrR	-	-	NAD(P)H-flavin oxidoreductase	2831.65	11.4674	1.46	2.74	0.216697	6.71887	1.83137e-11	5.48767e-11
SAUSA300_0683	SACOL0757	USA300HOU_0721	SAUSA300_0683	deoR	deoR	FruR	-	-	transcriptional regulator, DeoR family	904.971	9.82173	1.46	2.74	0.218359	6.66867	2.58128e-11	7.67179e-11
SAUSA300_1569	SACOL1667	USA300HOU_1612	SAUSA300_1569	USA300HOU_1612	greA udk SACOL1667 SACOL1668 SACOL1669	AgrA	Stringent ctrl	-	peptidase, U32 family	5165.05	12.3346	1.45	2.73	0.0936365	15.4622	6.24539e-54	7.5655e-53
SAUSA300_0380	SACOL0452	USA300HOU_0404	ahpC	ahpC	ahpCF	PerR	-	-	Alkyl hydroperoxide reductase subunit C	21082.8	14.3638	1.45	2.73	0.153486	9.44233	3.64576e-21	1.75822e-20
SAUSA300_2459	SACOL2531	USA300HOU_2510	SAUSA300_2459	mhqR	mhqR mhqD mhqE	MhqR	-	-	transcriptional regulator, MarR family	200.189	7.64522	1.45	2.72	0.196395	7.36209	1.81051e-13	6.2033e-13
SAUSA300_1969	-	USA300HOU_2004	SAUSA300_1969	USA300HOU_2004	-	-	-	-	phi77 ORF011-like protein, phage transcriptional repressor	1900.13	10.8919	1.45	2.74	0.378015	3.8474	0.000119377	0.000226356
SAUSA300_0545	SACOL0607	USA300HOU_0554	SAUSA300_0545	azo1	SACOL0606 azo1	GraRS	-	-	Flavodoxin-like fold	3470.92	11.7611	1.44	2.71	0.110136	13.0509	6.27689e-39	5.02938e-38
SAUSA300_2002	SACOL2038	USA300HOU_2044	SAUSA300_2002	gcp	gcp rimI yeaZ yjeE	-	Stringent ctrl	-	glycoprotein endopeptidase	1982.05	10.9528	1.44	2.72	0.11457	12.6094	1.87436e-36	1.36492e-35
SAUSA300_0665	SACOL0739	USA300HOU_0702	SAUSA300_0665	rimL	rimL	SigB	-	-	acetyltransferase, GNAT family	394.342	8.62331	1.44	2.72	0.167702	8.61282	7.12834e-18	2.99179e-17
SAUSA300_0177	SACOL0160	USA300HOU_0188	SAUSA300_0177	-	ssuA ssuC SACOL0160	-	-	-	conserved hypothetical protein	139.454	7.12364	1.44	2.71	0.199153	7.22167	5.13513e-13	1.71126e-12
SAUSA300_1379	SACOL1531	USA300HOU_1428	SAUSA300_1379	USA300HOU_1428	SACOL1531	AgrA	-	-	putative lipoprotein	18.475	4.2075	1.44	2.71	0.463301	3.0989	0.00194244	0.0033055
SAUSA300_1234	SACOL1370	-	rpmN	-	rpsN1	-	-	Translation	30S ribosomal protein S14-2	448.313	8.80836	1.43	2.7	0.140925	10.1747	2.5713e-24	1.38655e-23
SAUSA300_1579	SACOL1677	USA300HOU_1622	SAUSA300_1579	iscS	trmU iscS	AgrA	Stringent ctrl	-	aminotransferase, class V	5664.99	12.4679	1.42	2.68	0.0888976	16.0191	9.40423e-58	1.25194e-56
SAUSA300_2098	SACOL2137	USA300HOU_2134	arsR	czrA	czrAB	CzrA	-	-	transcriptional repressor, ArsR family	2178.63	11.0892	1.42	2.67	0.129506	10.934	7.92516e-28	4.64604e-27
SAUSA300_1307	SACOL1450	USA300HOU_1349	arlS	arlS	arlRS	Fur	-	-	sensor histidine kinase protein	4000.17	11.9658	1.42	2.67	0.149349	9.48892	2.33449e-21	1.13873e-20
SAUSA300_1298	SACOL1440	USA300HOU_1338	SAUSA300_1298	xpaC	xpaC telA	GraRS	-	-	putative XpaC protein	3683.98	11.847	1.41	2.67	0.129055	10.9597	5.96756e-28	3.51454e-27
SAUSA300_2380	SACOL2438	USA300HOU_2421	SAUSA300_2380	USA300HOU_2421	SACOL2438	-	Stringent ctrl	-	conserved hypothetical protein	306.618	8.2603	1.41	2.66	0.154253	9.15953	5.21248e-20	2.40489e-19
SAUSA300_0490	SACOL0556	USA300HOU_0506	SAUSA300_0490	hslO	hslO	GraRS	-	-	33 kDa chaperonin (Heat shock protein 33-like protein)	2363.26	11.2066	1.41	2.65	0.155292	9.06055	1.29793e-19	5.85097e-19
SAUSA300_0980	SACOL1088	USA300HOU_1022	SAUSA300_0980	USA300HOU_1022	SACOL1088	-	-	-	putative membrane protein	19067.6	14.2188	1.4	2.64	0.103906	13.5014	1.53458e-41	1.30312e-40
SAUSA300_1688	SACOL1792	USA300HOU_1732	SAUSA300_1688	pheT2	murC ftsK pheT2 SACOL1793 SACOL1794 pepA1	-	Stringent ctrl	Translation	phenylalanyl-tRNA synthetase (beta subunit)	1410.84	10.4623	1.4	2.64	0.109892	12.748	3.19702e-37	2.42481e-36
SAUSA300_2138	SACOL2169	USA300HOU_2171	SAUSA300_2138	USA300HOU_2171	SACOL2168 SACOL2169 SACOL2170	SigB	-	-	conserved hypothetical protein	1539.69	10.5884	1.4	2.65	0.139396	10.0782	6.8951e-24	3.66401e-23
SAUSA300_1107	SACOL1226	-	SAUSA300_1107	-	SACOL1226	-	-	-	conserved hypothetical protein	8081.27	12.9804	1.4	2.63	0.151584	9.20562	3.397e-20	1.57868e-19
SAUSA300_1279	SACOL1420	USA300HOU_1319	phoU	phoU	phoU pstB pstA pstC pstS	-	-	-	phosphate transport system regulatory protein PhoU	152.086	7.24875	1.4	2.64	0.223378	6.27318	3.53746e-10	9.84939e-10
SAUSA300_0385	SACOL0457	USA300HOU_0410	SAUSA300_0385	yflT	SACOL0455 SACOL0456 yflT	SigB	-	-	conserved hypothetical protein	5139.83	12.3275	1.39	2.62	0.102827	13.4968	1.63389e-41	1.38286e-40
SAUSA300_1782	SACOL1888	USA300HOU_1824	hemH	hemH	hemEHY	PerR	-	-	ferrochelatase	1534.79	10.5838	1.39	2.62	0.114731	12.0947	1.12618e-33	7.65566e-33
SAUSA300_1131	SACOL1254	-	rpsP	-	rpsP rimM trmD rplS	-	-	Translation	30S ribosomal protein S16	8182.9	12.9984	1.39	2.63	0.147196	9.46045	3.06623e-21	1.48433e-20
SAUSA300_1309	-	USA300HOU_1353	SAUSA300_1309	USA300HOU_1353	-	-	-	-	transposase, IS200 family	305.108	8.25318	1.39	2.62	0.177184	7.83496	4.6901e-15	1.75006e-14
SAUSA300_1342	SACOL1491	USA300HOU_1389	SAUSA300_1342	USA300HOU_1389	SACOL1491 nth dnaD	-	-	-	conserved hypothetical protein	1813.23	10.8243	1.37	2.59	0.112122	12.2436	1.81749e-34	1.25894e-33
SAUSA300_0754	SACOL0835	USA300HOU_0799	SAUSA300_0754	USA300HOU_0799	-	SigB	-	-	conserved hypothetical protein	4368.69	12.093	1.37	2.58	0.132848	10.3019	6.90916e-25	3.79781e-24
SAUSA300_1233	SACOL1369	USA300HOU_1278	rpmG	rpmG2	rpmG1	-	-	Translation	50S ribosomal protein L33	16558.8	14.0153	1.37	2.59	0.145196	9.46173	3.02895e-21	1.46907e-20
SAUSA300_1409	-	USA300HOU_1457	SAUSA300_1409	USA300HOU_1457	-	-	-	-	conserved hypothetical phage protein	48.9802	5.61413	1.37	2.58	0.332005	4.11616	3.85229e-05	7.62699e-05
SAUSA300_0671	SACOL0745	USA300HOU_0708	SAUSA300_0671	cydC	graA cydC	Rex	Stringent ctrl	-	ABC transporter, ATP-binding protein, MsbA family	4327.7	12.0794	1.36	2.57	0.110623	12.3176	7.28638e-35	5.08852e-34
SAUSA300_1621	SACOL1721	USA300HOU_1666	clpX	clpX	clpX tig	-	-	-	ATP-dependent Clp protease, ATP-binding subunit ClpX	19451.2	14.2476	1.36	2.57	0.114536	11.889	1.35026e-32	8.87213e-32
SAUSA300_1407	#N/A	#N/A	SAUSA300_1407	-	-	-	-	-	phi SLT ORF 145-like protein, phage transcriptional regulator	76.8369	6.26373	1.36	2.56	0.249184	5.45077	5.01521e-08	1.22904e-07
SAUSA300_0944	SACOL1049	USA300HOU_0989	menA	menA	menA	-	-	-	1,4-dihydroxy-2-naphthoate octaprenyltransferase	3397.7	11.7303	1.35	2.54	0.111393	12.0857	1.25653e-33	8.49654e-33
SAUSA300_1972	-	USA300HOU_2009	int	int3	-	-	-	-	integrase	245.099	7.93722	1.35	2.55	0.184336	7.31962	2.48673e-13	8.44102e-13
SAUSA300_0200	SACOL0184	USA300HOU_0212	SAUSA300_0200	oppF_2	oppF_2	CymR	-	-	peptide ABC transporter, ATP-binding protein	305.808	8.25648	1.35	2.55	0.196227	6.89175	5.5111e-12	1.70125e-11
SAUSA300_1150	SACOL1276	USA300HOU_1190	tsf	tsf	tsf pyrH frr	-	Stringent ctrl	-	translation elongation factor Ts	27143.6	14.7283	1.34	2.53	0.0958427	13.9738	2.25265e-44	2.01321e-43
SAUSA300_0824	SACOL0921	USA300HOU_0878	SAUSA300_0824	USA300HOU_0878	SACOL0921 fabK	SigB	-	-	conserved hypothetical protein	1430.61	10.4824	1.34	2.53	0.185486	7.20912	5.63161e-13	1.8694e-12
SAUSA300_2482	SACOL2557	USA300HOU_2536	SAUSA300_2482	amiD2	amiD2	GraRS	-	-	conserved hypothetical protein	269.301	8.07308	1.34	2.53	0.209473	6.39822	1.57197e-10	4.48934e-10
SAUSA300_2493	SACOL2571	USA300HOU_2551	SAUSA300_2493	USA300HOU_2551	SACOL2571	VraSR	-	-	conserved hypothetical protein	240.359	7.90905	1.33	2.52	0.208874	6.37466	1.83374e-10	5.20782e-10
SAUSA300_0391	SACOL0463	USA300HOU_0416	SAUSA300_0391	USA300HOU_0416	SACOL0463	GraRS	-	-	conserved hypothetical protein	61.4758	5.94195	1.33	2.51	0.289172	4.58723	4.4916e-06	9.59911e-06
SAUSA300_0174	-	USA300HOU_0185	SAUSA300_0174	ssuB	-	-	-	-	conserved hypothetical protein	25.4146	4.66758	1.33	2.51	0.404785	3.28389	0.00102386	0.00178755
SAUSA300_1162	SACOL1288	USA300HOU_1201	infB	infB	rimP nusA SACOL1286 rpl7AE infB	-	Stringent ctrl	-	translation initiation factor IF-2	14745	13.8479	1.32	2.49	0.0981627	13.4249	4.32407e-41	3.63563e-40
SAUSA300_2250	SACOL2292	USA300HOU_2282	nhaC	nhaC	nhaC	-	Stringent ctrl	-	Na+/H+ antiporter NhaC	3416.65	11.7384	1.32	2.49	0.132598	9.92594	3.21072e-23	1.66126e-22
SAUSA300_2469	SACOL2544	USA300HOU_2521	sdaAA	sdaAA	sdaAA sdaAB pfoR	AgrA	Stringent ctrl	-	L-serine dehydratase, iron-sulfur-dependent, alpha subunit	486.758	8.92706	1.32	2.5	0.145511	9.08954	9.94606e-20	4.53157e-19
SAUSA300_0223	SACOL0208	USA300HOU_0237	SAUSA300_0223	SCIN_2	SCIN_2	GraRS	-	-	conserved hypothetical protein	373.618	8.54542	1.32	2.49	0.178817	7.36879	1.7218e-13	5.90729e-13
SAUSA300_1973	SACOL2003	USA300HOU_2010	SAUSA300_1973	-	hlb	-	Stringent ctrl	-	truncated beta-hemolysin	228.655	7.83703	1.32	2.5	0.194776	6.7825	1.18113e-11	3.56852e-11
SAUSA300_1660	SACOL1763	USA300HOU_1701	SAUSA300_1660	USA300HOU_1701	SACOL1763 thiI nifZ	TraP	-	-	putative membrane protein	557.486	9.12279	1.31	2.48	0.172564	7.59125	3.16837e-14	1.12633e-13
SAUSA300_0551	SACOL0613	USA300HOU_0560	SAUSA300_0551	folE2	SACOL0613 bshB folE2	-	-	-	conserved hypothetical protein	9685.61	13.2416	1.3	2.45	0.107855	12.0094	3.17091e-33	2.10515e-32
SAUSA300_1986	SACOL2020	USA300HOU_2028	SAUSA300_1986	yodC	yodC	QsrR	-	-	nitroreductase family protein	3344.37	11.7075	1.3	2.45	0.122947	10.5337	6.04416e-26	3.3805e-25
SAUSA300_0409	SACOL0480	USA300HOU_0437	SAUSA300_0409	SCIN	SCIN	SaeRS	-	-	conserved hypothetical protein	6189.38	12.5956	1.3	2.46	0.151582	8.57276	1.01036e-17	4.20599e-17
SAUSA300_1002	SACOL1111	USA300HOU_1043	potD	potD	SACOL1107 potA potB potC potD	-	Stringent ctrl	-	spermidine/putrescine ABC transporter, spermidine/putrescine-binding protein	5516.07	12.4294	1.29	2.45	0.114356	11.3059	1.22662e-29	7.57302e-29
SAUSA300_2137	SACOL2168	USA300HOU_2170	SAUSA300_2137	USA300HOU_2170	SACOL2168 SACOL2169 SACOL2170	SigB	-	-	conserved hypothetical protein	1157.7	10.177	1.29	2.45	0.149965	8.60926	7.35366e-18	3.08131e-17
SAUSA300_0572	SACOL0636	USA300HOU_0583	mvk	mvaK1	mvaK1 mvaD mvaK2	SigB	-	-	mevalonate kinase	993.16	9.95588	1.29	2.44	0.150111	8.58085	9.41758e-18	3.92681e-17
SAUSA300_1396	SACOL0376	USA300HOU_1444	SAUSA300_1396	USA300HOU_1444	SACOL0376 - SACOL0386	-	-	-	phiSLT ORF151-like protein, major tail protein	114.955	6.84492	1.29	2.45	0.209819	6.16333	7.12297e-10	1.95557e-09
SAUSA300_0313	SACOL0310	USA300HOU_0333	SAUSA300_0313	nupC	SACOL0308 psuG nupC	CcpA	-	-	putative nucleoside permease NupC	82.5988	6.36805	1.29	2.44	0.254872	5.04382	4.56327e-07	1.05363e-06
SAUSA300_1397	SACOL0375	USA300HOU_1445	SAUSA300_1397	USA300HOU_1445	SACOL0372 - SACOL0375	-	-	-	phiSLT ORF213-like protein, major tail protein	56.4823	5.81973	1.29	2.45	0.275453	4.69158	2.71107e-06	5.87245e-06
SAUSA300_1026	SACOL1136	-	SAUSA300_1026	-	SACOL1136 rpmF	-	-	-	conserved hypothetical protein	15081.2	13.8805	1.28	2.43	0.0900531	14.1938	1.00079e-45	9.30188e-45
SAUSA300_1686	SACOL1790	USA300HOU_1730	murC	murC	murC ftsK pheT2 SACOL1793 SACOL1794 pepA1	-	Stringent ctrl	-	UDP-N-acetylmuramate--alanine ligase	8072.28	12.9788	1.28	2.43	0.106917	11.978	4.63502e-33	3.0692e-32
SAUSA300_1455	SACOL1550	USA300HOU_1508	SAUSA300_1455	graE	graE	-	-	-	transcriptional regulator, AraC family	7822.01	12.9333	1.27	2.41	0.120165	10.5709	4.06467e-26	2.27836e-25
SAUSA300_1311	SACOL1453	USA300HOU_1355	murG	murG	SACOL1452 murG	-	Stringent ctrl	-	undecaprenyldiphospho-muramoylpentapeptide beta-N-acetylglucosaminyltransferase	3450.02	11.7524	1.27	2.42	0.137622	9.24571	2.33682e-20	1.09595e-19
SAUSA300_1259	SACOL1400	USA300HOU_1299	SAUSA300_1259	dinB2	dinB2	LexA	Stringent ctrl	-	ImpB/MucB/SamB family protein	412.699	8.68895	1.27	2.42	0.14197	8.96779	3.0253e-19	1.34248e-18
SAUSA300_0763	SACOL0845	USA300HOU_0809	est	est	est rnr smpB	-	-	-	carboxylesterase	3004.25	11.5528	1.27	2.42	0.158725	8.03274	9.53158e-16	3.69132e-15
SAUSA300_0688	SACOL0763	USA300HOU_0726	SAUSA300_0688	yvgN	yvgN	SigB	-	-	oxidoreductase, aldo/keto reductase family	1768.72	10.7885	1.27	2.41	0.197766	6.42458	1.32238e-10	3.79348e-10
SAUSA300_1139	SACOL1263	USA300HOU_1177	sucD	sucD	sucC sucD	GraRS	-	-	succinyl-CoA synthetase, alpha subunit	10402.9	13.3447	1.26	2.4	0.0896202	14.0842	4.74788e-45	4.31871e-44
SAUSA300_1269	SACOL1410	USA300HOU_1309	femA	femA	femAB	GraRS	-	-	methicillin resistance protein FemA	13082.5	13.6754	1.26	2.4	0.0895328	14.0809	4.97497e-45	4.50923e-44
SAUSA300_0614	SACOL0684	USA300HOU_0647	SAUSA300_0614	mnhE	SACOL0678 mnhABCDEFG	TraP	-	-	putative Na+/H+ antiporter, MnhE component	42.9931	5.42603	1.26	2.4	0.302694	4.16781	3.07535e-05	6.1507e-05
SAUSA300_1245	SACOL1384	-	opuD	-	opuD1	-	-	-	glycine betaine transporter opuD	13234.5	13.692	1.25	2.38	0.0986958	12.7056	5.50722e-37	4.08013e-36
SAUSA300_0532	SACOL0593	-	fusA	-	rplL3 rpsL rpsG fusA tuf	-	-	-	translation elongation factor G	126039	16.9435	1.25	2.38	0.107429	11.6532	2.20999e-31	1.41218e-30
SAUSA300_2165	SACOL2198	USA300HOU_2201	budA	budA1	budA1 alsS	CidR	-	-	alpha-acetolactate decarboxylase	211.035	7.72134	1.25	2.37	0.164868	7.55845	4.07893e-14	1.44401e-13
SAUSA300_0616	SACOL0686	USA300HOU_0649	SAUSA300_0616	mnhG	SACOL0678 mnhABCDEFG	TraP	-	-	putative Na+/H+ antiporter, MnhG component	92.0428	6.52423	1.25	2.37	0.25203	4.94985	7.42702e-07	1.68442e-06
SAUSA300_0158	SACOL0142	USA300HOU_0169	cap5G	-	cap5A cap5B cap5C cap5D cap5E cap5F cap5G cap5H cap5I cap5J cap5K cap5L cap5M cap5N cap5O cap5P	-	-	-	capsular polysaccharide biosynthesis protein Cap5G	68.1259	6.09013	1.25	2.39	0.282063	4.44876	8.63662e-06	1.79765e-05
SAUSA300_2046	SACOL2082	USA300HOU_2087	oxaA	yidC	SACOL2082	-	-	-	membrane protein oxaA precursor	12822.4	13.6464	1.24	2.36	0.146174	8.4859	2.14053e-17	8.81028e-17
SAUSA300_2502	SACOL2580	USA300HOU_2560	SAUSA300_2502	crtO	crtNMQIO	SigB	-	-	conserved hypothetical protein	305.757	8.25624	1.24	2.36	0.18959	6.53439	6.38706e-11	1.85726e-10
SAUSA300_0162	SACOL0146	USA300HOU_0173	cap5K	cap5K	cap5ABCDEFGHIJKLMNOP	SigB	-	-	capsular polysaccharide biosynthesis protein Cap5K	129.041	7.01168	1.24	2.36	0.220189	5.61386	1.97859e-08	4.94922e-08
SAUSA300_0157	SACOL0141	USA300HOU_0168	cap5F	cap5F	cap5ABCDEFGHIJKLMNOP	SigB	-	-	capsular polysaccharide biosynthesis protein Cap5F	57.8074	5.85318	1.24	2.36	0.27332	4.53427	5.78039e-06	1.2251e-05
SAUSA300_2561	SACOL2648	USA300HOU_2626	phoB	phoB	phoB	-	-	-	alkaline phosphatase	21.5142	4.42722	1.24	2.36	0.450481	2.75093	0.00594257	0.00942259
SAUSA300_1043	SACOL1154	USA300HOU_1079	mutS2	mutS2	polX mutS2	-	Stringent ctrl	-	DNA mismatch repair MutS2 protein	3881.13	11.9223	1.23	2.35	0.10362	11.9061	1.09977e-32	7.26363e-32
SAUSA300_1201	SACOL1329	USA300HOU_1240	glnA	glnA	glnRA	GlnR	-	-	glutamine synthetase, type I	38011.7	15.2142	1.23	2.35	0.109162	11.3014	1.29201e-29	7.95752e-29
SAUSA300_1521	SACOL1618	USA300HOU_1563	rpoD	sigA	rpoD (sigA)	-	Stringent ctrl	Translation	RNA polymerase sigma factor RpoD	14112.8	13.7847	1.23	2.35	0.111265	11.0668	1.81787e-28	1.0831e-27
SAUSA300_0615	SACOL0685	USA300HOU_0648	SAUSA300_0615	mnhF	SACOL0678 mnhABCDEFG	TraP	-	-	putative Na+/H+ antiporter, MnhF component	62.5369	5.96664	1.23	2.35	0.276061	4.47203	7.74812e-06	1.61799e-05
SAUSA300_0526	SACOL0587	USA300HOU_0535	SAUSA300_0526	rsmC	secE nusG rplK rplA rplJ rplL rsmC	-	Stringent ctrl	-	Methyltransferase small domain	2880.4	11.4921	1.22	2.33	0.116862	10.4562	1.37253e-25	7.62648e-25
SAUSA300_1090	SACOL1209	USA300HOU_1134	SAUSA300_1090	rluD	lspA rluD	-	-	Translation	conserved hypothetical protein	2358.9	11.2039	1.22	2.33	0.132673	9.19426	3.77588e-20	1.75157e-19
SAUSA300_1299	SACOL1441	USA300HOU_1339	SAUSA300_1299	telA	xpaC telA	GraRS	-	-	putative tellurite resistance protein	7517.08	12.876	1.22	2.33	0.136592	8.93123	4.21284e-19	1.85336e-18
SAUSA300_0178	SACOL0161	USA300HOU_0189	SAUSA300_0178	USA300HOU_0189	SACOL0161	AgrA	Stringent ctrl	-	conserved hypothetical protein	1769.23	10.7889	1.22	2.33	0.137261	8.8989	5.64052e-19	2.46027e-18
SAUSA300_2056	SACOL2093	USA300HOU_2091	SAUSA300_2056	USA300HOU_2091	fabZ murA1 SACOL2093	SigB	-	-	conserved hypothetical protein	1384.78	10.4354	1.21	2.31	0.102728	11.7432	7.65194e-32	4.96405e-31
SAUSA300_1517	SACOL1614	USA300HOU_1559	SAUSA300_1517	nfo	nfo cshB	-	-	-	endonuclease IV	5338.74	12.3823	1.21	2.32	0.128543	9.44832	3.44298e-21	1.66356e-20
SAUSA300_1236	SACOL1373	-	SAUSA300_1236	-	SACOL1373	-	-	-	conserved hypothetical protein	3448.08	11.7516	1.21	2.32	0.152897	7.93343	2.13177e-15	8.12044e-15
SAUSA300_0752	SACOL0833	USA300HOU_0797	clpP	clpP	clpP	CtsR	-	-	ATP-dependent Clp protease, proteolytic subunit ClpP	15940.9	13.9604	1.21	2.31	0.161028	7.51615	5.64133e-14	1.98066e-13
SAUSA300_2387	SACOL2446	USA300HOU_2430	SAUSA300_2387	USA300HOU_2430	SACOL2446	-	-	-	NAD dependent epimerase/dehydratase family protein	1170.78	10.1932	1.21	2.31	0.166358	7.24475	4.33241e-13	1.45323e-12
SAUSA300_1796	SACOL1903	USA300HOU_1839	SAUSA300_1796	USA300HOU_1839	SACOL1902 SACOL1903	GraRS	-	-	conserved hypothetical protein	2160.98	11.0775	1.21	2.31	0.195499	6.17011	6.82436e-10	1.87762e-09
SAUSA300_0161	SACOL0145	USA300HOU_0172	cap5J	cap5J	cap5ABCDEFGHIJKLMNOP	SigB	-	-	capsular polysaccharide biosynthesis protein Cap5J	135.411	7.0812	1.21	2.32	0.199247	6.09514	1.09345e-09	2.95127e-09
SAUSA300_2081	SACOL2119	USA300HOU_2115	pyrG	pyrG	pyrG	MgrA	-	-	CTP synthase	3973.26	11.9561	1.2	2.29	0.0966698	12.3787	3.40781e-35	2.39955e-34
SAUSA300_2021	SACOL2053	USA300HOU_2058	SAUSA300_2021	tex	SACOL2052 tex	-	-	Translation	S1 RNA binding domain protein	4541.2	12.1489	1.2	2.29	0.112975	10.6073	2.75702e-26	1.55219e-25
SAUSA300_1904	SACOL1987	USA300HOU_1927	SAUSA300_1904	USA300HOU_1927	SACOL1987	SigB	-	-	conserved hypothetical protein	6410.8	12.6463	1.2	2.3	0.122022	9.87158	5.52894e-23	2.83206e-22
SAUSA300_2251	SACOL2293	USA300HOU_2283	SAUSA300_2251	USA300HOU_2283	SACOL2293	-	-	-	dehydrogenase family protein	2617.55	11.354	1.2	2.3	0.130034	9.2375	2.52319e-20	1.18118e-19
SAUSA300_0179	SACOL0162	USA300HOU_0190	SAUSA300_0179	fdh	fdh	TraP	-	-	putative D-isomer specific 2-hydroxyacid dehydrogenase	184.907	7.53066	1.2	2.3	0.174555	6.88861	5.634e-12	1.735e-11
SAUSA300_0479	SACOL0545	USA300HOU_0495	SAUSA300_0479	rplY	rplY pth mfd SACOL0548 mazG SACOL0550 divIC	AgrA	Stringent ctrl	Translation	ribosomal protein L25, Ctc-form	37294.9	15.1867	1.19	2.28	0.0967482	12.2574	1.53427e-34	1.06565e-33
SAUSA300_1877	SACOL1956	USA300HOU_1895	SAUSA300_1877	USA300HOU_1895	SACOL1956	-	Stringent ctrl	-	conserved hypothetical protein	1099.13	10.1021	1.19	2.29	0.103128	11.5739	5.58683e-31	3.54341e-30
SAUSA300_1763	SACOL1874	USA300HOU_1811	epiP	epiP	epiGEFPDCBA	SigB	-	-	lantibiotic epidermin leader peptide processing serine protease EpiP	555.758	9.11831	1.18	2.26	0.172186	6.83049	8.4624e-12	2.58422e-11
SAUSA300_1059	SACOL1178	USA300HOU_1103	SAUSA300_1059	ssl12	ssl12 ssl13 ssl14	-	-	-	putative exotoxin 1	68.5865	6.09985	1.18	2.27	0.271732	4.34108	1.41786e-05	2.91523e-05
SAUSA300_0640	SACOL0711	USA300HOU_0675	SAUSA300_0640	USA300HOU_0675	SACOL0711	-	Stringent ctrl	-	putative membrane protein	4876.43	12.2516	1.17	2.25	0.0883285	13.2783	3.09383e-40	2.53456e-39
SAUSA300_0525	SACOL0586	USA300HOU_0534	rplL	rplL	secE nusG rplK rplA rplJ rplL rsmC	-	Stringent ctrl	Translation	ribosomal protein L7/L12	22347	14.4478	1.17	2.26	0.101373	11.5849	4.91581e-31	3.12558e-30
SAUSA300_0489	SACOL0555	USA300HOU_0505	SAUSA300_0489	ftsH	ftsH	GraRS	-	-	putative cell division protein FtsH	38768.5	15.2426	1.17	2.25	0.109189	10.7243	7.82677e-27	4.48548e-26
SAUSA300_0726	SACOL0805	USA300HOU_0769	SAUSA300_0726	USA300HOU_0769	SACOL0805	-	Stringent ctrl	-	glycerate kinase family protein	2264.68	11.1451	1.17	2.25	0.115576	10.1354	3.84805e-24	2.05766e-23
SAUSA300_0705	SACOL0780	USA300HOU_0744	recQ	recQ1	SACOL0779 recQ1	AgrA	-	-	ATP-dependent DNA helicase RecQ	7052.64	12.7839	1.17	2.26	0.152285	7.71242	1.2345e-14	4.53361e-14
SAUSA300_0802	SACOL0889	USA300HOU_0853	SAUSA300_0802	USA300HOU_0853	SACOL0888 SACOL0889	-	-	-	conserved hypothetical protein	627.294	9.293	1.17	2.24	0.155947	7.47776	7.55999e-14	2.63261e-13
SAUSA300_2631	SACOL2722	USA300HOU_2701	SAUSA300_2631	USA300HOU_2701	SACOL2722	-	-	-	putative N-acetyltransferase	593.984	9.21428	1.17	2.25	0.208125	5.63272	1.77386e-08	4.44944e-08
SAUSA300_1962	-	USA300HOU_1994	SAUSA300_1962	USA300HOU_1994	-	-	-	-	phiPVL ORF39-like protein	23.709	4.56736	1.17	2.25	0.423691	2.75923	0.0057938	0.0091981
SAUSA300_1423	-	USA300HOU_1473	polA	USA300HOU_1473	-	-	-	-	phage related DNA polymerase, family A	18.6834	4.22369	1.17	2.25	0.477784	2.4511	0.0142421	0.0215529
SAUSA300_0670	SACOL0744	USA300HOU_0707	SAUSA300_0670	graA	graA cydC	Rex	Stringent ctrl	-	ABC transporter, ATP-binding protein, MsbA family	3357.39	11.7131	1.16	2.24	0.0944329	12.3238	6.74471e-35	4.72314e-34
SAUSA300_1144	SACOL1268	USA300HOU_1182	gid	gid	gid	-	Stringent ctrl	-	glucose inhibited division protein	5873.74	12.5201	1.16	2.24	0.107083	10.8569	1.84979e-27	1.07701e-26
SAUSA300_1987	SACOL2021	USA300HOU_2029	SAUSA300_1987	amiE	amiE	-	Stringent ctrl	-	hydrolase, carbon-nitrogen family	2604.09	11.3466	1.16	2.23	0.12971	8.91174	5.02368e-19	2.20628e-18
SAUSA300_0108	SACOL0089	USA300HOU_0117	SAUSA300_0108	USA300HOU_0117	SACOL0089	SigB	-	-	antigen, 67 kDa	278.966	8.12394	1.16	2.23	0.199189	5.80587	6.40327e-09	1.64821e-08
SAUSA300_2034	SACOL2068	USA300HOU_2072	kdpA	kdpA	SACOL2065 kdpC kdpB kdpA kdpF	MgrA	-	-	K+-transporting ATPase, A subunit	58.4691	5.8696	1.16	2.23	0.285452	4.05059	5.10886e-05	9.98337e-05
SAUSA300_0957	SACOL1064	USA300HOU_0999	SAUSA300_0957	USA300HOU_0999	SACOL1064 SACOL1065	-	-	-	conserved hypothetical protein	4226.52	12.0453	1.15	2.22	0.121146	9.49434	2.21604e-21	1.08302e-20
SAUSA300_2365	SACOL2419	USA300HOU_2402	hlgA	hlgA	hlgA	SaeRS	-	-	gamma-hemolysin component A	108.147	6.75685	1.15	2.22	0.236188	4.87064	1.11236e-06	2.48965e-06
SAUSA300_1156	SACOL1282	USA300HOU_1195	proS	proS	rseP proS	GraRS	-	Translation	prolyl-tRNA synthetase	11917.1	13.5407	1.14	2.2	0.0894323	12.7354	3.75875e-37	2.81741e-36
SAUSA300_1718	SACOL1823	USA300HOU_1763	arsB	arsB	arsR arsB arsC	-	-	-	aresenical pump membrane protein	786.529	9.61936	1.14	2.21	0.113039	10.1258	4.24288e-24	2.26405e-23
SAUSA300_1051	SACOL1163	USA300HOU_1088	SAUSA300_1051	USA300HOU_1088	murI rdgB SACOL1163	GraRS	-	-	conserved hypothetical protein	5441.54	12.4098	1.14	2.2	0.119717	9.50931	1.91938e-21	9.39833e-21
SAUSA300_0783	SACOL0869	USA300HOU_0831	SAUSA300_0783	gpmA1	gpmA1	-	Stringent ctrl	-	phosphoglycerate mutase family protein	416.572	8.70242	1.14	2.21	0.161898	7.07196	1.52759e-12	4.90518e-12
SAUSA300_1625	SACOL1725	-	rplT	-	rplT rpmI infC	-	-	Translation	50S ribosomal protein L20	12859.6	13.6506	1.14	2.21	0.163997	6.96835	3.20676e-12	1.00694e-11
SAUSA300_1390	SACOL0382	USA300HOU_1438	SAUSA300_1390	USA300HOU_1438	SACOL0376 - SACOL0386	-	-	-	phiSLT ORF96-like protein	22.0535	4.46294	1.14	2.2	0.404643	2.81055	0.00494566	0.00794539
SAUSA300_0524	SACOL0585	USA300HOU_0533	rplJ	rplJ	secE nusG rplK rplA rplJ rplL rsmC	-	Stringent ctrl	Translation	ribosomal protein L10	29877.7	14.8668	1.13	2.2	0.110609	10.2579	1.09002e-24	5.95319e-24
SAUSA300_1393	#N/A	#N/A	SAUSA300_1393	-	-	-	-	-	phiSLT ORF2067-like protein, phage tail tape measure protein	257.145	8.00644	1.13	2.19	0.159335	7.11351	1.13125e-12	3.66937e-12
SAUSA300_1312	SACOL1454	USA300HOU_1356	SAUSA300_1312	USA300HOU_1356	SACOL1454	-	-	-	acetyltransferase, GNAT family	1021	9.99576	1.13	2.19	0.163787	6.89962	5.21435e-12	1.6155e-11
SAUSA300_1048	SACOL1160	USA300HOU_1085	sdhB	sdhB	sdhC sdhA sdhB	CcpA	-	-	succinate dehydrogenase, iron-sulfur protein	13658.8	13.7375	1.13	2.19	0.174507	6.49704	8.1916e-11	2.37389e-10
SAUSA300_2366	SACOL2421	USA300HOU_2404	hlgC	hlgC	hlgCB	SaeRS	-	-	gamma-hemolysin component C	35.2332	5.13886	1.13	2.19	0.374956	3.00902	0.00262091	0.0043756
SAUSA300_0879	SACOL0981	USA300HOU_0935	SAUSA300_0879	leuA2	leuA2 SACOL0982 SACOL0983 SACOL0984	-	-	-	isopropylmalate synthase-related protein	29.9435	4.90417	1.13	2.19	0.404481	2.79133	0.00524916	0.00838553
SAUSA300_1448	SACOL1541	USA300HOU_1499	SAUSA300_1448	fur	xerD fur	-	Stringent ctrl	-	transcriptional regulator, Fur family	3550.48	11.7938	1.12	2.18	0.104352	10.7653	5.0204e-27	2.89012e-26
SAUSA300_2440	SACOL2509	USA300HOU_2490	fnbB	fnbB	fnbB	-	-	-	fibronectin binding protein B	780.956	9.6091	1.12	2.18	0.143475	7.8398	4.51248e-15	1.68624e-14
SAUSA300_1957	-	USA300HOU_1988	SAUSA300_1957	dnaD2	-	-	-	-	phiPVL ORF046-like protein	48.4506	5.59844	1.12	2.18	0.31515	3.55963	0.000371377	0.000675134
SAUSA300_1166	SACOL1292	USA300HOU_1205	rpsO	rpsO	rpsO	-	-	Translation	30S ribosomal protein S15	13894.2	13.7622	1.11	2.15	0.100479	11.0219	2.99672e-28	1.77717e-27
SAUSA300_1281	SACOL1422	USA300HOU_1321	pstA	pstA	phoU pstB pstA pstC pstS	-	-	-	phosphate ABC transporter, permease protein PstA	52.4024	5.71156	1.11	2.17	0.310058	3.59546	0.000323817	0.000592892
SAUSA300_1596	SACOL1695	USA300HOU_1639	queA	queA	yajC tgt queA ruvB ruvA thrR obgE	-	Stringent ctrl	Translation	S-adenosylmethionine:tRNA ribosyltransferase-isomerase	3290.17	11.6839	1.1	2.14	0.091174	12.025	2.62447e-33	1.74691e-32
SAUSA300_1580	SACOL1678	USA300HOU_1623	SAUSA300_1580	USA300HOU_1623	SACOL1678	MgrA	-	-	bacterial luciferase family protein	967.374	9.91793	1.1	2.15	0.111807	9.84849	6.95808e-23	3.55697e-22
SAUSA300_1570	SACOL1668	USA300HOU_1613	SAUSA300_1570	USA300HOU_1613	greA udk SACOL1667 SACOL1668 SACOL1669	AgrA	Stringent ctrl	-	peptidase, U32 family	1983.6	10.9539	1.1	2.15	0.115191	9.58335	9.39441e-22	4.68072e-21
SAUSA300_1617	SACOL1717	USA300HOU_1662	hemC	hemC	hemLBDCXA	MgrA	-	-	porphobilinogen deaminase	3600.15	11.8138	1.1	2.14	0.117336	9.34721	8.99871e-21	4.28318e-20
SAUSA300_0165	SACOL0149	USA300HOU_0176	cap5N	cap5N	cap5ABCDEFGHIJKLMNOP	SigB	-	-	capsular polysaccharide biosynthesis protein Cap5N	257.73	8.00972	1.1	2.14	0.156643	6.99595	2.63475e-12	8.345e-12
SAUSA300_1389	SACOL0383	USA300HOU_1437	SAUSA300_1389	USA300HOU_1437	SACOL0376 - SACOL0386	-	-	-	phiSLT ORF636-like protein	96.5401	6.59306	1.1	2.14	0.259636	4.22505	2.38889e-05	4.81546e-05
SAUSA300_0393	SACOL0466	USA300HOU_0420	SAUSA300_0393	USA300HOU_0420	SACOL0466 SACOL0467	GraRS	-	-	conserved hypothetical protein	51.0567	5.67403	1.1	2.15	0.311037	3.54627	0.000390722	0.000709294
SAUSA300_1310	SACOL1452	USA300HOU_1354	SAUSA300_1310	USA300HOU_1354	SACOL1452 murG	-	Stringent ctrl	-	PAP2 family protein	2935.86	11.5196	1.09	2.13	0.129097	8.47126	2.4276e-17	9.97578e-17
SAUSA300_2259	SACOL2302	USA300HOU_2292	SAUSA300_2259	lytR2	lytR2	-	Stringent ctrl	-	putative transcriptional regulator	1635.53	10.6755	1.09	2.13	0.140961	7.75067	9.14112e-15	3.37153e-14
SAUSA300_2172	SACOL2207	USA300HOU_2209	rplM	rplM	rpsI rplM	-	Stringent ctrl	Translation	50S ribosomal protein L13	12273.7	13.5833	1.09	2.13	0.151847	7.18969	6.49408e-13	2.14733e-12
SAUSA300_1732	SACOL1839	USA300HOU_1779	SAUSA300_1732	tnp2	tnp2	-	-	-	putative transposase	271.3	8.08375	1.09	2.13	0.1604	6.79063	1.11643e-11	3.38506e-11
SAUSA300_1963	-	USA300HOU_1995	SAUSA300_1963	USA300HOU_1995	-	-	-	-	conserved hypothetical phage protein	28.0889	4.81193	1.09	2.13	0.3759	2.90777	0.00364011	0.00593754
SAUSA300_2054	SACOL2091	USA300HOU_2089	fabZ	fabZ	fabZ murA1 SACOL2093	SigB	-	-	(3R)-hydroxymyristoyl-[acyl carrier protein] dehydratase	5401.57	12.3992	1.08	2.11	0.0971629	11.0655	1.84427e-28	1.09627e-27
SAUSA300_0067	-	USA300HOU_0072	SAUSA300_0067	USA300HOU_0072	-	-	-	-	universal stress protein family	4325.52	12.0787	1.08	2.12	0.153771	7.04772	1.81878e-12	5.82556e-12
SAUSA300_1966	-	USA300HOU_2000	SAUSA300_1966	USA300HOU_2000	-	-	-	-	phi77 ORF014-like protein, phage anti-repressor protein	139.517	7.1243	1.08	2.11	0.206023	5.23118	1.68435e-07	3.98999e-07
SAUSA300_0742	SACOL0824	USA300HOU_0787	uvrA	uvrA	uvrB uvrA	LexA	Stringent ctrl	-	excinuclease ABC, A subunit	6638.46	12.6966	1.07	2.1	0.13016	8.20174	2.36927e-16	9.3744e-16
SAUSA300_1410	#N/A	#N/A	SAUSA300_1410	-	-	-	-	-	virulence-associated protein E	185.415	7.53462	1.07	2.1	0.17855	5.97961	2.23674e-09	5.94295e-09
SAUSA300_1783	SACOL1889	USA300HOU_1825	hemE	hemE	hemEHY	PerR	-	-	uroporphyrinogen decarboxylase	1184.14	10.2096	1.05	2.08	0.102986	10.2268	1.50407e-24	8.16224e-24
SAUSA300_1514	SACOL1611	USA300HOU_1556	fur	zur	znuCB zur	Zur	-	-	ferric uptake regulation protein	818.965	9.67766	1.05	2.07	0.166631	6.30046	2.96762e-10	8.31714e-10
SAUSA300_1197	SACOL1325	USA300HOU_1236	SAUSA300_1197	bsaA	bsaA	AgrA	-	-	glutathione peroxidase	2904.5	11.5041	1.05	2.07	0.172203	6.10065	1.05638e-09	2.86028e-09
SAUSA300_1408	-	USA300HOU_1456	SAUSA300_1408	USA300HOU_1456	-	-	-	-	phage helicase	166.096	7.37587	1.05	2.06	0.194823	5.36426	8.12809e-08	1.96923e-07
SAUSA300_0395	SACOL0468	USA300HOU_0422	SAUSA300_0395	ssl1	ssl1	-	-	-	exotoxin	146.961	7.19929	1.04	2.05	0.197606	5.25071	1.51515e-07	3.60589e-07
SAUSA300_1797	SACOL1904	USA300HOU_1841	SAUSA300_1797	USA300HOU_1841	SACOL1904	-	Stringent ctrl	-	conserved hypothetical protein	1124.25	10.1347	1.04	2.06	0.207944	5.00296	5.64553e-07	1.28954e-06
SAUSA300_0704	SACOL0779	USA300HOU_0743	SAUSA300_0704	USA300HOU_0743	SACOL0779 recQ1	AgrA	-	-	ABC transporter, ATP-binding protein	3444.45	11.7501	1.03	2.04	0.120832	8.50575	1.80424e-17	7.43813e-17
SAUSA300_0692	SACOL0767	USA300HOU_0730	SAUSA300_0692	saeQ	saeSRQP	SaeRS	-	-	conserved hypothetical protein	8474.79	13.049	1.03	2.05	0.128777	8.02776	9.92671e-16	3.83273e-15
SAUSA300_0801	SACOL0887	USA300HOU_0852	seq	seq	sek sei	-	-	-	staphylococcal enterotoxin Q	634.133	9.30864	1.03	2.04	0.159893	6.44668	1.1433e-10	3.29828e-10
SAUSA300_1119	SACOL1240	USA300HOU_1162	SAUSA300_1119	fakA	vfrA fakA	-	Stringent ctrl	-	conserved hypothetical protein	12289.6	13.5852	1.02	2.02	0.101121	10.0537	8.84372e-24	4.68003e-23
SAUSA300_0567	SACOL0631	USA300HOU_0578	SAUSA300_0567	USA300HOU_0578	SACOL0631 SACOL0632	-	Stringent ctrl	-	conserved hypothetical protein	1117.3	10.1258	1.02	2.03	0.114005	8.98042	2.69731e-19	1.2011e-18
SAUSA300_2147	SACOL2178	USA300HOU_2180	SAUSA300_2147	USA300HOU_2180	SACOL2178	-	Stringent ctrl	-	alcohol dehydrogenase, zinc-containing	4679.88	12.1923	1.02	2.02	0.126146	8.06834	7.12615e-16	2.76815e-15
SAUSA300_0473	SACOL0539	-	purR	-	ispE purR SACOL0540	-	-	-	pur operon repressor	17949.2	14.1316	1.02	2.03	0.13865	7.34697	2.02754e-13	6.90987e-13
SAUSA300_2396	SACOL2459	USA300HOU_2441	pnbA	pnbA	pnbA	SigB	-	-	para-nitrobenzyl esterase	3185.5	11.6373	1.02	2.02	0.152012	6.6908	2.2196e-11	6.61994e-11
SAUSA300_1627	SACOL1727	-	infC	-	rplT rpmI infC	-	-	-	translation initiation factor IF-3	18489.6	14.1744	1.02	2.02	0.176728	5.75401	8.71513e-09	2.22982e-08
SAUSA300_0172	SACOL0156	USA300HOU_0183	SAUSA300_0172	USA300HOU_0183	SACOL0156	SigB	-	-	conserved hypothetical protein	52.7089	5.71997	1.02	2.02	0.331304	3.07232	0.00212399	0.00359532
SAUSA300_0552	SACOL0614	USA300HOU_0561	SAUSA300_0552	bshB	SACOL0613 bshB folE2	BSH	-	-	conserved hypothetical protein	5520.51	12.4306	1.01	2.01	0.107704	9.37094	7.18888e-21	3.43454e-20
SAUSA300_1454	SACOL1549	USA300HOU_1507	zwf	zwf	zwf	GraRS	-	-	glucose-6-phosphate 1-dehydrogenase	25591	14.6433	1.01	2.01	0.120851	8.32994	8.08865e-17	3.2304e-16
SAUSA300_0164	SACOL0148	USA300HOU_0175	cap5M	cap5M	cap5ABCDEFGHIJKLMNOP	SigB	-	-	capsular polysaccharide biosynthesis protein Cap5M	160.509	7.32651	1.01	2.01	0.176928	5.70082	1.19236e-08	3.02048e-08
SAUSA300_1646	SACOL1747	USA300HOU_1686	accA	accA	accA accD	SarA	-	-	acetyl-CoA carboxylase, carboxyl transferase, alpha subunit	5301.9	12.3723	1	2	0.0904606	11.0882	1.43138e-28	8.54814e-28
SAUSA300_0868	SACOL0969	USA300HOU_0924	spsB	spsB	SACOL0967 spsA spsB	-	Stringent ctrl	-	signal peptidase IB	2422.27	11.2421	1	2	0.103096	9.71074	2.71354e-22	1.36532e-21
SAUSA300_0911	SACOL1014	USA300HOU_0967	SAUSA300_0911	cpaA	SACOL1009 relA1 ppnK yjbO mgtE cpaA	MgrA	-	-	transporter, monovalent cation:proton antiporter-2 (CPA2) family protein	5817.78	12.5063	1	2	0.111053	9.00723	2.11324e-19	9.4762e-19
SAUSA300_1605	SACOL1704	USA300HOU_1648	mreC	mreC	mreD mreC	-	Stringent ctrl	-	rod shape-determining protein MreC	2026.25	10.9846	1	2	0.111467	8.93891	3.93027e-19	1.74045e-18
SAUSA300_1897	SACOL1979	USA300HOU_1918	SAUSA300_1897	sdcS	sdcS	-	-	-	sodium-dependent transporter	2569.86	11.3275	1	2	0.127854	7.83015	4.8728e-15	1.81558e-14
SAUSA300_0139	SACOL0122	USA300HOU_0149	SAUSA300_0139	tet38	deoD1 tet38	-	-	-	putative tetracycline resistance protein	364.817	8.51103	1	2	0.151374	6.58692	4.49039e-11	1.32228e-10
SAUSA300_2506	SACOL2584	USA300HOU_2564	isaA	isaA	isaA	CodY	-	-	immunodominant staphylococcal antigen A precursor	16486.5	14.009	1	2	0.171433	5.84018	5.21456e-09	1.34495e-08
SAUSA300_0111	SACOL0092	USA300HOU_0120	SAUSA300_0111	USA300HOU_0120	SACOL0092	SigB	-	-	conserved hypothetical protein	293.448	8.19696	1	2	0.212054	4.7142	2.42659e-06	5.28761e-06
SAUSA300_1609	SACOL1708	USA300HOU_1653	SAUSA300_1609	comC	radC comC	-	-	-	type III leader peptidase family protein	107.211	6.7443	1	1.99	0.289415	3.4383	0.000585375	0.00104998
SAUSA300_1964	-	USA300HOU_1997	SAUSA300_1964	USA300HOU_1997	-	-	-	-	conserved hypothetical phage protein	53.0411	5.72904	1	2	0.314625	3.17919	0.0014769	0.00252843
SAUSA300_1164	SACOL1290	USA300HOU_1203	truB	truB	rbfA truB ribC	SigB	-	Translation	tRNA pseudouridine synthase B	1389	10.4398	0.99	1.98	0.116534	8.45753	2.731e-17	1.12046e-16
SAUSA300_1118	SACOL1239	USA300HOU_1161	SAUSA300_1118	vfrA	vfrA fakA	-	Stringent ctrl	-	conserved hypothetical protein	2549.36	11.3159	0.99	1.99	0.11969	8.3017	1.0263e-16	4.08601e-16
SAUSA300_1374	SACOL1526	USA300HOU_1423	SAUSA300_1374	ribU	ribU	-	-	-	conserved hypothetical protein	1861.31	10.8621	0.99	1.98	0.148881	6.62836	3.39443e-11	1.00419e-10
SAUSA300_0163	SACOL0147	USA300HOU_0174	cap5L	cap5L	cap5ABCDEFGHIJKLMNOP	SigB	-	-	capsular polysaccharide biosynthesis protein Cap5L	212.903	7.73405	0.99	1.99	0.167213	5.9481	2.71265e-09	7.14797e-09
SAUSA300_1626	SACOL1726	-	rpmI	-	rplT rpmI infC	-	-	Translation	50S ribosomal protein L35	10703.3	13.3858	0.99	1.99	0.174594	5.67119	1.41807e-08	3.57456e-08
SAUSA300_1968	-	USA300HOU_2003	SAUSA300_1968	USA300HOU_2003	-	-	-	-	putative phage transcriptional regulator	65.4933	6.03328	0.99	1.99	0.283256	3.4935	0.000476725	0.000859921
SAUSA300_1199	SACOL1327	USA300HOU_1238	SAUSA300_1199	Alu-2	hflX Alu-2	MgrA	-	-	putative aluminium resistance protein	1678.09	10.7126	0.98	1.98	0.10416	9.43055	4.0796e-21	1.96005e-20
SAUSA300_1614	SACOL1714	USA300HOU_1659	hemL	hemL	hemLBDCXA	MgrA	-	-	glutamate-1-semialdehyde-2,1-aminomutase	6844.65	12.7408	0.98	1.97	0.107285	9.09184	9.73808e-20	4.44474e-19
SAUSA300_1168	SACOL1294	USA300HOU_1207	SAUSA300_1168	rnjB	rnjB	-	Stringent ctrl	Translation	RNA-metabolising metallo-beta-lactamase	19352.6	14.2402	0.98	1.97	0.115104	8.51991	1.59676e-17	6.60406e-17
SAUSA300_0800	SACOL0886	USA300HOU_0851	sek	sek	sek sei	-	-	-	staphylococcal enterotoxin K	1161.04	10.1812	0.98	1.97	0.116363	8.43195	3.3995e-17	1.38804e-16
SAUSA300_0166	SACOL0150	USA300HOU_0177	cap5O	cap5O	cap5ABCDEFGHIJKLMNOP	SigB	-	-	capsular polysaccharide biosynthesis protein Cap5O	441.568	8.78649	0.98	1.97	0.12843	7.63761	2.21289e-14	7.96641e-14
SAUSA300_1277	SACOL1418	USA300HOU_1317	SAUSA300_1277	USA300HOU_1317	SACOL1418	-	Stringent ctrl	-	conserved hypothetical protein	342.16	8.41853	0.98	1.97	0.195136	5.01291	5.36132e-07	1.22743e-06
SAUSA300_1557	SACOL1654	USA300HOU_1599	SAUSA300_1557	yqeG	holA comEC comEB comEA ubiE rsfS yqeK nadD yhbY aroE yqeH yqeG mtn	-	Stringent ctrl	-	hydrolase, HAD-superfamily, subfamily IIIA	1881.12	10.8774	0.97	1.96	0.0964419	10.067	7.73299e-24	4.10073e-23
SAUSA300_1301	SACOL1444	USA300HOU_1343	SAUSA300_1301	norD	norD norQ	-	Stringent ctrl	-	conserved hypothetical protein	3141.46	11.6172	0.97	1.96	0.105116	9.27048	1.85318e-20	8.75551e-20
SAUSA300_1552	SACOL1649	USA300HOU_1594	SAUSA300_1552	yqeK	holA comEC comEB comEA ubiE rsfS yqeK nadD yhbY aroE yqeH yqeG mtn	-	Stringent ctrl	-	conserved hypothetical protein	3393.47	11.7285	0.97	1.96	0.10739	9.00946	2.07073e-19	9.30192e-19
SAUSA300_1001	SACOL1110	-	potC	-	SACOL1107 potA potB potC potD	-	-	-	spermidine/putrescine ABC transporter, permease protein	3268.79	11.6745	0.97	1.95	0.120544	8.0165	1.08801e-15	4.19449e-15
SAUSA300_0189	SACOL0172	USA300HOU_0200	entB	entB	entB	-	-	-	isochorismatase	991.74	9.95382	0.97	1.96	0.136029	7.11075	1.1541e-12	3.73876e-12
SAUSA300_1047	SACOL1159	USA300HOU_1084	sdhA	sdhA	sdhC sdhA sdhB	CcpA	-	-	succinate dehydrogenase, flavoprotein subunit	17488.5	14.0941	0.97	1.95	0.197746	4.88975	1.00964e-06	2.26769e-06
SAUSA300_1961	-	USA300HOU_1992	SAUSA300_1961	USA300HOU_1992	-	-	-	-	phiPVL ORF41-like protein	143.164	7.16153	0.97	1.96	0.211047	4.58515	4.53669e-06	9.68736e-06
SAUSA300_1600	SACOL1699	USA300HOU_1643	SAUSA300_1600	obgE	yajC tgt queA ruvB ruvA thrR obgE	-	Stringent ctrl	-	GTP-binding protein Obg/CgtA	5030.4	12.2965	0.96	1.95	0.105704	9.09422	9.52666e-20	4.35602e-19
SAUSA300_2646	SACOL2738	USA300HOU_2715	trmE	trmE	noc gidB gidA trmE	-	Stringent ctrl	Translation	tRNA modification GTPase	1388.62	10.4394	0.96	1.95	0.140628	6.85853	6.95734e-12	2.13225e-11
SAUSA300_2457	SACOL2529	USA300HOU_2508	SAUSA300_2457	mhqD	mhqR mhqD mhqE	MhqR	-	-	phospholipase/carboxylesterase family protein	96.5032	6.5925	0.96	1.94	0.227473	4.20123	2.65474e-05	5.32197e-05
SAUSA300_1163	SACOL1289	USA300HOU_1202	rbfA	rbfA	rbfA truB ribC	SigB	-	-	ribosome-binding factor A	3296.58	11.6868	0.95	1.93	0.102455	9.26761	1.90363e-20	8.97727e-20
SAUSA300_1719	SACOL1824	USA300HOU_1764	arsC	arsC	arsR arsB arsC	-	-	-	arsenate reductase	424.18	8.72853	0.95	1.94	0.13064	7.29803	2.92008e-13	9.84659e-13
SAUSA300_1142	SACOL1266	USA300HOU_1180	dprA	dprA	dprA topA	MgrA	-	-	DNA protecting protein DprA	87.1465	6.44537	0.95	1.93	0.256001	3.70711	0.000209637	0.000389979
SAUSA300_0531	SACOL0592	USA300HOU_0540	SAUSA300_0531	rpsG	rplL3 rpsL rpsG fusA tuf	Translation	-	Translation	30S ribosomal protein S7	21522.7	14.3936	0.94	1.92	0.107694	8.74383	2.2534e-18	9.68016e-18
SAUSA300_0629	SACOL0699	USA300HOU_0662	pbp4	pbp4	pbp4	-	-	-	penicillin-binding protein 4	1373.47	10.4236	0.94	1.92	0.127762	7.35413	1.92179e-13	6.57578e-13
SAUSA300_1515	SACOL1612	USA300HOU_1557	SAUSA300_1515	znuB	znuCB zur	Zur	-	-	ABC transporter, permease protein	1427.77	10.4795	0.94	1.92	0.143579	6.54714	5.86475e-11	1.71318e-10
SAUSA300_1214	SACOL1349	USA300HOU_1260	SAUSA300_1214	gLY1	gLY1	MgrA	-	-	conserved hypothetical protein	138.557	7.11433	0.94	1.92	0.222788	4.23269	2.30913e-05	4.65837e-05
SAUSA300_1370	SACOL1522	USA300HOU_1419	ebpS	ebpS	ebpS	GraRS	-	-	cell surface elastin binding protein	15332.2	13.9043	0.93	1.91	0.102624	9.08775	1.01108e-19	4.59027e-19
SAUSA300_1000	SACOL1109	-	potB	-	SACOL1107 potA potB potC potD	-	-	-	spermidine/putrescine ABC transporter, permease protein	2150.77	11.0706	0.93	1.9	0.109825	8.43216	3.39339e-17	1.38776e-16
SAUSA300_0958	SACOL1065	USA300HOU_1000	SAUSA300_0958	USA300HOU_1000	SACOL1064 SACOL1065	-	-	-	transcriptional regulator	7644.12	12.9001	0.93	1.9	0.11836	7.82302	5.15725e-15	1.91598e-14
SAUSA300_2381	SACOL2439	USA300HOU_2422	SAUSA300_2381	USA300HOU_2422	SACOL2439	MgrA	-	-	conserved hypothetical protein	1515.26	10.5653	0.93	1.91	0.125852	7.40419	1.31957e-13	4.57023e-13
SAUSA300_0691	SACOL0766	USA300HOU_0729	saeR	saeR	saeSRQP	SaeRS	-	-	DNA-binding response regulator SaeR	15087.7	13.8811	0.93	1.91	0.129398	7.2179	5.27969e-13	1.75715e-12
SAUSA300_1863	SACOL1940	USA300HOU_1878	SAUSA300_1863	USA300HOU_1878	ptpA SACOL1940	SigB	-	-	conserved hypothetical protein	9086.01	13.1494	0.93	1.91	0.139459	6.67087	2.54284e-11	7.57516e-11
SAUSA300_1194	SACOL1322	USA300HOU_1233	SAUSA300_1194	USA300HOU_1233	glpK glpD SACOL1322 miaA hfq	SarA	Stringent ctrl	-	hydrolase, alpha/beta hydrolase fold family	592.215	9.20998	0.93	1.91	0.182178	5.11266	3.17648e-07	7.38099e-07
SAUSA300_2240	SACOL2282	USA300HOU_2271	ureC	ureC	ureABCEFGD	GraRS	-	-	urease, alpha subunit	134.273	7.06903	0.93	1.91	0.249444	3.73244	0.000189631	0.000354311
SAUSA300_2458	SACOL2530	USA300HOU_2509	SAUSA300_2458	mhqE	mhqR mhqD mhqE	MhqR	-	-	glyoxylase family protein	39.2192	5.29349	0.93	1.91	0.379204	2.46338	0.0137635	0.0208766
SAUSA300_1994	SACOL2029	USA300HOU_2038	scrB	scrB	scrBK	ScrR	-	-	sucrose-6-phosphate hydrolase	3971.1	11.9553	0.92	1.9	0.0960263	9.62575	6.2251e-22	3.11377e-21
SAUSA300_2213	SACOL2252	USA300HOU_2243	SAUSA300_2213	USA300HOU_2243	SACOL2252 femX	GraRS	-	-	AcrB/AcrD/AcrF family protein	6311.1	12.6237	0.92	1.89	0.103341	8.90599	5.29123e-19	2.31582e-18
SAUSA300_1537	SACOL1634	USA300HOU_1578	SAUSA300_1537	rsmE	mtaB rsmE prmA dnaJ dnaK grpE hrcA	GraRS	-	-	conserved hypothetical protein	1923.14	10.9092	0.92	1.89	0.122143	7.52737	5.17717e-14	1.8202e-13
SAUSA300_0707	SACOL0783	USA300HOU_0746	SAUSA300_0707	opuBB	opuBA opuBB	GraRS	-	-	osmoprotectant ABC transporter, permease	3710.02	11.8572	0.92	1.9	0.125134	7.37386	1.65753e-13	5.70207e-13
SAUSA300_0690	SACOL0765	USA300HOU_0728	saeS	saeS	saeSRQP	SaeRS	-	-	sensor histidine kinase SaeS	20990.1	14.3574	0.92	1.9	0.127029	7.26988	3.59817e-13	1.21171e-12
SAUSA300_2554	SACOL2639	USA300HOU_2618	SAUSA300_2554	cysJ	cysJ-cysG	CymR	-	-	sulfite reductase flavoprotein	1700.46	10.7317	0.92	1.9	0.15053	6.13506	8.51289e-10	2.32219e-09
SAUSA300_2471	SACOL2546	USA300HOU_2523	SAUSA300_2471	pfoR	sdaAA sdaAB pfoR	AgrA	Stringent ctrl	-	perfringolysin O regulator protein	156.037	7.28575	0.92	1.89	0.193103	4.76955	1.84641e-06	4.0554e-06
SAUSA300_1403	SACOL0368	USA300HOU_1452	SAUSA300_1403	USA300HOU_1452	-	-	-	-	phiSLT ORF412-like protein, portal protein	141.805	7.14776	0.92	1.9	0.218891	4.2228	2.41289e-05	4.86001e-05
SAUSA300_1564	SACOL1662	USA300HOU_1607	accB	accB	SACOL1659 lamB accC accB ahs2 dur1	MgrA	-	-	acetyl-CoA carboxylase, biotin carboxyl carrier protein	329.004	8.36196	0.92	1.89	0.222263	4.13331	3.57578e-05	7.09603e-05
SAUSA300_1759	SACOL1870	USA300HOU_1807	SAUSA300_1759	USA300HOU_1807	SACOL1870	-	-	-	conserved hypothetical protein	37.6242	5.23359	0.92	1.89	0.360513	2.54311	0.0109869	0.0168665
SAUSA300_1947	-	USA300HOU_1977	SAUSA300_1947	USA300HOU_1977	-	-	-	-	phi77 ORF031-like protein	29.3401	4.8748	0.92	1.89	0.380601	2.41105	0.0159066	0.0239302
SAUSA300_1993	SACOL2028	USA300HOU_2037	SAUSA300_1993	scrK	scrBK	ScrR	-	-	kinase, pfkB family	3506.1	11.7757	0.91	1.88	0.0885432	10.2446	1.25089e-24	6.80273e-24
SAUSA300_1447	SACOL1540	USA300HOU_1498	xerD	xerD	xerD fur	-	Stringent ctrl	-	tyrosine recombinase XerD	3177.72	11.6338	0.91	1.88	0.13272	6.85725	7.01985e-12	2.14688e-11
SAUSA300_1560	SACOL1658	USA300HOU_1604	SAUSA300_1560	USA300HOU_1604	SACOL1658	-	Stringent ctrl	-	conserved hypothetical protein	624.712	9.28705	0.91	1.88	0.169497	5.38266	7.33915e-08	1.78316e-07
SAUSA300_1157	SACOL1283	USA300HOU_1196	polC	polC	polC	-	-	-	DNA polymerase III, alpha subunit	12029	13.5542	0.9	1.87	0.0931271	9.68747	3.40866e-22	1.71169e-21
SAUSA300_1050	SACOL1162	USA300HOU_1087	SAUSA300_1050	rdgB	murI rdgB SACOL1164	GraRS	-	-	non-canonical purine NTP pyrophosphatase, rdgB/HAM1 family	4511.91	12.1395	0.9	1.86	0.110865	8.1065	5.20969e-16	2.03608e-15
SAUSA300_1558	SACOL1655	USA300HOU_1600	mtnN	mtnN	holA comEC comEB comEA ubiE rsfS yqeK nadD yhbY aroE yqeH yqeG mtn	-	Stringent ctrl	-	5'-methylthioadenosine/S-adenosylhomocysteine nucleosidase	1625.73	10.6669	0.9	1.87	0.123161	7.32451	2.39782e-13	8.16087e-13
SAUSA300_1256	SACOL1397	USA300HOU_1295	msrA	msrA2	msrA2	Rot	Stringent ctrl	-	peptide methionine sulfoxide reductase MsrA	1506.53	10.557	0.9	1.86	0.142629	6.29278	3.11834e-10	8.7109e-10
SAUSA300_1656	SACOL1759	USA300HOU_1697	SAUSA300_1656	uspA1	SACOL1759	-	Stringent ctrl	-	universal stress protein family	15305	13.9017	0.9	1.86	0.16087	5.56463	2.62713e-08	6.50673e-08
SAUSA300_2647	SACOL2739	USA300HOU_2716	rnpA	rnpA	rnpA rpmH	-	Stringent ctrl	-	ribonuclease P protein component	208.663	7.70503	0.9	1.87	0.163597	5.52994	3.2034e-08	7.90337e-08
SAUSA300_2324	SACOL2376	USA300HOU_2362	SAUSA300_2324	scrA	scrA	ScrR	-	-	PTS system, sucrose-specific IIBC component	1402.44	10.4537	0.9	1.87	0.179051	5.03651	4.74085e-07	1.09266e-06
SAUSA300_2510	SACOL2588	USA300HOU_2567	SAUSA300_2510	USA300HOU_2567	SACOL2588 SACOL2589	TetR	-	-	conserved hypothetical protein	298.033	8.21933	0.9	1.86	0.21286	4.21293	2.52082e-05	5.0734e-05
SAUSA300_1155	SACOL1281	USA300HOU_1194	SAUSA300_1155	rseP	rseP proS	GraRS	-	-	putative membrane-associated zinc metalloprotease	4757.4	12.216	0.89	1.85	0.0892101	9.9611	2.25543e-23	1.17172e-22
SAUSA300_1464	SACOL1560	USA300HOU_1517	SAUSA300_1464	bfmBB	bfmBB bfmAB bfmAA lpdA	GraRS	-	-	2-oxoisovalerate dehydrogenase, E2 component, dihydrolipoamide acetyltransferase	7218.81	12.8175	0.89	1.85	0.0949462	9.35082	8.69676e-21	4.14719e-20
SAUSA300_2146	SACOL2177	USA300HOU_2179	SAUSA300_2146	USA300HOU_2179	SACOL2177	-	-	-	alcohol dehydrogenase, zinc-containing	1527.55	10.577	0.89	1.85	0.167438	5.29366	1.19892e-07	2.8747e-07
SAUSA300_0825	SACOL0922	USA300HOU_0879	SAUSA300_0825	fabK	SACOL0921 fabK	SigB	-	-	oxidoreductase, 2-nitropropane dioxygenase family	964.249	9.91326	0.89	1.85	0.195559	4.5534	5.27868e-06	1.12062e-05
SAUSA300_1722	SACOL1827	USA300HOU_1766	SAUSA300_1722	sigS	sigS	-	-	-	conserved hypothetical protein	117.9	6.88142	0.89	1.85	0.201953	4.40561	1.05487e-05	2.19028e-05
SAUSA300_2074	SACOL2112	USA300HOU_2108	rpmE	rpmE2	rpmE2	-	-	Translation	50S ribosomal protein L31 type B	23265.7	14.5059	0.88	1.84	0.0861947	10.1799	2.43815e-24	1.31753e-23
SAUSA300_2257	SACOL2300	USA300HOU_2290	SAUSA300_2257	yrhD	yrhD fdhA	SigB	-	-	conserved hypothetical protein	6150.78	12.5866	0.88	1.83	0.0952709	9.1916	3.87038e-20	1.79215e-19
SAUSA300_1689	SACOL1793	USA300HOU_1733	SAUSA300_1689	USA300HOU_1733	murC ftsK pheT2 SACOL1793 SACOL1794 pepA1	-	Stringent ctrl	-	conserved hypothetical protein	1109.38	10.1155	0.88	1.83	0.112622	7.77184	7.73518e-15	2.86538e-14
SAUSA300_2479	SACOL2554.1	USA300HOU_2533	cidA	cidA	-	CidR	-	-	Holin-like protein cidA	149.693	7.22587	0.88	1.85	0.182924	4.83286	1.34587e-06	2.99917e-06
SAUSA300_2470	SACOL2545	USA300HOU_2522	sdaAB	sdaAB	sdaAA sdaAB pfoR	AgrA	Stringent ctrl	-	L-serine dehydratase, iron-sulfur-dependent, beta subunit	172.834	7.43324	0.88	1.84	0.201449	4.36446	1.27437e-05	2.63109e-05
SAUSA300_1568	SACOL1666	USA300HOU_1611	udk	udk	greA udk SACOL1667 SACOL1668 SACOL1669	AgrA	Stringent ctrl	-	uridine kinase	5046.32	12.301	0.87	1.83	0.0969432	9.02379	1.81686e-19	8.17588e-19
SAUSA300_1595	SACOL1694	USA300HOU_1638	tgt	tgt	yajC tgt queA ruvB ruvA thrR obgE	-	Stringent ctrl	Translation	queuine tRNA-ribosyltransferase	8419	13.0394	0.87	1.83	0.100707	8.6356	5.84184e-18	2.45788e-17
SAUSA300_2291	SACOL2340	USA300HOU_2326	gltS	gltS	gltS	TraP	-	-	sodium/glutamate symporter	2380.72	11.2172	0.87	1.83	0.104328	8.36485	6.01931e-17	2.41528e-16
SAUSA300_1879	SACOL1958	USA300HOU_1897	SAUSA300_1879	dgkB	rumA dgkB	-	Stringent ctrl	-	conserved hypothetical protein	2526.07	11.3027	0.87	1.83	0.110053	7.91014	2.57101e-15	9.73556e-15
SAUSA300_2089	SACOL2128	USA300HOU_2125	pdp	pdp	pdp	GraRS	-	-	pyrimidine nucleoside phosphorylase	2874.2	11.4889	0.87	1.83	0.122366	7.11372	1.12952e-12	3.66843e-12
SAUSA300_0857	SACOL0957	USA300HOU_0914	SAUSA300_0857	ppi	ppi	-	Stringent ctrl	-	conserved hypothetical protein	5177.71	12.3381	0.87	1.83	0.166392	5.21609	1.82738e-07	4.3168e-07
SAUSA300_1025	SACOL1135	USA300HOU_1063	SAUSA300_1025	USA300HOU_1063	SACOL1135	-	-	-	conserved hypothetical protein	229.092	7.83979	0.87	1.83	0.199114	4.38214	1.17521e-05	2.4303e-05
SAUSA300_1302	SACOL1445	USA300HOU_1344	SAUSA300_1302	norQ	norD norQ	-	Stringent ctrl	-	ATPase family protein	1462.64	10.5144	0.86	1.81	0.0971103	8.8456	9.10417e-19	3.93744e-18
SAUSA300_1710	SACOL1814	USA300HOU_1755	SAUSA300_1710	pldB	pldB SACOL1815	-	-	-	putative lysophospholipase	4639.16	12.1796	0.86	1.81	0.101592	8.44173	3.12673e-17	1.28076e-16
SAUSA300_0706	SACOL0781	USA300HOU_0745	SAUSA300_0706	opuBA	opuBA opuBB	GraRS	-	-	putative osmoprotectant ABC transporter, ATP-binding protein	1719.07	10.7474	0.86	1.82	0.119953	7.18275	6.83253e-13	2.25341e-12
SAUSA300_1802	SACOL1909	USA300HOU_1846	SAUSA300_1802	USA300HOU_1846	SACOL1909	-	-	-	conserved hypothetical protein	808.687	9.65944	0.86	1.81	0.149755	5.72135	1.05679e-08	2.69307e-08
SAUSA300_1402	SACOL0369	USA300HOU_1451	SAUSA300_1402	USA300HOU_1451	SACOL0366 SACOL0367 SACOL0368 SACOL0369 SACOL0370	-	-	-	phiSLT ORF257-like protein, putative prophage protease	49.8189	5.63862	0.86	1.82	0.326726	2.64654	0.0081321	0.0127207
SAUSA300_1647	SACOL1748	USA300HOU_1687	accD	accD	accA accD	SarA	-	-	acetyl-CoA carboxylase, carboxyl transferase, beta subunit	4178.29	12.0287	0.85	1.8	0.0892665	9.54131	1.41045e-21	6.93289e-21
SAUSA300_1138	SACOL1262	USA300HOU_1176	sucC	sucC	sucC sucD	GraRS	-	-	succinyl-CoA synthetase, beta subunit	7558.26	12.8838	0.85	1.81	0.0926272	9.20734	3.34319e-20	1.5565e-19
SAUSA300_1597	SACOL1696	USA300HOU_1640	ruvB	ruvB	yajC tgt queA ruvB ruvA thrR obgE	-	Stringent ctrl	-	holliday junction DNA helicase RuvB	3525.27	11.7835	0.85	1.8	0.094182	9.00375	2.18141e-19	9.76478e-19
SAUSA300_1020	SACOL1130	-	SAUSA300_1020	-	SACOL1130	-	-	-	Glycerophosphoryl diester phosphodiesterase family protein	1580.61	10.6263	0.85	1.8	0.119796	7.08142	1.42685e-12	4.59323e-12
SAUSA300_1177	SACOL1303	USA300HOU_1216	cinA	cinA	cinA	GraRS	-	-	competence/damage-inducible protein cinA	3267.89	11.6741	0.85	1.81	0.122234	6.973	3.10245e-12	9.77788e-12
SAUSA300_0215	SACOL0199	USA300HOU_0228	SAUSA300_0215	USA300HOU_0228	SACOL0199	SaeRS	-	-	conserved hypothetical protein	402.656	8.6534	0.85	1.8	0.134429	6.3025	2.92889e-10	8.2176e-10
SAUSA300_2166	SACOL2199	USA300HOU_2202	alsS	alsS	budA1 alsS	CidR	-	-	alpha-acetolactate synthase	276.734	8.11235	0.85	1.8	0.152789	5.56902	2.5617e-08	6.35698e-08
SAUSA300_2344	SACOL2396	USA300HOU_2380	SAUSA300_2344	nasF	nasD nasE nasF	-	Stringent ctrl	-	uroporphyrin-III C-methyl transferase	204.097	7.67311	0.85	1.8	0.167923	5.04694	4.48952e-07	1.03754e-06
SAUSA300_1716	SACOL1821	USA300HOU_1761	SAUSA300_1716	USA300HOU_1761	SACOL1821	SigB	-	-	conserved hypothetical protein	231.628	7.85567	0.85	1.81	0.2615	3.26191	0.00110664	0.00192158
SAUSA300_1340	SACOL1489	USA300HOU_1387	recU	recU	SACOL1488 recU pbp2	-	Stringent ctrl	-	recombination protein U	6496.32	12.6654	0.84	1.78	0.0963515	8.66718	4.42951e-18	1.88697e-17
SAUSA300_1682	SACOL1786	USA300HOU_1725	ccpA	ccpA	ccpA	CcpA	-	-	catabolite control protein A	6432.55	12.6512	0.84	1.79	0.123349	6.82032	9.08406e-12	2.77075e-11
SAUSA300_1661	SACOL1764	USA300HOU_1702	thiI	thiI	SACOL1763 thiI nifZ	TraP	-	-	thiamine biosynthesis protein ThiI	1045.55	10.03	0.84	1.79	0.133193	6.33187	2.42207e-10	6.85583e-10
SAUSA300_1565	SACOL1663	USA300HOU_1608	SAUSA300_1565	ahs2	SACOL1659 lamB accC accB ahs2 dur1	MgrA	-	-	putative urea amidolyase	644.452	9.33193	0.84	1.79	0.185162	4.53343	5.80322e-06	1.22892e-05
SAUSA300_0922	SACOL1026	USA300HOU_0979	SAUSA300_0922	terC	terC	-	Stringent ctrl	-	membrane protein, TerC family	5136.71	12.3266	0.83	1.77	0.101629	8.13544	4.10444e-16	1.61151e-15
SAUSA300_2303	SACOL2353	USA300HOU_2339	tcaR	tcaR	tcaR	MgrA	-	-	transcriptional regulator TcaR	2200.93	11.1039	0.83	1.78	0.104448	7.96005	1.71964e-15	6.59972e-15
SAUSA300_0989	SACOL1098	USA300HOU_1031	SAUSA300_0989	rnjA	rnjA rpoY	-	-	-	conserved hypothetical protein	24308.4	14.5692	0.83	1.77	0.109599	7.54348	4.57606e-14	1.6133e-13
SAUSA300_1855	SACOL1932	USA300HOU_1869	sgtB	sgtB	sgtB	VraSR	-	-	monofunctional glycosyltransferase	3451.49	11.753	0.83	1.77	0.111925	7.38008	1.5819e-13	5.46396e-13
SAUSA300_0861	SACOL0961	USA300HOU_0917	gudB	gudB	rocD gluD	CcpA	-	-	NAD-specific glutamate dehydrogenase	9888.92	13.2716	0.83	1.78	0.117081	7.07771	1.46561e-12	4.71208e-12
SAUSA300_1880	SACOL1960	USA300HOU_1900	gatB	gatB	gatB gatA gatC	-	Stringent ctrl	Translation	Aspartyl/glutamyl-tRNA amidotransferase subunit B	14808.9	13.8542	0.82	1.76	0.0850738	9.60432	7.66587e-22	3.82694e-21
SAUSA300_1648	SACOL1749	USA300HOU_1688	SAUSA300_1648	maeB	maeB	-	-	-	putative NADP-dependent malic enzyme	3812.36	11.8965	0.82	1.77	0.0975838	8.42576	3.58414e-17	1.45645e-16
SAUSA300_1088	SACOL1207	USA300HOU_1131	SAUSA300_1088	gloA2	gloA2	AgrA	-	-	glyoxalase family protein	815.29	9.67117	0.82	1.77	0.121603	6.7519	1.45917e-11	4.39296e-11
SAUSA300_1604	SACOL1703	USA300HOU_1647	mreD	mreD	mreD mreC	-	Stringent ctrl	-	rod shape-determining protein MreD	1290.44	10.3336	0.82	1.77	0.122481	6.71636	1.8632e-11	5.57652e-11
SAUSA300_0906	SACOL1009	USA300HOU_0962	SAUSA300_0906	USA300HOU_0962	SACOL1009 relA1 ppnK yjbO mgtE cpaA	MgrA	-	-	conserved hypothetical protein	1158.05	10.1775	0.82	1.76	0.128792	6.34898	2.16749e-10	6.14203e-10
SAUSA300_1351	SACOL1500	USA300HOU_1398	SAUSA300_1351	USA300HOU_1398	SACOL1500 - SACOL1503 aroA aroB aroC	AgrA	Stringent ctrl	-	conserved hypothetical protein	61451.5	15.9072	0.82	1.76	0.135991	6.01347	1.81596e-09	4.86541e-09
SAUSA300_1717	SACOL1822	-	arsR	-	arsR arsB arsC	-	-	-	arsenical resistance operon repressor	292.187	8.19075	0.82	1.76	0.154465	5.29808	1.1703e-07	2.81135e-07
SAUSA300_1608	SACOL1707	USA300HOU_1652	SAUSA300_1608	radC	radC comC	-	-	-	DNA repair protein RadC	123.896	6.95298	0.82	1.76	0.280021	2.92259	0.00347138	0.00568409
SAUSA300_0008	SACOL0008	USA300HOU_0008	hutH	hutH	hutH	-	-	-	histidine ammonia-lyase	1516.44	10.5665	0.81	1.75	0.153863	5.24046	1.6018e-07	3.80148e-07
SAUSA300_1274	SACOL1415	USA300HOU_1314	SAUSA300_1274	opp-2D	opp-2FDCB	GraRS	-	-	peptide ABC transporter, ATP-binding protein	203.275	7.66729	0.81	1.75	0.187483	4.31199	1.61795e-05	3.30309e-05
SAUSA300_0088	SACOL0066	USA300HOU_0095	SAUSA300_0088	USA300HOU_0095	SACOL0066	-	-	-	hypothetical protein	86.6168	6.43658	0.81	1.75	0.289424	2.79364	0.00521188	0.00833119
SAUSA300_0530	SACOL0591	USA300HOU_0539	rpsL	rpsL	rplL3 rpsL rpsG fusA tuf	Translation	-	Translation	ribosomal protein S12	23826.2	14.5403	0.8	1.74	0.101229	7.90641	2.6491e-15	1.00016e-14
SAUSA300_1649	SACOL1750	USA300HOU_1689	dnaE	dnaE	dnaE SACOL1751	-	Stringent ctrl	-	DNA polymerase III, alpha subunit	11484	13.4873	0.8	1.75	0.10538	7.63465	2.26427e-14	8.1399e-14
SAUSA300_1089	SACOL1208	USA300HOU_1133	lspA	lspA	lspA rluD	-	-	-	lipoprotein signal peptidase	844.076	9.72123	0.8	1.74	0.127085	6.28735	3.22938e-10	9.01123e-10
SAUSA300_2511	SACOL2589	USA300HOU_2568	SAUSA300_2511	USA300HOU_2568	SACOL2588 SACOL2589	TetR	-	-	conserved hypothetical protein	286.183	8.16079	0.8	1.74	0.176567	4.52237	6.11503e-06	1.29067e-05
SAUSA300_0910	SACOL1013	USA300HOU_0966	mgtE	mgtE	SACOL1009 relA1 ppnK yjbO mgtE cpaA	MgrA	-	-	magnesium transporter	3054.43	11.5767	0.79	1.73	0.103657	7.66542	1.78246e-14	6.46237e-14
SAUSA300_1571	SACOL1669	USA300HOU_1614	SAUSA300_1571	USA300HOU_1614	greA udk SACOL1667 SACOL1668 SACOL1669	AgrA	Stringent ctrl	-	O-methyltransferase family protein	739.583	9.53057	0.79	1.73	0.114783	6.90307	5.08921e-12	1.58248e-11
SAUSA300_1112	SACOL1231	USA300HOU_1156	SAUSA300_1112	stp1	def2 fmt sun rlmN stp1 pknB	-	Stringent ctrl	-	protein phosphatase 2C domain protein	1931.82	10.9157	0.79	1.73	0.128236	6.19797	5.71973e-10	1.57879e-09
SAUSA300_2648	SACOL2740	USA300HOU_2717	rpmH	rpmH	rnpA rpmH	-	Stringent ctrl	Translation	50S ribosomal protein L34	7668.05	12.9046	0.79	1.73	0.134798	5.85435	4.78877e-09	1.23888e-08
SAUSA300_0270	SACOL0263	USA300HOU_0289	lytM	lytM	lytM	-	-	-	peptidoglycan hydrolase	956.734	9.90197	0.79	1.73	0.148148	5.34475	9.05416e-08	2.18325e-07
SAUSA300_2126	SACOL2157	USA300HOU_2158	SAUSA300_2126	lmrS	lmrS	-	-	-	drug resistance transporter, EmrB/QacA subfamily	2759.23	11.43	0.79	1.73	0.157965	5.01089	5.418e-07	1.23868e-06
SAUSA300_2055	SACOL2092	USA300HOU_2090	murA	murA1	fabZ murA1 SACOL2093	SigB	-	-	UDP-N-acetylglucosamine 1-carboxyvinyltransferase 1	10176.5	13.313	0.78	1.71	0.0977297	7.9555	1.78415e-15	6.83701e-15
SAUSA300_0899	SACOL1003	USA300HOU_0956	SAUSA300_0899	trfA	trfA	SarA	Stringent ctrl	-	putative negative regulator of genetic competence	10414.9	13.3464	0.78	1.72	0.102868	7.59229	3.14301e-14	1.11888e-13
SAUSA300_1192	SACOL1320	USA300HOU_1231	glpK	glpK	glpK glpD SACOL1322 miaA hfq	SarA	Stringent ctrl	-	glycerol kinase	1099.66	10.1028	0.78	1.72	0.178327	4.3699	1.24306e-05	2.56853e-05
SAUSA300_1998	SACOL2034	USA300HOU_2042	SAUSA300_1998	yedE	SACOL2033 yedE	CymR	-	-	putative membrane protein	98.6929	6.62487	0.78	1.72	0.2111	3.70289	0.000213155	0.000396236
SAUSA300_1613	SACOL1712	USA300HOU_1657	SAUSA300_1613	abrB	abrB	SarA	-	-	putative abrB protein	3209.21	11.648	0.77	1.71	0.108557	7.12499	1.04086e-12	3.3891e-12
SAUSA300_0946	SACOL1052	USA300HOU_0991	menD	menD	menF menD menH menB	MgrA	-	-	2-succinyl-6-hydroxy-2, 4-cyclohexadiene-1-carboxylic acid synthase/2-oxoglutarate decarboxylase	2731.23	11.4153	0.77	1.71	0.109692	7.01954	2.22597e-12	7.08539e-12
SAUSA300_1169	SACOL1295	USA300HOU_1208	ftsK	ftsK	ftsK SACOL1296 SACOL1297 SACOL1298 phbB	AgrA	Stringent ctrl	-	DNA translocase FtsK	7310.5	12.8358	0.77	1.7	0.149156	5.1376	2.78273e-07	6.50152e-07
SAUSA300_0697	SACOL0772	USA300HOU_0735	SAUSA300_0697	queC	queEDC	SigB	-	-	exsB protein	276.979	8.11363	0.77	1.71	0.164375	4.6994	2.60932e-06	5.67609e-06
SAUSA300_1316	-	USA300HOU_1360	msrB	msrB	-	-	-	-	methionine-R-sulfoxide reductase	8850.02	13.1115	0.77	1.71	0.165571	4.66819	3.03866e-06	6.54875e-06
SAUSA300_1516	SACOL1613	USA300HOU_1558	SAUSA300_1516	znuC	znuCB zur	Zur	-	-	ABC transporter, ATP-binding protein	1057.61	10.0466	0.77	1.71	0.187201	4.12444	3.71637e-05	7.3693e-05
SAUSA300_1598	SACOL1697	USA300HOU_1641	ruvA	ruvA	yajC tgt queA ruvB ruvA thrR obgE	-	Stringent ctrl	-	holliday junction DNA helicase RuvA	2458.59	11.2636	0.76	1.69	0.0993418	7.632	2.31139e-14	8.29762e-14
SAUSA300_1616	SACOL1716	USA300HOU_1661	hemD	hemD	hemLBDCXA	MgrA	-	-	uroporphyrinogen-III synthase	1481.18	10.5325	0.76	1.69	0.115685	6.56597	5.1697e-11	1.51187e-10
SAUSA300_0556	SACOL0618	USA300HOU_0565	SAUSA300_0556	hxlB	nagB hxlAB	SigB	-	-	SIS domain protein	7166.74	12.8071	0.76	1.69	0.121626	6.23598	4.48945e-10	1.24458e-09
SAUSA300_1518	SACOL1615	USA300HOU_1560	SAUSA300_1518	cshB	nfo cshB	-	-	Translation	ATP-dependent RNA helicase, DEAD/DEAH box family	5297.13	12.371	0.76	1.69	0.130529	5.7875	7.1441e-09	1.83521e-08
SAUSA300_2584	SACOL2671	USA300HOU_2649	SAUSA300_2584	secA2	gtfAB secA2 asp3 asp2 asp1	SigB	-	-	preprotein translocase, secA protein	1687.01	10.7203	0.76	1.69	0.147581	5.15239	2.57191e-07	6.02549e-07
SAUSA300_0017	SACOL0018	USA300HOU_0017	purA	purA	purA	PurR	-	-	adenylosuccinate synthetase	6791.81	12.7296	0.76	1.7	0.16293	4.67301	2.96822e-06	6.40775e-06
SAUSA300_2624	SACOL2715	USA300HOU_2693	SAUSA300_2624	USA300HOU_2693	SACOL2715 padR	-	-	-	putative membrane protein	809.021	9.66003	0.76	1.7	0.167575	4.56174	5.0732e-06	1.07969e-05
SAUSA300_1130	SACOL1253	-	ffh	-	smc ftsY SACOL1252 ffh	-	-	-	signal recognition particle protein	5273.39	12.3645	0.75	1.68	0.094451	7.94179	1.99283e-15	7.61387e-15
SAUSA300_2258	SACOL2301	USA300HOU_2291	SAUSA300_2258	fdhA	yrhD fdhA	SigB	-	-	formate dehydrogenase, alpha subunit	21780.7	14.4108	0.75	1.68	0.0944456	7.89652	2.86798e-15	1.0812e-14
SAUSA300_0713	SACOL0789	USA300HOU_0752	folE	queF	queF SACOL0790	LexA	-	-	GTP cyclohydrolase I	1390.55	10.4414	0.75	1.68	0.0983295	7.59743	3.02065e-14	1.07832e-13
SAUSA300_1143	SACOL1267	USA300HOU_1181	topA	topA	dprA topA	MgrA	-	-	DNA topoisomerase I	5955.15	12.5399	0.75	1.68	0.115787	6.43428	1.24062e-10	3.57098e-10
SAUSA300_1655	SACOL1758	USA300HOU_1696	ald	ald2	ald2	CcpA	-	-	alanine dehydrogenase	2352.89	11.2002	0.75	1.68	0.121384	6.15541	7.48836e-10	2.05147e-09
SAUSA300_1324	SACOL1468	USA300HOU_1369	SAUSA300_1324	USA300HOU_1369	SACOL1468	-	Stringent ctrl	-	putative membrane protein	455.624	8.8317	0.75	1.68	0.131708	5.71483	1.09813e-08	2.79007e-08
SAUSA300_2397	SACOL2460	USA300HOU_2442	SAUSA300_2397	USA300HOU_2442	SACOL2460	-	Stringent ctrl	-	putative transport protein	2077.79	11.0208	0.75	1.68	0.132474	5.66701	1.45312e-08	3.65928e-08
SAUSA300_1404	SACOL0367	USA300HOU_1453	SAUSA300_1404	USA300HOU_1453	SACOL0366 SACOL0367 SACOL0368 SACOL0369 SACOL0370	-	-	-	phiSLT ORF 563-like protein, terminase, large subunit	56.2273	5.8132	0.75	1.69	0.309055	2.44055	0.014665	0.0221798
SAUSA300_0737	SACOL0816	USA300HOU_0780	secA	secA	secA	GraRS	-	-	preprotein translocase, SecA subunit	15702.9	13.9387	0.74	1.67	0.0913972	8.11046	5.04289e-16	1.97391e-15
SAUSA300_0687	SACOL0762	USA300HOU_0725	SAUSA300_0687	USA300HOU_0725	SACOL0762	-	-	-	putative hemolysin	10221.6	13.3193	0.74	1.67	0.100701	7.31185	2.63496e-13	8.92047e-13
SAUSA300_2214	SACOL2253	USA300HOU_2244	SAUSA300_2214	femX	SACOL2252 femX	GraRS	-	-	FmhB protein	4633.03	12.1777	0.74	1.67	0.102465	7.21042	5.5778e-13	1.85395e-12
SAUSA300_2322	SACOL2374	USA300HOU_2360	SAUSA300_2322	tetR	tetR cobI	-	-	-	transcriptional regulator, TetR family	1086.43	10.0854	0.74	1.67	0.104792	7.04593	1.84228e-12	5.89346e-12
SAUSA300_1460	SACOL1555	USA300HOU_1513	SAUSA300_1460	USA300HOU_1513	SACOL1555	-	-	-	peptidase, M20/M25/M40 family	2553.08	11.318	0.74	1.67	0.10621	6.96937	3.18367e-12	1.00092e-11
SAUSA300_1556	SACOL1653	USA300HOU_1598	SAUSA300_1556	yqeH	holA comEC comEB comEA ubiE rsfS yqeK nadD yhbY aroE yqeH yqeG mtn	-	Stringent ctrl	-	putative GTP-binding protein	3691.31	11.8499	0.74	1.67	0.106167	6.93225	4.14185e-12	1.2942e-11
SAUSA300_1314	SACOL1456	USA300HOU_1358	SAUSA300_1314	USA300HOU_1358	SACOL1456 crr	GraRS	-	-	conserved hypothetical protein	6910.28	12.7545	0.74	1.68	0.174559	4.26337	2.01367e-05	4.0901e-05
SAUSA300_0999	SACOL1108	USA300HOU_1042	potA	potA	SACOL1107 potA potB potC potD	-	Stringent ctrl	-	spermidine/putrescine ABC transporter, ATP-binding protein	2657.75	11.376	0.73	1.66	0.0950334	7.69668	1.39646e-14	5.11369e-14
SAUSA300_0909	SACOL1012	USA300HOU_0965	SAUSA300_0909	yjbO	SACOL1009 relA1 ppnK yjbO mgtE cpaA	MgrA	-	Translation	pseudouridine synthases, RluA subfamily	2623.14	11.3571	0.73	1.66	0.104473	6.99685	2.61778e-12	8.30154e-12
SAUSA300_2315	SACOL2365	USA300HOU_2351	SAUSA300_2315	tpgX	tpgX	SigB	-	-	putative lipoprotein	3310.91	11.693	0.73	1.66	0.10518	6.94606	3.75628e-12	1.17516e-11
SAUSA300_2148	SACOL2179	USA300HOU_2181	SAUSA300_2148	USA300HOU_2181	SACOL2179	-	-	-	conserved hypothetical protein	872.618	9.76921	0.73	1.65	0.120093	6.04046	1.53676e-09	4.12601e-09
SAUSA300_1724	SACOL1830	USA300HOU_1769	SAUSA300_1724	spdA	spdA	-	-	-	abortive infection protein family	132.74	7.05246	0.73	1.65	0.226721	3.20428	0.00135401	0.00233211
SAUSA300_1062	SACOL1181	USA300HOU_1106	argF	argF	argF arcC1	-	-	-	ornithine carbamoyltransferase	92.8166	6.53631	0.73	1.66	0.24932	2.9244	0.00345117	0.00566187
SAUSA300_0630	SACOL0700	USA300HOU_0663	SAUSA300_0630	abcA	abcA	MgrA	-	-	ABC transporter, ATP-binding protein	7989.89	12.964	0.72	1.64	0.100035	7.16404	7.83355e-13	2.57691e-12
SAUSA300_1842	SACOL1919	USA300HOU_1856	SAUSA300_1842	perR	perR	PerR	-	-	transcriptional regulator, Fur family	10343.5	13.3364	0.72	1.65	0.101364	7.1356	9.63653e-13	3.15503e-12
SAUSA300_1081	SACOL1200	-	SAUSA300_1081	-	SACOL1200 ylmE sepF/ylmF ylmG ylmH SACOL1205	-	-	-	conserved hypothetical protein	1777.06	10.7953	0.72	1.64	0.10246	6.99149	2.7199e-12	8.59341e-12
SAUSA300_1555	SACOL1652	USA300HOU_1597	aroE	aroE	holA comEC comEB comEA ubiE rsfS yqeK nadD yhbY aroE yqeH yqeG mtn	-	Stringent ctrl	-	shikimate 5-dehydrogenase	2259.73	11.1419	0.72	1.65	0.111969	6.42419	1.32578e-10	3.79897e-10
SAUSA300_1606	SACOL1705	USA300HOU_1650	SAUSA300_1606	USA300HOU_1650	SACOL1705	VraSR	-	-	conserved hypothetical protein	522.356	9.02889	0.72	1.64	0.151557	4.71966	2.36245e-06	5.15223e-06
SAUSA300_0529	SACOL0590	USA300HOU_0538	SAUSA300_0529	rplL3	rplL3 rpsL rpsG fusA tuf	Translation	-	Translation	conserved hypothetical protein	10777.4	13.3957	0.71	1.63	0.100251	7.03276	2.02491e-12	6.45347e-12
SAUSA300_1599	SACOL1698	USA300HOU_1642	SAUSA300_1599	thrR	yajC tgt queA ruvB ruvA thrR obgE	-	Stringent ctrl	-	ACT domain protein PheB	2109.24	11.0425	0.71	1.64	0.103501	6.89899	5.2372e-12	1.62061e-11
SAUSA300_2077	SACOL2115	USA300HOU_2111	SAUSA300_2077	USA300HOU_2111	SACOL2115	-	-	-	conserved hypothetical protein	8122.87	12.9878	0.71	1.63	0.10897	6.48086	9.1199e-11	2.63992e-10
SAUSA300_0844	SACOL0944	USA300HOU_0902	SAUSA300_0844	ndh2	ndh2	-	-	-	conserved hypothetical protein	31030.8	14.9214	0.71	1.64	0.110729	6.43607	1.22606e-10	3.53305e-10
SAUSA300_1858	SACOL1935	USA300HOU_1872	SAUSA300_1858	USA300HOU_1872	SACOL1935	-	-	-	conserved hypothetical protein	1429.64	10.4814	0.71	1.64	0.11623	6.11859	9.44075e-10	2.56981e-09
SAUSA300_2351	SACOL2403	USA300HOU_2386	SAUSA300_2351	zinT	zinT	Zur	-	-	Zn-binding lipoprotein adcA-like protein	2193.48	11.099	0.71	1.63	0.146378	4.84075	1.29351e-06	2.88499e-06
SAUSA300_1480	SACOL1576	USA300HOU_0628	SAUSA300_1480	USA300HOU_0628	SACOL1575 SACOL1576 SACOL1577 SACOL1578	-	-	-	putative traG membrane protein	66.2092	6.04896	0.71	1.64	0.278452	2.55241	0.0106982	0.0164726
SAUSA300_1318	SACOL1460	USA300HOU_1362	SAUSA300_1318	fakB2	SACOL1459 fakB2 dfrA	-	Stringent ctrl	-	DegV family protein	4477.48	12.1285	0.7	1.62	0.0933582	7.49343	6.70955e-14	2.33965e-13
SAUSA300_0624	SACOL0694	USA300HOU_0657	tagH	tagH	tagH	-	Stringent ctrl	-	teichoic acid translocation ATP-binding protein	4765.4	12.2184	0.7	1.62	0.100175	6.96066	3.38684e-12	1.06088e-11
SAUSA300_0259	SACOL0250	USA300HOU_0276	SAUSA300_0259	ptbA	ptbA bglA	-	-	-	PTS system, IIA component	139.579	7.12494	0.7	1.63	0.193751	3.62022	0.000294351	0.000541266
SAUSA300_1148	SACOL1272	USA300HOU_1186	codY	codY	xerC hslV hslU codY	GraRS	-	-	GTP-sensing transcriptional pleiotropic repressor CodY	7653.75	12.902	0.69	1.61	0.103346	6.65147	2.90187e-11	8.6146e-11
SAUSA300_1452	SACOL1546	USA300HOU_1504	proC	proC	proC	-	Stringent ctrl	-	pyrroline-5-carboxylate reductase	1721.67	10.7496	0.69	1.61	0.1376	4.98102	6.32491e-07	1.44215e-06
SAUSA300_0417	SACOL0484	USA300HOU_0445	SAUSA300_0417	lpl7	lpl7 lpl8	-	-	-	staphylococcal tandem lipoprotein	63.4552	5.98767	0.69	1.62	0.285901	2.42201	0.015435	0.0232891
SAUSA300_1105	SACOL1224	USA300HOU_1150	priA	priA	coaBC priA	-	Stringent ctrl	-	primosomal protein N`	5735.56	12.4857	0.68	1.61	0.0904344	7.55768	4.10311e-14	1.45056e-13
SAUSA300_1872	SACOL1950	USA300HOU_1889	SAUSA300_1872	gatD	gatD murT	-	Stringent ctrl	-	conserved hypothetical protein	2478.13	11.275	0.68	1.61	0.128023	5.3351	9.54918e-08	2.29828e-07
SAUSA300_2071	SACOL2109	USA300HOU_2105	SAUSA300_2071	hemK	ptpB SACOL2108 hemK prfA tdk	MgrA	-	-	modification methylase, HemK family	4127.86	12.0112	0.68	1.6	0.139505	4.89266	9.94833e-07	2.23641e-06
SAUSA300_0408	SACOL0479	USA300HOU_0436	SAUSA300_0408	USA300HOU_0436	ssl11 SACOL0479	TraP	-	-	putative surface protein	240.333	7.90889	0.68	1.6	0.172418	3.92115	8.81287e-05	0.000168985
SAUSA300_0716	SACOL0792	USA300HOU_0755	SAUSA300_0716	nrdE	nrdIEF	NrdR	-	-	ribonucleoside-diphosphate reductase, alpha subunit	43966.8	15.4241	0.67	1.59	0.110429	6.09257	1.11116e-09	2.9959e-09
SAUSA300_2041	SACOL2076	USA300HOU_2080	SAUSA300_2041	USA300HOU_2080	SACOL2076 SACOL2077 csoR	SigB	-	-	conserved hypothetical protein	9836.11	13.2639	0.67	1.6	0.155281	4.34023	1.42333e-05	2.91976e-05
SAUSA300_1376	SACOL1528	USA300HOU_1425	SAUSA300_1376	USA300HOU_1425	SACOL1528 SACOL1529 SACOL1530	-	-	-	putative lipoprotein	129.413	7.01584	0.67	1.6	0.206503	3.26567	0.00109205	0.00189883
SAUSA300_0194	SACOL0178	USA300HOU_0206	SAUSA300_0194	murP	SACOL0176 murQ murP SACOL0179	CcpA	-	-	sucrose-specific PTS tranporter protein	153.758	7.26452	0.67	1.6	0.224786	2.99803	0.00271734	0.00451007
SAUSA300_0396	SACOL0469	USA300HOU_0423	set7	ssl2	ssl2	-	-	-	exotoxin 7	66.1248	6.04712	0.67	1.6	0.258022	2.61084	0.00903209	0.0140255
SAUSA300_2342	SACOL2394	USA300HOU_2378	narH	narH	nreA nreB nreC narI narJ narH narG	SigB	Stringent ctrl	-	respiratory nitrate reductase, beta subunit	61.2766	5.93726	0.67	1.59	0.290431	2.3116	0.0207995	0.0308016
SAUSA300_1884	SACOL1964	USA300HOU_1904	SAUSA300_1884	camS	camS ligA pcrA pcrB	-	Stringent ctrl	-	CamS sex pheromone cAM373 precursor	6170	12.5911	0.66	1.58	0.112979	5.87011	4.35501e-09	1.13124e-08
SAUSA300_2370	SACOL2425	USA300HOU_2408	SAUSA300_2370	bioF	bioWFBAD	SigB	-	-	putative 8-amino-7-oxononanoate synthase	99.9032	6.64246	0.66	1.58	0.218213	3.02917	0.0024523	0.00411831
SAUSA300_1187	SACOL1314	USA300HOU_1226	SAUSA300_1187	thiW	miaB SACOL1313 thiW	-	-	-	conserved hypothetical protein	3517.82	11.7805	0.65	1.57	0.100794	6.4133	1.42405e-10	4.07599e-10
SAUSA300_1042	SACOL1153	USA300HOU_1078	SAUSA300_1042	polX	polX mutS2	-	Stringent ctrl	-	DNA-dependent DNA polymerase family X	1911.06	10.9002	0.65	1.57	0.109973	5.89898	3.65762e-09	9.57705e-09
SAUSA300_1104	SACOL1223	USA300HOU_1149	coaBC	coaBC	coaBC priA	-	Stringent ctrl	-	phosphopantothenoylcysteine decarboxylase/phosphopantothenate--cysteine ligase	1773.02	10.792	0.65	1.57	0.110068	5.89884	3.66071e-09	9.57705e-09
SAUSA300_1109	SACOL1228	USA300HOU_1153	fmt	fmt	def2 fmt sun rlmN stp1 pknB	-	Stringent ctrl	Translation	methionyl-tRNA formyltransferase	1720.04	10.7482	0.65	1.57	0.117863	5.52193	3.35292e-08	8.26428e-08
SAUSA300_1622	SACOL1722	USA300HOU_1667	tig	tig	clpX tig	-	-	-	trigger factor	20802.9	14.3445	0.64	1.56	0.0931794	6.85721	7.02187e-12	2.14688e-11
SAUSA300_2207	SACOL2242	USA300HOU_2234	SAUSA300_2207	pbuG	pbuG	GraRS	-	-	xanthine/uracil permease family protein	46942.6	15.5186	0.64	1.56	0.105087	6.06819	1.29359e-09	3.48411e-09
SAUSA300_0908	SACOL1011	USA300HOU_0964	SAUSA300_0908	ppnK	SACOL1009 relA1 ppnK yjbO mgtE cpaA	MgrA	-	-	NAD(+)/NADH kinase	5604.82	12.4525	0.64	1.56	0.131413	4.88437	1.0376e-06	2.32844e-06
SAUSA300_2278	SACOL2324	USA300HOU_2311	hutU	hutU	hutI hutU	CcpA	-	-	urocanate hydratase	158.725	7.31039	0.64	1.56	0.207594	3.08367	0.00204466	0.00347253
SAUSA300_2367	SACOL2422	USA300HOU_2405	hlgB	hlgB	hlgCB	SaeRS	-	-	gamma-hemolysin component B	104.478	6.70706	0.64	1.56	0.26017	2.46033	0.0138808	0.021031
SAUSA300_0605	SACOL0672	USA300HOU_0622	sarA	sarA	sarA	SigB	-	-	staphylococcal accessory regulator A	14044.5	13.7777	0.63	1.54	0.0929121	6.74241	1.55784e-11	4.67901e-11
SAUSA300_1465	SACOL1561	USA300HOU_1518	SAUSA300_1465	bfmBAB	bfmBB bfmAB bfmAA lpdA	GraRS	-	-	2-oxoisovalerate dehydrogenase, E1 component, beta subunit	4818.46	12.2344	0.63	1.55	0.0947268	6.69332	2.18162e-11	6.51429e-11
SAUSA300_1027	SACOL1137	-	rpmF	-	SACOL1136 rpmF	-	-	Translation	50S ribosomal protein L32	5994.62	12.5495	0.63	1.55	0.118409	5.33625	9.4891e-08	2.28597e-07
SAUSA300_1554	SACOL1651	USA300HOU_1596	SAUSA300_1554	yhbY	holA comEC comEB comEA ubiE rsfS yqeK nadD yhbY aroE yqeH yqeG mtn	-	Stringent ctrl	-	conserved hypothetical protein	840.6	9.71528	0.63	1.55	0.124026	5.08078	3.75891e-07	8.71849e-07
SAUSA300_1113	SACOL1232	USA300HOU_1157	pknB	pknB	def2 fmt sun rlmN stp1 pknB	-	Stringent ctrl	-	protein kinase	5643.33	12.4623	0.63	1.55	0.133105	4.73485	2.19222e-06	4.79325e-06
SAUSA300_1787	SACOL1894	USA300HOU_1830	SAUSA300_1787	hit	hit	AgrA	-	-	HIT family protein	3314.75	11.6947	0.63	1.55	0.141374	4.48482	7.29762e-06	1.53142e-05
SAUSA300_2632	SACOL2723	USA300HOU_2702	SAUSA300_2632	hdeD	hdeD	SigB	-	-	putative membrane protein	769.833	9.5884	0.63	1.55	0.145902	4.34024	1.42326e-05	2.91976e-05
SAUSA300_0544	SACOL0606	USA300HOU_0553	SAUSA300_0544	USA300HOU_0553	SACOL0606 azo1	GraRS	-	-	hydrolase, haloacid dehalogenase-like family	1405.66	10.457	0.63	1.55	0.146502	4.31033	1.63012e-05	3.32263e-05
SAUSA300_1341	SACOL1490	USA300HOU_1388	pbp2	pbp2	SACOL1488 recU pbp2	-	Stringent ctrl	-	penicillin binding protein 2	28737.7	14.8107	0.62	1.53	0.0977872	6.32105	2.598e-10	7.32946e-10
SAUSA300_2220	SACOL2262	USA300HOU_2251	mobA	mobA	moaA mobA moaD moaE mobB moeA	MgrA	-	-	molybdopterin-guanine dinucleotide biosynthesis protein A	1696.78	10.7286	0.62	1.54	0.0982914	6.31479	2.70534e-10	7.61548e-10
SAUSA300_2542	SACOL2624	USA300HOU_2602	SAUSA300_2542	acsA2	acsA2	-	Stringent ctrl	-	putative AMP-binding enzyme	10091.4	13.3008	0.62	1.54	0.120883	5.15101	2.59089e-07	6.0644e-07
SAUSA300_1009	SACOL1118	USA300HOU_1047	typA	typA	typA	-	Stringent ctrl	-	GTP-binding protein	9497.09	13.2133	0.62	1.54	0.198511	3.14741	0.00164726	0.00281444
SAUSA300_0735	SACOL0814	USA300HOU_0778	SAUSA300_0735	comFC	comFA comFC	-	-	-	competence protein F	128.307	7.00346	0.62	1.54	0.24285	2.569	0.0101991	0.0157421
SAUSA300_0898	SACOL1002	USA300HOU_0955	spxA	spxA	spxA	GraRS	-	-	Regulatory protein spx	109297	16.7379	0.61	1.53	0.107572	5.71093	1.12358e-08	2.85192e-08
SAUSA300_0438	SACOL0507	USA300HOU_0465	SAUSA300_0438	sle1	sle1	GraRS	-	-	CHAP domain family	6485.22	12.6629	0.61	1.53	0.140389	4.34093	1.41884e-05	2.91523e-05
SAUSA300_1618	SACOL1718	USA300HOU_1663	hemX	hemX	hemLBDCXA	MgrA	-	-	hemA concentration negative effector hemX	3555.74	11.7959	0.61	1.52	0.148077	4.10083	4.11672e-05	8.13163e-05
SAUSA300_0835	SACOL0935	USA300HOU_0893	dltA	dltA	SACOL0934 dltA dltB dltC dltD	-	Stringent ctrl	-	D-alanine-activating enzyme/D-alanine-D-alanyl, dltA protein	31184.7	14.9286	0.61	1.53	0.151248	4.0523	5.07161e-05	9.91815e-05
SAUSA300_2455	SACOL2527	USA300HOU_2505	SAUSA300_2455	fbp	fbp	GraRS	-	-	putative fructose-1,6-bisphosphatase	838.461	9.7116	0.61	1.53	0.168965	3.62369	0.000290432	0.00053483
SAUSA300_1903	SACOL1986	USA300HOU_1926	SAUSA300_1903	yolD	yolD	-	Stringent ctrl	-	conserved hypothetical protein	146.53	7.19505	0.61	1.53	0.192534	3.18706	0.00143729	0.00246558
SAUSA300_0060	-	USA300HOU_0065	SAUSA300_0060	USA300HOU_0065	-	-	-	-	putative transposase	56.6114	5.82302	0.61	1.53	0.272079	2.24359	0.0248588	0.0364121
SAUSA300_0488	SACOL0554	USA300HOU_0504	hpt	hpt	tilS hpt	-	Stringent ctrl	-	hypoxanthine phosphoribosyltransferase	1850.43	10.8536	0.6	1.52	0.117138	5.12233	3.01782e-07	7.0315e-07
SAUSA300_1111	SACOL1230	USA300HOU_1155	SAUSA300_1111	rlmN	def2 fmt sun rlmN stp1 pknB	-	Stringent ctrl	Translation	conserved hypothetical protein	3283.54	11.681	0.6	1.51	0.121977	4.89461	9.85025e-07	2.21631e-06
SAUSA300_1315	SACOL1457	USA300HOU_1359	crr	crr	SACOL1456 crr	GraRS	-	-	PTS system, glucose-specific IIA component	13367.1	13.7064	0.6	1.52	0.168589	3.58284	0.000339875	0.000620072
SAUSA300_0625	SACOL0695	USA300HOU_0658	tagG	tagG	tagG tagB tagX	SarA	Stringent ctrl	-	teichoic acid ABC transporter protein	3598.68	11.8133	-0.6	0.66	0.0989742	-6.05938	1.36646e-09	3.6765e-09
SAUSA300_0675	SACOL0749	USA300HOU_0712	SAUSA300_0675	USA300HOU_0712	SACOL0748 SACOL0749	MgrA	-	-	conserved hypothetical protein	710.533	9.47276	-0.6	0.66	0.125159	-4.76333	1.90424e-06	4.17788e-06
SAUSA300_2140	SACOL2171	USA300HOU_2173	SAUSA300_2140	iucB	iucB	Fur	-	-	conserved hypothetical protein	954.772	9.89901	-0.6	0.66	0.125903	-4.73363	2.20543e-06	4.81801e-06
SAUSA300_1491	SACOL1588	USA300HOU_1531	SAUSA300_1491	pepQ2	efp pepQ2	-	Stringent ctrl	-	proline dipeptidase	4866.48	12.2487	-0.6	0.66	0.130027	-4.6501	3.31775e-06	7.1442e-06
SAUSA300_1652	SACOL1753	USA300HOU_1692	SAUSA300_1652	uspA2	uspA2	-	Stringent ctrl	-	conserved hypothetical protein	14230.6	13.7967	-0.6	0.66	0.138194	-4.34604	1.38615e-05	2.85266e-05
SAUSA300_0093	SACOL0072	USA300HOU_0102	SAUSA300_0093	USA300HOU_0102	SACOL0072	-	-	-	transcriptional regulator, LysR family domain protein	435.35	8.76603	-0.6	0.66	0.163018	-3.69683	0.000218312	0.000404939
SAUSA300_1523	SACOL1620	USA300HOU_1565	SAUSA300_1523	yqfL	dnaG yqfL SACOL1621	-	Stringent ctrl	-	conserved hypothetical protein	2070.47	11.0157	-0.61	0.65	0.0975977	-6.26387	3.75551e-10	1.04451e-09
SAUSA300_2045	SACOL2080	USA300HOU_2084	SAUSA300_2045	USA300HOU_2084	cls2 SACOL2080	-	-	-	HD domain protein	1784.46	10.8013	-0.61	0.66	0.102345	-5.92157	3.18881e-09	8.37677e-09
SAUSA300_2113	SACOL2153	USA300HOU_2153	SAUSA300_2113	cdaA	glmM SACOL2152 cdaA	-	Stringent ctrl	-	conserved hypothetical protein	2755.03	11.4279	-0.61	0.66	0.105872	-5.76233	8.29584e-09	2.12893e-08
SAUSA300_2339	SACOL2391	USA300HOU_2375	SAUSA300_2339	nreA	nreA nreB nreC narI narJ narH narG	SigB	Stringent ctrl	-	conserved hypothetical protein	967.853	9.91864	-0.61	0.66	0.115385	-5.2617	1.42733e-07	3.40323e-07
SAUSA300_0492	SACOL0558	USA300HOU_0508	folP	folP	folP folB folK	-	Stringent ctrl	-	dihydropteroate synthase	750.005	9.55076	-0.61	0.66	0.116001	-5.2431	1.57898e-07	3.7508e-07
SAUSA300_1100	SACOL1219	USA300HOU_1145	SAUSA300_1100	USA300HOU_1145	SACOL1219	-	-	-	conserved hypothetical protein	1764.24	10.7848	-0.61	0.66	0.117381	-5.17866	2.2349e-07	5.24556e-07
SAUSA300_0678	SACOL0752	USA300HOU_0716	SAUSA300_0678	USA300HOU_0716	SACOL0752	-	-	-	putative membrane protein	1280.1	10.322	-0.61	0.65	0.126689	-4.85394	1.21031e-06	2.70415e-06
SAUSA300_0562	SACOL0626	USA300HOU_0573	thiD	pdxK	thiD1	AgrA	-	-	phosphomethylpyrimidine kinase	2737.01	11.4184	-0.61	0.65	0.127499	-4.80472	1.54971e-06	3.42653e-06
SAUSA300_0840	SACOL0940	USA300HOU_0898	SAUSA300_0840	yuzD	yuzD	-	-	-	conserved hypothetical protein	625.188	9.28815	-0.61	0.66	0.14362	-4.249	2.14726e-05	4.34208e-05
SAUSA300_1065	SACOL1184	USA300HOU_1110	SAUSA300_1065	eta	eta	-	-	-	exfoliative toxin A	266.048	8.05554	-0.61	0.66	0.149519	-4.07485	4.60436e-05	9.07382e-05
SAUSA300_0096	SACOL0075	USA300HOU_0105	SAUSA300_0096	USA300HOU_0105	SACOL0075	-	-	-	conserved hypothetical protein	238.504	7.89787	-0.61	0.66	0.156921	-3.88964	0.000100393	0.000191497
SAUSA300_2333	SACOL2386	USA300HOU_2369	narK	narK	narK	-	Stringent ctrl	-	nitrite extrusion protein	199.947	7.64348	-0.61	0.65	0.209426	-2.92366	0.00345943	0.00566815
SAUSA300_0720	SACOL0798	USA300HOU_0761	SAUSA300_0720	sstC	sstABCD	Fur	-	-	putative iron compound ABC transporter, ATP-binding protein	146.505	7.19481	-0.61	0.65	0.269411	-2.27824	0.0227125	0.0334023
SAUSA300_0834	SACOL0932	USA300HOU_0890	SAUSA300_0834	ghrB	SACOL0930 pdxp ghrB	-	Stringent ctrl	-	D-isomer specific 2-hydroxyacid dehydrogenase	3676.78	11.8442	-0.62	0.65	0.0883079	-6.97438	3.07222e-12	9.69458e-12
SAUSA300_1735	SACOL1843	USA300HOU_1783	menC	menC	menCE	-	Stringent ctrl	-	O-succinylbenzoic acid synthetase	1053.14	10.0405	-0.62	0.65	0.114468	-5.43879	5.36439e-08	1.31335e-07
SAUSA300_2363	SACOL2416	USA300HOU_2399	SAUSA300_2363	USA300HOU_2399	SACOL2416	-	Stringent ctrl	-	cation efflux family protein	571.599	9.15886	-0.62	0.65	0.131012	-4.69496	2.66664e-06	5.79093e-06
SAUSA300_2550	SACOL2634	USA300HOU_2613	nrdG	nrdG	nrdDG	NrdR	-	-	anaerobic ribonucleotide reductase, small subunit	224.318	7.8094	-0.62	0.65	0.160082	-3.8846	0.0001025	0.000195224
SAUSA300_0297	SACOL0290	USA300HOU_0316	SAUSA300_0297	USA300HOU_0316	SACOL0290	-	-	-	putative lipoprotein	122.629	6.93816	-0.62	0.65	0.20118	-3.06047	0.00220988	0.00373327
SAUSA300_1764	SACOL1875	USA300HOU_1812	epiD	epiD	epiGEFPDCBA	SigB	-	-	lantibiotic epidermin biosynthesis protein EpiD	68.1117	6.08983	-0.62	0.65	0.246751	-2.52741	0.0114906	0.0175869
SAUSA300_2353	SACOL2405	USA300HOU_2388	SAUSA300_2353	yefM	SACOL2404 yefM	-	Stringent ctrl	-	conserved hypothetical protein	1586.9	10.632	-0.63	0.65	0.105111	-5.96678	2.41985e-09	6.39621e-09
SAUSA300_0627	SACOL0697	USA300HOU_0660	tagX	tagX	tagG tagB tagX	SarA	Stringent ctrl	-	teichoic acid biosynthesis protein X	1162.33	10.1828	-0.63	0.65	0.106719	-5.86203	4.57242e-09	1.1853e-08
SAUSA300_0335	SACOL0405	USA300HOU_0355	SAUSA300_0335	mepA	mepRA	-	Stringent ctrl	-	MATE efflux family protein	412.776	8.68921	-0.63	0.65	0.131303	-4.79599	1.61875e-06	3.573e-06
SAUSA300_0334	SACOL0404	USA300HOU_0354	SAUSA300_0334	mepR	mepRA	-	Stringent ctrl	-	transcriptional regulator, MarR family	200.196	7.64527	-0.63	0.65	0.165428	-3.80521	0.000141686	0.000267269
SAUSA300_0723	SACOL0802	USA300HOU_0766	SAUSA300_0723	USA300HOU_0766	SACOL0802	-	-	-	conserved hypothetical protein	119.172	6.8969	-0.63	0.65	0.198928	-3.17947	0.00147545	0.00252818
SAUSA300_2319	SACOL2369	USA300HOU_2355	SAUSA300_2319	iruO	SACOL2368 iruO	AgrA	Stringent ctrl	-	pyridine nucleotide-disulfide oxidoreductase	114.749	6.84233	-0.63	0.65	0.207483	-3.01529	0.00256732	0.00429174
SAUSA300_2595	SACOL2684	USA300HOU_2661	SAUSA300_2595	USA300HOU_2661	msrA3 SACOL2684	-	Stringent ctrl	-	acetyltransferase, GNAT family	76.2555	6.25277	-0.63	0.64	0.254078	-2.49819	0.0124829	0.0190485
SAUSA300_0016	SACOL0016	USA300HOU_0016	dnaB	dnaC	SACOL0013 SACOL0014 rplI dnaC	-	-	-	replicative DNA helicase	10007.4	13.2888	-0.64	0.64	0.0965256	-6.59439	4.26995e-11	1.26027e-10
SAUSA300_2559	SACOL2646	USA300HOU_2624	SAUSA300_2559	nsaR	nsaS nsaR SACOL2647	GraRS	-	-	DNA-binding response regulator	1165.98	10.1873	-0.64	0.64	0.108944	-5.8986	3.666e-09	9.58107e-09
SAUSA300_2354	SACOL2407	USA300HOU_2390	SAUSA300_2354	dsbA	SACOL2406 dsbA SACOL2408	GraRS	-	-	putative lipoprotein	848.771	9.72923	-0.64	0.64	0.147449	-4.36386	1.27786e-05	2.63617e-05
SAUSA300_0427	SACOL0496	USA300HOU_0459	SAUSA300_0427	mpsC	mpsC	-	Stringent ctrl	-	conserved hypothetical protein	1996.74	10.9634	-0.64	0.64	0.175585	-3.65308	0.000259109	0.000477838
SAUSA300_0823	SACOL0920	USA300HOU_0877	SAUSA300_0823	USA300HOU_0877	SACOL0920	-	Stringent ctrl	-	hypothetical protein	96.2853	6.58924	-0.64	0.64	0.26129	-2.43732	0.0147967	0.0223656
SAUSA300_0892	SACOL0996	USA300HOU_0949	oppA	opp-4A	opp-4A opp-4D opp-4F opp-4B opp-4C	GraRS	-	-	oligopeptide ABC transporter, oligopeptide-binding protein	77.3204	6.27278	-0.64	0.64	0.266497	-2.39755	0.0165052	0.0248014
SAUSA300_0873	SACOL0975	USA300HOU_0929	cdr	cdr	cdr yitU	GraRS	-	-	coenzyme A disulfide reductase	10130.3	13.3064	-0.65	0.64	0.0945138	-6.87542	6.18089e-12	1.89884e-11
SAUSA300_1899	SACOL1981	USA300HOU_1920	SAUSA300_1899	pncA	pncA	-	-	-	conserved hypothetical protein	7369.59	12.8474	-0.65	0.64	0.0990907	-6.56869	5.07585e-11	1.48613e-10
SAUSA300_1725	SACOL1831	USA300HOU_1770	SAUSA300_1725	tal	tal	-	Stringent ctrl	-	transaldolase	4918.66	12.264	-0.65	0.64	0.121304	-5.3635	8.16239e-08	1.97567e-07
SAUSA300_0700	-	USA300HOU_0738	SAUSA300_0700	pabC	-	-	-	-	conserved hypothetical protein	408.177	8.67305	-0.65	0.64	0.151546	-4.31967	1.56266e-05	3.19532e-05
SAUSA300_0214	SACOL0198	USA300HOU_0226	SAUSA300_0214	iolE	SACOL0196 mviM iolE	AgrA	-	-	conserved hypothetical protein	283.27	8.14604	-0.65	0.64	0.16667	-3.90982	9.23639e-05	0.000176841
SAUSA300_0203	SACOL0187	USA300HOU_0215	SAUSA300_0203	rlp	oppB SACOL0186 rlp ggt	MgrA	-	-	putative lipoprotein	199.931	7.64336	-0.65	0.64	0.188721	-3.46444	0.000531342	0.000956415
SAUSA300_0588	SACOL0654	USA300HOU_0605	SAUSA300_0588	USA300HOU_0605	-	-	-	-	conserved hypothetical protein	167.759	7.39024	-0.65	0.64	0.190135	-3.41036	0.000648762	0.00115637
SAUSA300_0305	SACOL0301	USA300HOU_0324	SAUSA300_0305	USA300HOU_0324	SACOL0301	-	-	-	formate/nitrite transporter family protein	227.287	7.82837	-0.65	0.64	0.220405	-2.94632	0.00321577	0.00529267
SAUSA300_0251	SACOL0242	USA300HOU_0268	SAUSA300_0251	tarL	tarIJLS	Rot	Stringent ctrl	-	putative teichoic acid biosynthesis protein	7150.07	12.8037	-0.66	0.63	0.0938816	-7.01325	2.32839e-12	7.40218e-12
SAUSA300_0709	SACOL0785	USA300HOU_0748	SAUSA300_0709	USA300HOU_0748	SACOL0785	-	Stringent ctrl	-	5'(3')-deoxyribonucleotidase	2353.56	11.2006	-0.66	0.63	0.0956678	-6.90165	5.14023e-12	1.59641e-11
SAUSA300_0702	SACOL0777	USA300HOU_0741	SAUSA300_0702	USA300HOU_0741	SACOL0776 SACOL0777	-	Stringent ctrl	-	urea amidolyase-related protein	1782.57	10.7997	-0.66	0.63	0.106141	-6.25001	4.10423e-10	1.13902e-09
SAUSA300_0460	SACOL0525	USA300HOU_0482	SAUSA300_0460	pstA	ldcC tmk pstA	-	Stringent ctrl	-	conserved hypothetical protein	5764.78	12.493	-0.66	0.63	0.106252	-6.20802	5.36552e-10	1.48584e-09
SAUSA300_1907	SACOL1990	USA300HOU_1930	SAUSA300_1907	USA300HOU_1930	SACOL1989 SACOL1990 SACOL1991	-	Stringent ctrl	-	conserved hypothetical protein	1583.26	10.6287	-0.66	0.63	0.114621	-5.76154	8.33511e-09	2.13686e-08
SAUSA300_0699	SACOL0774	USA300HOU_0737	SAUSA300_0699	pabB	pabA SACOL0774	-	Stringent ctrl	-	chorismate binding enzyme domain protein	520.475	9.02369	-0.66	0.63	0.126321	-5.25784	1.45759e-07	3.47213e-07
SAUSA300_2286	SACOL2333	USA300HOU_2320	SAUSA300_2286	ynfA	SACOL2331 galM ynfA	-	Stringent ctrl	-	conserved hypothetical protein	554.628	9.11538	-0.66	0.63	0.126949	-5.20733	1.91574e-07	4.52135e-07
SAUSA300_1295	SACOL1437	USA300HOU_1337	SAUSA300_1295	cspA	cspA	SarA	-	-	cold shock protein, CSD family	57315.6	15.8066	-0.66	0.63	0.138474	-4.75925	1.94312e-06	4.25953e-06
SAUSA300_1072	SACOL1191	USA300HOU_1118	mraZ	mraZ	mraZ mraW ftsL pbp1	-	Stringent ctrl	-	protein mraZ	12794.8	13.6433	-0.66	0.63	0.141804	-4.63871	3.50592e-06	7.53669e-06
SAUSA300_2480	SACOL2555	USA300HOU_2534	SAUSA300_2480	cidR	cidR	-	-	-	transcriptional regulator, LysR family	563.817	9.13908	-0.66	0.63	0.147364	-4.45609	8.34678e-06	1.74016e-05
SAUSA300_0789	SACOL0875	USA300HOU_0838	SAUSA300_0789	USA300HOU_0838	SACOL0875	-	Stringent ctrl	-	putative thioredoxin	2698.4	11.3979	-0.66	0.63	0.17564	-3.73406	0.000188418	0.000352302
SAUSA300_0994	SACOL1103	USA300HOU_1037	pdhB	pdhB	pdhA pdhB pdhC pdhD	PDH	-	-	pyruvate dehydrogenase E1 component, beta subunit	26641.8	14.7014	-0.67	0.63	0.0844802	-7.92603	2.26269e-15	8.60629e-15
SAUSA300_1468	SACOL1564	USA300HOU_1521	recN	recN	argR-recN	ArgR	-	-	DNA repair protein RecN	3905.4	11.9313	-0.67	0.63	0.0940633	-7.12228	1.06159e-12	3.45218e-12
SAUSA300_0642	SACOL0713	USA300HOU_0677	SAUSA300_0642	USA300HOU_0677	SACOL0713	-	-	-	conserved hypothetical protein	1547.83	10.596	-0.67	0.63	0.121069	-5.5051	3.68962e-08	9.08542e-08
SAUSA300_2560	SACOL2647	USA300HOU_2625	SAUSA300_2560	USA300HOU_2625	nsaS nsaR SACOL2647	GraRS	-	-	conserved hypothetical protein	580.028	9.17998	-0.67	0.63	0.156733	-4.26305	2.01658e-05	4.09077e-05
SAUSA300_1808	SACOL1916	USA300HOU_1853	SAUSA300_1808	artM	artQM	ArgR	-	-	amino acid ABC transporter, permease/substrate-binding protein	284.329	8.15142	-0.67	0.63	0.198862	-3.37916	0.000727067	0.00129054
SAUSA300_2578	SACOL2665	USA300HOU_2643	SAUSA300_2578	USA300HOU_2643	SACOL2665	-	-	-	putative phage infection protein	6267.9	12.6138	-0.68	0.62	0.10412	-6.57687	4.80446e-11	1.4099e-10
SAUSA300_0020	SACOL0019	USA300HOU_0018	SAUSA300_0020	walR	walRKHI	GraRS	-	-	DNA-binding response regulator	2868.86	11.4863	-0.68	0.62	0.113249	-6.0246	1.69534e-09	4.54699e-09
SAUSA300_1085	SACOL1204	USA300HOU_1128	SAUSA300_1085	ylmH	SACOL1200 ylmE sepF/ylmF ylmG ylmH SACOL1205	-	Stringent ctrl	-	conserved hypothetical protein	2604.3	11.3467	-0.68	0.62	0.114167	-5.96726	2.41278e-09	6.38411e-09
SAUSA300_1798	SACOL1905	USA300HOU_1842	SAUSA300_1798	airR	airR airS	-	Stringent ctrl	-	DNA-binding response regulator	519.358	9.02058	-0.68	0.62	0.151146	-4.52292	6.09936e-06	1.28843e-05
SAUSA300_0422	SACOL0489	USA300HOU_0450	SAUSA300_0422	USA300HOU_0450	lpl2 SACOL0487 SACOL0488 SACOL0489	TraP	-	-	conserved hypothetical protein	231.458	7.8546	-0.68	0.62	0.242617	-2.81793	0.00483336	0.00778455
SAUSA300_0482	SACOL0548	USA300HOU_0498	SAUSA300_0482	USA300HOU_0498	rplY pth mfd SACOL0548 mazG SACOL0550 divIC	AgrA	Stringent ctrl	-	polysaccharide biosynthesis protein	2054.96	11.0049	-0.69	0.62	0.09585	-7.20299	5.89067e-13	1.95286e-12
SAUSA300_1476	SACOL1572	USA300HOU_1529	accB	accB	ispA xseB xseA nusB SACOL1570 accC accB	-	Stringent ctrl	-	acetyl-CoA carboxylase, biotin carboxyl carrier protein	3221.69	11.6536	-0.69	0.62	0.0972347	-7.1293	1.00878e-12	3.28882e-12
SAUSA300_1575	SACOL1673	USA300HOU_1618	alaS	alaS	SACOL1670 yrrK SACOL1672 alaS	-	Stringent ctrl	Translation	alanyl-tRNA synthetase	5038.33	12.2987	-0.69	0.62	0.101992	-6.74197	1.5625e-11	4.6875e-11
SAUSA300_2628	SACOL2719	USA300HOU_2697	rarD	rarD	rarD	-	-	-	RarD protein	816.266	9.6729	-0.69	0.62	0.119024	-5.80187	6.55785e-09	1.6863e-08
SAUSA300_0977	SACOL1084	USA300HOU_1019	SAUSA300_0977	thiX	thiV thiW thiX	-	-	-	cobalt transport family protein	569.136	9.15263	-0.69	0.62	0.132031	-5.19118	2.0896e-07	4.9226e-07
SAUSA300_1888	SACOL1968	USA300HOU_1908	SAUSA300_1888	hisR	hisR	-	Stringent ctrl	-	conserved hypothetical protein	3969.59	11.9548	-0.7	0.62	0.123299	-5.67435	1.39218e-08	3.51274e-08
SAUSA300_0042	-	USA300HOU_0044	SAUSA300_0042	USA300HOU_0044	-	-	-	-	conserved hypothetical protein	2355.13	11.2016	-0.7	0.62	0.129338	-5.40373	6.52706e-08	1.59039e-07
SAUSA300_0204	SACOL0188	USA300HOU_0216	ggt	ggt	oppB SACOL0186 rlp ggt	MgrA	-	-	gamma-glutamyltranspeptidase	428.381	8.74275	-0.7	0.62	0.151626	-4.62347	3.77375e-06	8.10564e-06
SAUSA300_0233	SACOL0219	USA300HOU_0248	SAUSA300_0233	USA300HOU_0248	SACOL0219 hmp	NsrR	-	-	conserved hypothetical protein	139.031	7.11926	-0.7	0.62	0.190449	-3.66403	0.000248278	0.000458524
SAUSA300_2516	SACOL2594	USA300HOU_2573	SAUSA300_2516	USA300HOU_2573	acrR SACOL2594 - SACOL2597	SigB	-	-	oxidoreductase, short chain dehydrogenase/reductase family	145.82	7.18805	-0.7	0.61	0.225508	-3.11873	0.00181632	0.00309914
SAUSA300_0561	SACOL0623	USA300HOU_0570	SAUSA300_0561	vraC	vraABC SACOL0624	VraSR	-	-	hypothetical protein	77.0721	6.26814	-0.7	0.61	0.237207	-2.97052	0.00297298	0.00490253
SAUSA300_2326	-	USA300HOU_2364	SAUSA300_2326	araC	-	-	-	-	transcription regulatory protein	2172	11.0848	-0.71	0.61	0.108411	-6.54047	6.13267e-11	1.78736e-10
SAUSA300_0452	SACOL0520	USA300HOU_0477	dnaX	dnaX	dnaX	-	-	-	DNA polymerase III, gamma and tau subunits	3277.23	11.6783	-0.71	0.61	0.123635	-5.73287	9.87427e-09	2.51883e-08
SAUSA300_1736	SACOL1842	USA300HOU_1782	SAUSA300_1736	yidD	yidD	Rot	-	-	conserved hypothetical protein	1507.66	10.5581	-0.71	0.61	0.125474	-5.65534	1.55541e-08	3.90917e-08
SAUSA300_2422	SACOL2488	USA300HOU_2470	SAUSA300_2422	bdhA	bdhA	-	-	-	oxidoreductase, short-chain dehydrogenase/reductase family	616.646	9.2683	-0.71	0.61	0.137465	-5.14917	2.61648e-07	6.11868e-07
SAUSA300_0985	SACOL1093	USA300HOU_1027	SAUSA300_0985	USA300HOU_1027	SACOL1093	-	-	-	conserved hypothetical protein	328.354	8.35911	-0.71	0.61	0.219269	-3.21746	0.00129333	0.00223663
SAUSA300_2030	SACOL2063	USA300HOU_2068	SAUSA300_2030	ydbT	alr acpS ydbS ydbS SACOL2064	-	-	-	putative membrane protein	2276.7	11.1527	-0.72	0.61	0.113916	-6.32717	2.49693e-10	7.05212e-10
SAUSA300_0923	SACOL1028	USA300HOU_0980	htrA	htrA2	htrA2 ktrD	-	Stringent ctrl	-	serine protease	1122.37	10.1323	-0.72	0.61	0.122608	-5.8822	4.04845e-09	1.05375e-08
SAUSA300_2095	SACOL2134	USA300HOU_2131	SAUSA300_2095	USA300HOU_2131	SACOL2134 manA1	-	-	-	conserved hypothetical protein	867.723	9.76109	-0.72	0.61	0.131259	-5.48033	4.24527e-08	1.04336e-07
SAUSA300_1106	SACOL1225	USA300HOU_1151	SAUSA300_1106	USA300HOU_1151	SACOL1225	GraRS	-	-	putative lipoprotein	422.372	8.72237	-0.72	0.61	0.148425	-4.82918	1.37098e-06	3.05246e-06
SAUSA300_1766	SACOL1877	USA300HOU_1814	epiB	epiB	epiGEFPDCBA	SigB	-	-	lantibiotic epidermin biosynthesis protein EpiB	256.374	8.00211	-0.72	0.61	0.261251	-2.73694	0.00620144	0.00980871
SAUSA300_0100	SACOL0079	USA300HOU_0109	SAUSA300_0100	csa1A	csa1A	-	-	-	staphylococcal tandem lipoprotein	46.7627	5.54729	-0.72	0.61	0.312172	-2.32146	0.0202619	0.0300926
SAUSA300_2228	SACOL2270	USA300HOU_2259	modC	modC	moaB moeB modC modB modA	MgrA	-	-	molybdenum ABC transporter, ATP-binding protein ModC	1661.37	10.6982	-0.73	0.6	0.102181	-7.10327	1.21842e-12	3.93714e-12
SAUSA300_2079	SACOL2117	USA300HOU_2113	fba	fbaA	fbaA	-	-	-	fructose bisphosphate aldolase	112195	16.7757	-0.73	0.6	0.108194	-6.78945	1.12564e-11	3.40489e-11
SAUSA300_1145	SACOL1269	USA300HOU_1183	xerC	xerC	xerC hslV hslU codY	GraRS	-	-	tyrosine recombinase xerC	2292.33	11.1626	-0.73	0.6	0.109038	-6.65058	2.91932e-11	8.65635e-11
SAUSA300_1005	SACOL1114	-	SAUSA300_1005	-	SACOL1114	-	-	-	Mn2+/Fe2+ transporter, NRAMP family	928.702	9.85907	-0.73	0.6	0.119349	-6.14773	7.86013e-10	2.15102e-09
SAUSA300_2421	SACOL2487	USA300HOU_2469	SAUSA300_2421	USA300HOU_2469	SACOL2487	-	-	-	conserved hypothetical protein	707.507	9.4666	-0.73	0.6	0.126946	-5.7447	9.20828e-09	2.35128e-08
SAUSA300_1444	SACOL1537	-	scpB	-	rluB scpB scpA	-	-	-	segregation and condensation protein B	1092.42	10.0933	-0.73	0.6	0.135079	-5.39807	6.73611e-08	1.63976e-07
SAUSA300_1249	SACOL1388	USA300HOU_1286	SAUSA300_1249	plsY	plsY	-	Stringent ctrl	-	conserved hypothetical protein	5848.81	12.5139	-0.73	0.6	0.140723	-5.21777	1.81093e-07	4.2819e-07
SAUSA300_0032	SACOL0033	USA300HOU_0031	mecA	mecA	-	-	-	-	penicillin-binding protein 2'	119800	16.8703	-0.73	0.6	0.147457	-4.94866	7.47267e-07	1.69327e-06
SAUSA300_1752	SACOL1862	USA300HOU_1800	hsdM	hsdM2	hsdS2 hsdM2	-	-	-	type I restriction-modification system, M subunit	981.013	9.93813	-0.73	0.6	0.163334	-4.47567	7.61727e-06	1.59196e-05
SAUSA300_0369	SACOL0440	USA300HOU_0390	SAUSA300_0369	USA300HOU_0390	SACOL0440	-	-	-	conserved hypothetical protein	174.616	7.44804	-0.73	0.6	0.182207	-4.01953	5.83146e-05	0.000113348
SAUSA300_0731	SACOL0810	USA300HOU_0774	SAUSA300_0731	tagO	tagO	-	-	-	glycosyl transferase, group 4 family protein	2101.5	11.0372	-0.74	0.6	0.125618	-5.86366	4.52777e-09	1.17492e-08
SAUSA300_2556	SACOL2643	USA300HOU_2621	SAUSA300_2556	USA300HOU_2621	SACOL2643 SACOL2644	-	-	-	ABC transporter protein	869.755	9.76447	-0.74	0.6	0.135437	-5.49089	3.99903e-08	9.83784e-08
SAUSA300_0550	SACOL0612	USA300HOU_0559	SAUSA300_0550	USA300HOU_0559	SACOL0612	-	-	-	glycosyl transferase, group 1 family protein	4428.87	12.1127	-0.74	0.6	0.13548	-5.42821	5.69235e-08	1.38965e-07
SAUSA300_1654	SACOL1756	USA300HOU_1694	SAUSA300_1654	pepQ	pepQ	-	-	-	proline dipeptidase	3819.51	11.8992	-0.74	0.6	0.140955	-5.24948	1.52531e-07	3.62669e-07
SAUSA300_2450	SACOL2522	USA300HOU_2500	SAUSA300_2450	USA300HOU_2500	SACOL2522	GraRS	-	-	DedA family protein	1318.87	10.3651	-0.74	0.6	0.144757	-5.12405	2.99045e-07	6.97409e-07
SAUSA300_0587	SACOL0653	USA300HOU_0603	SAUSA300_0587	USA300HOU_0603	SACOL0653	-	-	-	conserved hypothetical protein	249.193	7.96112	-0.74	0.6	0.154894	-4.80243	1.56753e-06	3.46293e-06
SAUSA300_2489	SACOL2566	USA300HOU_2546	SAUSA300_2489	mmpL	mmpL	GraRS	-	-	antibiotic transport-associated protein-like protein	363.972	8.50768	-0.74	0.6	0.162806	-4.51758	6.25497e-06	1.31803e-05
SAUSA300_0151	SACOL0135	USA300HOU_0162	adhE	adhE	adhE	GraRS	-	-	alcohol dehydrogenase, iron-containing	248.835	7.95905	-0.74	0.6	0.17162	-4.30848	1.64382e-05	3.3479e-05
SAUSA300_2133	SACOL2164	USA300HOU_2166	SAUSA300_2133	USA300HOU_2166	SACOL2164	MgrA	-	-	transporter gate domain protein	906.736	9.82454	-0.74	0.6	0.186586	-3.98543	6.73592e-05	0.00013063
SAUSA300_2602	SACOL2692	USA300HOU_2669	icaC	icaC	icaADBC	GraRS	-	-	intercellular adhesion protein C	137.449	7.10275	-0.74	0.6	0.20919	-3.52711	0.000420126	0.000759436
SAUSA300_1033	SACOL1144	USA300HOU_1068	SAUSA300_1033	isdF	isdABCDEFG	Fur	-	-	iron/heme permease	130.144	7.02396	-0.74	0.6	0.290765	-2.56187	0.0104111	0.0160499
SAUSA300_0034	SACOL0036	USA300HOU_0034	SAUSA300_0034	USA300HOU_0034	SACOL0036	-	-	-	IS1272, transposase	44.4266	5.47335	-0.74	0.6	0.318316	-2.33971	0.0192987	0.0287122
SAUSA300_2227	SACOL2269	USA300HOU_2258	moeB	moeB	moaB moeB modC modB modA	MgrA	-	-	molybdopterin biosynthesis protein B	1308.62	10.3538	-0.75	0.6	0.104271	-7.14684	8.8797e-13	2.91355e-12
SAUSA300_0440	SACOL0509	USA300HOU_0467	SAUSA300_0440	USA300HOU_0467	SACOL0509 SACOL0510	-	-	-	MutT/nudix family protein	802.827	9.64895	-0.75	0.59	0.117772	-6.38299	1.73665e-10	4.94858e-10
SAUSA300_1306	SACOL1449	USA300HOU_1348	sucA	sucA	sucB sucA	AgrA	Stringent ctrl	-	2-oxoglutarate dehydrogenase, E1 component	8158.53	12.9941	-0.75	0.59	0.125688	-5.97667	2.27747e-09	6.03861e-09
SAUSA300_0832	SACOL0930	USA300HOU_0888	SAUSA300_0832	USA300HOU_0888	SACOL0930 pdxp ghrB	-	Stringent ctrl	-	conserved hypothetical protein	1515.96	10.566	-0.75	0.6	0.127123	-5.88662	3.94175e-09	1.02703e-08
SAUSA300_1339	SACOL1486	USA300HOU_1385	SAUSA300_1339	USA300HOU_1385	gpsB SACOL1485 SACOL1486	GraRS	-	-	conserved hypothetical protein	3598.02	11.813	-0.75	0.6	0.139273	-5.36793	7.96457e-08	1.93145e-07
SAUSA300_0248	SACOL0239	USA300HOU_0265	SAUSA300_0248	tarF	tarF	-	Stringent ctrl	-	putative teichoic acid biosynthesis protein F	749.211	9.54923	-0.75	0.6	0.140604	-5.30053	1.1547e-07	2.77649e-07
SAUSA300_2640	SACOL2732	-	SAUSA300_2640	-	SACOL2732	-	-	-	putative transcriptional regulator	194.851	7.60623	-0.75	0.59	0.170335	-4.40237	1.07075e-05	2.22146e-05
SAUSA300_0236	SACOL0224	USA300HOU_0252	SAUSA300_0236	glcC	SACOL0223 glcC	MgrA	-	-	PTS system, IIBC components	326.128	8.34929	-0.75	0.6	0.196777	-3.79972	0.000144858	0.000273051
SAUSA300_0128	SACOL0110	USA300HOU_0137	SAUSA300_0128	USA300HOU_0137	SACOL0110	-	-	-	conserved hypothetical protein	81.6208	6.35087	-0.75	0.59	0.274117	-2.73306	0.00627488	0.00990648
SAUSA300_1584	SACOL1682	-	SAUSA300_1584	-	SACOL1682	-	-	-	ATPase, AAA family	4532.47	12.1461	-0.76	0.59	0.103396	-7.37749	1.61299e-13	5.56385e-13
SAUSA300_1367	SACOL1518	USA300HOU_1415	cmk	cmk	cmk	-	-	-	cytidylate kinase	1227.64	10.2617	-0.76	0.59	0.109446	-6.9189	4.55155e-12	1.42048e-11
SAUSA300_0833	SACOL0931	USA300HOU_0889	SAUSA300_0833	pdxp	SACOL0930 pdxp ghrB	-	Stringent ctrl	-	conserved hypothetical protein	2558	11.3208	-0.76	0.59	0.122524	-6.1802	6.40206e-10	1.76523e-09
SAUSA300_1498	SACOL1595	USA300HOU_1538	gcvT	gcvT	gcvPB gcvPA gcvT	GraRS	-	-	aminomethyltransferase (glycine cleavage system T protein)	1474.05	10.5256	-0.76	0.59	0.127734	-5.97895	2.24582e-09	5.96088e-09
SAUSA300_2266	SACOL2310	USA300HOU_2300	SAUSA300_2266	USA300HOU_2300	SACOL2310 SACOL2311	MgrA	-	-	conserved hypothetical protein	1152.23	10.1702	-0.77	0.58	0.131244	-5.89578	3.72909e-09	9.72607e-09
SAUSA300_1171	SACOL1297	USA300HOU_1210	SAUSA300_1171	USA300HOU_1210	ftsK SACOL1296 SACOL1297 SACOL1298 phbB	AgrA	Stringent ctrl	-	conserved hypothetical protein	1229.93	10.2644	-0.77	0.59	0.138874	-5.55306	2.80716e-08	6.93916e-08
SAUSA300_2294	SACOL2343	USA300HOU_2329	SAUSA300_2294	USA300HOU_2329	SACOL2343 SACOL2344	GraRS	-	-	conserved hypothetical protein	811.997	9.66533	-0.77	0.59	0.153724	-5.02739	4.97207e-07	1.14286e-06
SAUSA300_0077	-	USA300HOU_0082	SAUSA300_0077	USA300HOU_0082	-	-	-	-	ABC transporter, ATP-binding protein	150.399	7.23265	-0.77	0.59	0.188929	-4.06191	4.86734e-05	9.55523e-05
SAUSA300_0404	SACOL0474	USA300HOU_0432	SAUSA300_0404	ssl10	ssl10	MgrA	-	-	exotoxin	156.961	7.29426	-0.77	0.59	0.197664	-3.89243	9.92461e-05	0.00018945
SAUSA300_2523	SACOL2602	USA300HOU_2580	SAUSA300_2523	USA300HOU_2580	esaC SACOL2602 SACOL2603	MgrA	-	-	conserved hypothetical protein	60.6699	5.92291	-0.77	0.59	0.275282	-2.79528	0.00518546	0.00830423
SAUSA300_2466	SACOL2538	USA300HOU_2516	SAUSA300_2466	USA300HOU_2516	SACOL2537 SACOL2538	-	-	-	putative membrane protein	84.5313	6.40141	-0.77	0.58	0.318406	-2.43213	0.0150105	0.0226754
SAUSA300_2551	SACOL2635	USA300HOU_2614	nrdD	nrdD	nrdDG	NrdR	-	-	anaerobic ribonucleotide reductase, large subunit	472.661	8.88466	-0.78	0.58	0.148899	-5.26792	1.37977e-07	3.29596e-07
SAUSA300_0031	SACOL0032	USA300HOU_0030	SAUSA300_0031	maoC	-	GraRS	-	-	conserved hypothetical protein	326.224	8.34972	-0.78	0.58	0.183417	-4.26326	2.01465e-05	4.0901e-05
SAUSA300_0936	SACOL1040	-	SAUSA300_0936	-	SACOL1038 SACOL1039 SACOL1040	-	-	-	ABC transporter, ATP-binding protein	243.646	7.92864	-0.78	0.58	0.207419	-3.73825	0.000185304	0.000346987
SAUSA300_1267	SACOL1408	USA300HOU_1307	trpB	trpB	trpE trpG trpD trpC trpF trpB trpA	CodY	-	-	tryptophan synthase, beta subunit	73.4576	6.19884	-0.78	0.58	0.24442	-3.18799	0.00143266	0.00245928
SAUSA300_0202	SACOL0186	USA300HOU_0214	SAUSA300_0202	USA300HOU_0214	oppB SACOL0186 rlp ggt	MgrA	-	-	peptide ABC transporter, permease protein	72.4931	6.17977	-0.78	0.58	0.273513	-2.83367	0.00460167	0.00742543
SAUSA300_1322	SACOL1465	USA300HOU_1366	SAUSA300_1322	cvfC	brx cvfC SACOL1466 SACOL1467	BSH	-	-	conserved hypothetical protein	3389.49	11.7269	-0.79	0.58	0.0977279	-8.12487	4.4783e-16	1.7556e-15
SAUSA300_1450	SACOL1543	USA300HOU_1501	SAUSA300_1450	USA300HOU_1501	SACOL1543	-	Stringent ctrl	-	oxidoreductase, aldo/keto reductase family	4414.85	12.1081	-0.79	0.58	0.128738	-6.11772	9.49211e-10	2.58105e-09
SAUSA300_2599	SACOL2688	USA300HOU_2665	tetR	icaR	icaR	TraP	-	-	intercellular adhesion operon transcription regulator, TetR family	4792.31	12.2265	-0.79	0.58	0.131289	-5.97984	2.23358e-09	5.94072e-09
SAUSA300_2580	SACOL2667	USA300HOU_2645	SAUSA300_2580	entB2	entB2	-	-	-	isochorismatase family protein	1549.41	10.5975	-0.79	0.58	0.133017	-5.90546	3.51658e-09	9.22831e-09
SAUSA300_0950	SACOL1056	USA300HOU_0995	sspB	sspB	sspC sspB1	-	Stringent ctrl	-	cysteine protease precursor	397.73	8.63564	-0.79	0.58	0.155887	-5.07867	3.80077e-07	8.7996e-07
SAUSA300_0729	SACOL0808	USA300HOU_0772	SAUSA300_0729	USA300HOU_0772	pepT SACOL0807 SACOL0808	-	Stringent ctrl	-	integral membrane protein	323.166	8.33613	-0.79	0.58	0.171161	-4.6066	4.09312e-06	8.77685e-06
SAUSA300_0277	SACOL0270	USA300HOU_0296	SAUSA300_0277	ssaA	ssaA	GraRS	-	-	putative staphyloxanthin biosynthesis protein	345.444	8.43231	-0.79	0.58	0.174346	-4.52889	5.92953e-06	1.25359e-05
SAUSA300_0421	SACOL0488	USA300HOU_0449	SAUSA300_0421	USA300HOU_0449	lpl2 SACOL0487 SACOL0488 SACOL0489	TraP	-	-	conserved hypothetical protein	245.791	7.94129	-0.79	0.58	0.180978	-4.38945	1.13639e-05	2.35191e-05
SAUSA300_0698	SACOL0773	USA300HOU_0736	pabA	pabA	pabA SACOL0774	-	Stringent ctrl	-	para-aminobenzoate synthase, glutamine amidotransferase, component II	150.694	7.23548	-0.79	0.58	0.194126	-4.06983	4.70478e-05	9.25198e-05
SAUSA300_1747	SACOL1854	USA300HOU_1794	SAUSA300_1747	USA300HOU_1794	SACOL1854	-	-	-	conserved hypothetical protein	153.33	7.26049	-0.79	0.58	0.202668	-3.90378	9.47038e-05	0.000181049
SAUSA300_2448	SACOL2520	USA300HOU_2498	SAUSA300_2448	USA300HOU_2498	SACOL2520	-	-	-	putative membrane protein	413.355	8.69124	-0.79	0.58	0.254051	-3.10787	0.00188441	0.00321318
SAUSA300_1264	SACOL1405	USA300HOU_1304	trpD	trpD	trpE trpG trpD trpC trpF trpB trpA	CodY	-	-	anthranilate phosphoribosyltransferase	72.9711	6.18925	-0.79	0.58	0.27341	-2.88536	0.00390961	0.00635281
SAUSA300_0199	SACOL0183	USA300HOU_0211	SAUSA300_0199	USA300HOU_0211	SACOL0181 sepS16B SACOL0183	-	Stringent ctrl	-	conserved hypothetical protein	1706.39	10.7367	-0.8	0.57	0.134081	-5.99827	1.99433e-09	5.321e-09
SAUSA300_0954	SACOL1060	-	SAUSA300_0954	-	SACOL1060	-	-	-	transcriptional regulator, MarR family	619.884	9.27585	-0.8	0.58	0.153563	-5.18269	2.1871e-07	5.14279e-07
SAUSA300_2234	SACOL2276	USA300HOU_2265	SAUSA300_2234	USA300HOU_2265	SACOL2276	-	Stringent ctrl	-	Inosine-uridine preferring nucleoside hydrolase	255.012	7.99442	-0.8	0.57	0.157206	-5.09792	3.43402e-07	7.97216e-07
SAUSA300_2049	SACOL2085	-	thiD	-	thiE thiM thiD2 SACOL2086	-	-	-	phosphomethylpyrimidine kinase	72.3811	6.17754	-0.8	0.58	0.238403	-3.34184	0.000832239	0.00146805
SAUSA300_1213	SACOL1348	USA300HOU_1258	SAUSA300_1213	USA300HOU_1258	SACOL1346 SACOL1347 SACOL1348	MgrA	-	-	conserved hypothetical protein	32.742	5.03307	-0.8	0.57	0.364366	-2.19469	0.0281861	0.0409805
SAUSA300_1356	SACOL1505	USA300HOU_1403	aroB	aroB	SACOL1500 - SACOL1503 aroA aroB aroC	AgrA	Stringent ctrl	-	3-dehydroquinate synthase	2212.91	11.1117	-0.81	0.57	0.10508	-7.70182	1.34139e-14	4.91908e-14
SAUSA300_1530	SACOL1627	USA300HOU_1571	SAUSA300_1530	ybeY	recO era cdd dgkA ybeY phoH	-	Stringent ctrl	-	conserved hypothetical protein	1853.93	10.8564	-0.81	0.57	0.106261	-7.5885	3.23623e-14	1.14886e-13
SAUSA300_0915	SACOL1019	USA300HOU_0972	SAUSA300_0915	fes	fes	-	-	-	conserved hypothetical protein	1017.37	9.99063	-0.81	0.57	0.117596	-6.89636	5.33524e-12	1.64896e-11
SAUSA300_2573	SACOL2660	USA300HOU_2638	isaB	isaB	isaB	MgrA	-	-	immunodominant antigen B	6230.15	12.6051	-0.81	0.57	0.119969	-6.77526	1.24185e-11	3.74754e-11
SAUSA300_2109	SACOL2150	USA300HOU_2150	fmtB	-	fmtB	-	-	-	truncated FmtB protein	588.831	9.20171	-0.81	0.57	0.12894	-6.2574	3.91455e-10	1.08756e-09
SAUSA300_1323	SACOL1466	USA300HOU_1367	SAUSA300_1323	USA300HOU_1367	brx cvfC SACOL1466 SACOL1467	BSH	-	-	conserved hypothetical protein	788.086	9.62221	-0.81	0.57	0.144214	-5.58972	2.27436e-08	5.65491e-08
SAUSA300_0266	SACOL0259	USA300HOU_0285	SAUSA300_0266	USA300HOU_0285	SACOL0259	GraRS	-	-	conserved hypothetical protein	385.241	8.58962	-0.81	0.57	0.145592	-5.54548	2.93156e-08	7.23967e-08
SAUSA300_2340	SACOL2392	USA300HOU_2376	narI	narI	nreA nreB nreC narI narJ narH narG	SigB	Stringent ctrl	-	respiratory nitrate reductase, gamma subunit	555.908	9.1187	-0.81	0.57	0.148635	-5.41924	5.98522e-08	1.45976e-07
SAUSA300_0560	SACOL0622	USA300HOU_0569	vraB	vraB	vraABC SACOL0624	VraSR	-	-	acetyl-CoA c-acetyltransferase	324.815	8.34347	-0.81	0.57	0.151007	-5.35283	8.65912e-08	2.09194e-07
SAUSA300_1220	SACOL1355	USA300HOU_1266	SAUSA300_1220	USA300HOU_1266	SACOL1352 SACOL1353 SACOL1354 SACOL1355	-	-	-	DNA-binding response regulator, LuxR family	966.444	9.91654	-0.81	0.57	0.154483	-5.26443	1.40623e-07	3.35604e-07
SAUSA300_0718	SACOL0796	USA300HOU_0759	SAUSA300_0718	sstA	sstABCD	Fur	-	-	iron compound ABC transporter, permease	149.162	7.22073	-0.81	0.57	0.236761	-3.4235	0.000618209	0.00110422
SAUSA300_0546	SACOL0608	USA300HOU_0555	sdrC	sdrC	-	TraP	-	-	sdrC protein	289.774	8.17878	-0.81	0.57	0.238464	-3.39849	0.000677596	0.00120692
SAUSA300_0044	SACOL0046	USA300HOU_0045	SAUSA300_0044	USA300HOU_0045	SACOL0046 SACOL0047	-	-	-	metallo-beta-lactamase family protein	37.644	5.23435	-0.81	0.57	0.32418	-2.49617	0.0125543	0.0191347
SAUSA300_1708	SACOL1812	USA300HOU_1753	rot	rot	rot	GraRS	-	-	staphylococcal accessory regulator Rot	15296.2	13.9009	-0.82	0.57	0.0975914	-8.35371	6.61504e-17	2.64602e-16
SAUSA300_1437	-	USA300HOU_1489	SAUSA300_1437	USA300HOU_1489	-	-	-	-	phiSLT ORF204-like protein	1706.11	10.7365	-0.82	0.57	0.102208	-8.02877	9.84533e-16	3.80706e-15
SAUSA300_1896	SACOL1977	USA300HOU_1917	pheA	pheA	nos pheA	-	-	-	prephenate dehydratase	1136.83	10.1508	-0.82	0.57	0.109795	-7.49642	6.5583e-14	2.29316e-13
SAUSA300_2156	SACOL2188	USA300HOU_2189	SAUSA300_2156	lacR	lacR	-	-	-	lactose phosphotransferase system repressor	946.502	9.88646	-0.82	0.57	0.125073	-6.5795	4.72022e-11	1.38836e-10
SAUSA300_2208	SACOL2243	USA300HOU_2235	topB	topB	topB	-	Stringent ctrl	-	DNA topoisomerase III	3318.82	11.6965	-0.82	0.57	0.15987	-5.11667	3.10983e-07	7.23269e-07
SAUSA300_0192	SACOL0176	USA300HOU_0204	SAUSA300_0192	USA300HOU_0204	SACOL0176 murQ murP SACOL0179	CcpA	-	-	conserved hypothetical protein	108.324	6.7592	-0.82	0.57	0.293178	-2.79626	0.00516972	0.00828451
SAUSA300_1737	SACOL1844	USA300HOU_1784	menE	menE	menCE	-	Stringent ctrl	-	O-succinylbenzoate-CoA ligase	1119.78	10.129	-0.83	0.56	0.10897	-7.65502	1.93278e-14	6.98754e-14
SAUSA300_0073	-	USA300HOU_0078	SAUSA300_0073	USA300HOU_0078	-	-	-	-	peptide ABC transporter, peptide-binding protein	614.738	9.26383	-0.83	0.56	0.122053	-6.80357	1.02061e-11	3.10556e-11
SAUSA300_0701	SACOL0776	USA300HOU_0740	SAUSA300_0701	USA300HOU_0740	SACOL0776 SACOL0777	-	Stringent ctrl	-	conserved hypothetical protein TIGR00370	1186.3	10.2123	-0.83	0.56	0.131834	-6.32911	2.46578e-10	6.97184e-10
SAUSA300_1697	SACOL1801	USA300HOU_1742	SAUSA300_1697	pepV	dat pepV	-	-	-	Peptidase family M20/M25/M40	7218.56	12.8175	-0.83	0.56	0.148589	-5.55957	2.70437e-08	6.69156e-08
SAUSA300_1440	SACOL1533	USA300HOU_1492	SAUSA300_1440	USA300HOU_1492	SACOL1532 SACOL1533	-	-	-	conserved hypothetical protein	140.645	7.13591	-0.83	0.56	0.216467	-3.83865	0.00012371	0.000233878
SAUSA300_1524	SACOL1621	-	SAUSA300_1524	-	dnaG yqfL SACOL1621	-	-	-	CBS domain pair protein	901.56	9.81628	-0.84	0.56	0.105532	-7.96113	1.7047e-15	6.55221e-15
SAUSA300_0250	SACOL0241	USA300HOU_0267	SAUSA300_0250	tarJ	tarIJLS	Rot	Stringent ctrl	-	alcohol dehydrogenase, zinc-containing	3285.3	11.6818	-0.84	0.56	0.11381	-7.35365	1.92861e-13	6.59027e-13
SAUSA300_2029	SACOL2062	USA300HOU_2067	SAUSA300_2029	ydbS	alr acpS ydbS ydbS SACOL2064	-	-	-	conserved hypothetical protein	965.855	9.91566	-0.84	0.56	0.119149	-7.03838	1.94494e-12	6.20631e-12
SAUSA300_2405	SACOL2470	USA300HOU_2452	SAUSA300_2405	USA300HOU_2452	SACOL2470	-	-	-	putative membrane protein	567.383	9.14818	-0.84	0.56	0.124783	-6.75152	1.46309e-11	4.39959e-11
SAUSA300_0076	-	USA300HOU_0081	SAUSA300_0076	USA300HOU_0081	-	-	-	-	ABC transporter, ATP-binding protein	243.431	7.92737	-0.84	0.56	0.167094	-5.03257	4.83942e-07	1.11337e-06
SAUSA300_0543	SACOL0605	USA300HOU_0552	SAUSA300_0543	tadA	tadA	-	-	-	putative deaminase	275.87	8.10785	-0.84	0.56	0.183558	-4.56317	5.03873e-06	1.07325e-05
SAUSA300_2492	SACOL2570	USA300HOU_2550	SAUSA300_2492	lacA	lacA	-	Stringent ctrl	-	acetyltransferase family protein	277.545	8.11658	-0.84	0.56	0.194715	-4.3115	1.62153e-05	3.30776e-05
SAUSA300_0465	SACOL0530	USA300HOU_0488	SAUSA300_0465	USA300HOU_0488	SACOL0529 SACOL0530 rsml	MgrA	-	-	conserved hypothetical protein	212.496	7.73129	-0.84	0.56	0.202595	-4.1234	3.73321e-05	7.39697e-05
SAUSA300_2641	SACOL2733	USA300HOU_2710	SAUSA300_2641	USA300HOU_2710	SACOL2733 SACOL2734	-	Stringent ctrl	-	conserved hypothetical protein	82.6646	6.3692	-0.84	0.56	0.245197	-3.41946	0.000627459	0.00111996
SAUSA300_0299	#N/A	#N/A	SAUSA300_0299	-	-	-	-	-	conserved hypothetical protein	98.8795	6.6276	-0.84	0.56	0.272771	-3.0677	0.00215714	0.00364659
SAUSA300_0015	SACOL0015	USA300HOU_0015	rplI	rplI	SACOL0013 SACOL0014 rplI dnaC	-	-	Translation	50S ribosomal protein L9	5452.15	12.4126	-0.85	0.56	0.0963927	-8.79375	1.44649e-18	6.2348e-18
SAUSA300_1792	SACOL1899	USA300HOU_1835	SAUSA300_1792	USA300HOU_1835	cbf1 SACOL1899 sbcD	-	-	-	conserved hypothetical protein	14790.7	13.8524	-0.85	0.56	0.101536	-8.32252	8.61094e-17	3.43363e-16
SAUSA300_0992	SACOL1101	USA300HOU_1035	SAUSA300_0992	USA300HOU_1035	SACOL1101	MgrA	-	-	putative lipoprotein	2244.24	11.132	-0.85	0.56	0.121696	-6.96183	3.3587e-12	1.05335e-11
SAUSA300_2103	SACOL2144	USA300HOU_2144	SAUSA300_2103	USA300HOU_2144	SACOL2143 SACOL2144	CodY	-	-	ABC transporter, ATP-binding protein	614.666	9.26366	-0.85	0.56	0.12726	-6.66916	2.57279e-11	7.65547e-11
SAUSA300_0724	SACOL0803	USA300HOU_0767	SAUSA300_0724	USA300HOU_0767	SACOL0803	-	-	-	putative lipoprotein	687.143	9.42447	-0.85	0.55	0.129217	-6.57883	4.74149e-11	1.39302e-10
SAUSA300_0623	SACOL0693	USA300HOU_0656	tagA	tagA	tagA	-	-	-	teichoic acid biosynthesis protein	1328.24	10.3753	-0.85	0.55	0.133685	-6.38045	1.76564e-10	5.02559e-10
SAUSA300_0041	-	USA300HOU_0043	SAUSA300_0041	USA300HOU_0043	-	-	-	-	conserved hypothetical protein	299.723	8.22748	-0.85	0.56	0.168094	-5.03746	4.71739e-07	1.08824e-06
SAUSA300_1204	SACOL1335	USA300HOU_1245	SAUSA300_1204	USA300HOU_1245	SACOL1335	-	-	-	conserved hypothetical protein	87.9073	6.45791	-0.85	0.55	0.233109	-3.6615	0.000250742	0.000462742
SAUSA300_2065	SACOL2103	USA300HOU_2101	SAUSA300_2065	mnaA	atpCDGAHFEBI mnaA upp glyA ywlG	GraRS	-	-	UDP-N-acetylglucosamine 2-epimerase	17208.1	14.0708	-0.86	0.55	0.0842752	-10.1733	2.60951e-24	1.40419e-23
SAUSA300_1086	SACOL1205	USA300HOU_1129	SAUSA300_1086	USA300HOU_1129	SACOL1200 ylmE sepF/ylmF ylmG ylmH SACOL1205	-	Stringent ctrl	-	putative cell-division initiation protein	5683.03	12.4724	-0.86	0.55	0.123181	-7.00822	2.41362e-12	7.66361e-12
SAUSA300_2576	SACOL2663	USA300HOU_2641	SAUSA300_2576	manP	SACOL2662 manP pmi	-	Stringent ctrl	-	phosphotransferase system, fructose-specific IIABC component	1480.08	10.5315	-0.86	0.55	0.125602	-6.81455	9.4557e-12	2.88066e-11
SAUSA300_2130	SACOL2161	USA300HOU_2162	SAUSA300_2130	USA300HOU_2162	SACOL2160 SACOL2161 SACOL2162	-	Stringent ctrl	-	UTP-glucose-1-phosphate uridylyltransferase family protein	5706.05	12.4783	-0.86	0.55	0.171271	-5.02225	5.10707e-07	1.17284e-06
SAUSA300_1861	SACOL1938	USA300HOU_1875	SAUSA300_1861	yfkK	SACOL1936 pepS yfkK	-	Stringent ctrl	-	conserved hypothetical protein	421.447	8.71921	-0.86	0.55	0.178445	-4.81563	1.46735e-06	3.25005e-06
SAUSA300_1445	SACOL1538	USA300HOU_1496	scpA	scpA	rluB scpB scpA	-	-	-	segregation and condensation protein A	1604.18	10.6476	-0.87	0.55	0.103144	-8.38752	4.96494e-17	2.00797e-16
SAUSA300_1372	SACOL1524	USA300HOU_1421	SAUSA300_1372	ypbB	recQ2 ypbB	-	-	-	conserved hypothetical protein	1259.9	10.2991	-0.87	0.55	0.135861	-6.42926	1.28225e-10	3.68664e-10
SAUSA300_2293	SACOL2342	USA300HOU_2328	corA	corA	fni corA	-	-	-	magnesium and cobalt transport protein	1375.65	10.4259	-0.87	0.55	0.140957	-6.20082	5.6171e-10	1.55382e-09
SAUSA300_0461	SACOL0526	USA300HOU_0483	holB	holB	holB SACOL0527 yabA	MgrA	-	-	DNA polymerase III delta subunit	2253.83	11.1382	-0.87	0.55	0.148481	-5.8417	5.16721e-09	1.33408e-08
SAUSA300_2410	SACOL2475	USA300HOU_2457	SAUSA300_2410	cntB	SACOL2471 cntF cntD cnzC cntB cntA	AgrA	Stringent ctrl	-	oligopeptide ABC transporter, permease protein	243.791	7.9295	-0.87	0.55	0.156192	-5.57537	2.47002e-08	6.13544e-08
SAUSA300_0559	SACOL0621	USA300HOU_0568	SAUSA300_0559	vraA	vraABC SACOL0624	VraSR	-	-	putative substrate--CoA ligase	180.753	7.49787	-0.87	0.55	0.195418	-4.46333	8.06943e-06	1.68371e-05
SAUSA300_2606	SACOL2697	USA300HOU_2674	hisF	hisF	hisI hisF hisA hisH hisB hisC hisD hisG hisZ	HisR	Stringent ctrl	-	imidazole glycerol phosphate synthase subunit hisF	104.767	6.71105	-0.87	0.55	0.261266	-3.31326	0.000922154	0.00162106
SAUSA300_1743	SACOL1849	USA300HOU_1789	SAUSA300_1743	USA300HOU_1789	SACOL1849	-	-	-	conserved hypothetical protein	44.5955	5.47883	-0.87	0.55	0.387755	-2.23593	0.0253566	0.0370775
SAUSA300_1114	SACOL1234	USA300HOU_1158	rsgA	rsgA	rsgA cfxE thiN	-	-	-	ribosome small subunit-dependent GTPase A	1209.14	10.2398	-0.88	0.54	0.113289	-7.76323	8.27948e-15	3.05814e-14
SAUSA300_0289	SACOL0282	USA300HOU_0308	SAUSA300_0289	esaG	esaG	-	-	-	conserved hypothetical protein	1804.79	10.8176	-0.88	0.54	0.122811	-7.13555	9.64038e-13	3.15503e-12
SAUSA300_0028	SACOL0028	USA300HOU_0026	SAUSA300_0028	tnp	tnp	-	-	-	putative transposase	103.708	6.69639	-0.88	0.54	0.220395	-3.97461	7.0496e-05	0.000136305
SAUSA300_0045	-	USA300HOU_0047	SAUSA300_0045	-	-	-	-	-	HNH endonuclease family protein	68.6765	6.10175	-0.88	0.54	0.2704	-3.26456	0.00109635	0.001905
SAUSA300_1586	SACOL1685	USA300HOU_1628	aspS	aspS	aspS hisS	-	Stringent ctrl	Translation	aspartyl-tRNA synthetase	3884.05	11.9233	-0.89	0.54	0.0963692	-9.2132	3.16556e-20	1.47649e-19
SAUSA300_0014	SACOL0014	USA300HOU_0014	SAUSA300_0014	USA300HOU_0014	SACOL0013 SACOL0014 rplI dnaC	-	-	-	DHH subfamily 1 protein	13930.2	13.7659	-0.89	0.54	0.106055	-8.43038	3.44558e-17	1.40461e-16
SAUSA300_2491	SACOL2569	USA300HOU_2549	SAUSA300_2491	rocA	rocA	AgrA	-	-	1-pyrroline-5-carboxylate dehydrogenase	1788.86	10.8048	-0.89	0.54	0.105532	-8.41952	3.78018e-17	1.53367e-16
SAUSA300_2535	SACOL2616	USA300HOU_2594	panE	panE	panE	-	Stringent ctrl	-	2-dehydropantoate 2-reductase	1756.61	10.7786	-0.89	0.54	0.141543	-6.28387	3.30247e-10	9.20514e-10
SAUSA300_1510	SACOL1607	USA300HOU_1552	SAUSA300_1510	fthC	SACOL1602 SACOL1603 glk SACOL1605 gluP fthC	-	Stringent ctrl	-	5-formyltetrahydrofolate cyclo-ligase subfamily	556.105	9.11921	-0.89	0.54	0.171654	-5.17988	2.22024e-07	5.21594e-07
SAUSA300_2432	SACOL2500	USA300HOU_2481	SAUSA300_2432	mutT	SACOL2499 mutT	-	-	-	hydrolase, MutT/nudix family	180.421	7.49522	-0.89	0.54	0.194593	-4.57612	4.73686e-06	1.01063e-05
SAUSA300_0388	SACOL0460	USA300HOU_0413	guaB	guaB	xpt pbuX guaB guaA	-	Stringent ctrl	-	inosine-5'-monophosphate dehydrogenase	24942.7	14.6063	-0.9	0.53	0.118968	-7.59913	2.9814e-14	1.0658e-13
SAUSA300_0459	SACOL0524	USA300HOU_0481	tmk	tmk	ldcC tmk pstA	-	Stringent ctrl	-	thymidylate kinase	1058.17	10.0474	-0.9	0.54	0.126481	-7.10523	1.20122e-12	3.88647e-12
SAUSA300_0376	SACOL0448	USA300HOU_0400	SAUSA300_0376	USA300HOU_0400	SACOL0448	-	-	-	conserved hypothetical protein	992.172	9.95445	-0.9	0.53	0.151961	-5.95494	2.6016e-09	6.86243e-09
SAUSA300_2530	SACOL2610	USA300HOU_2588	SAUSA300_2530	USA300HOU_2588	SACOL2610	MgrA	-	-	transcriptional regulator, TetR family	334.298	8.38499	-0.91	0.53	0.152163	-5.98203	2.20379e-09	5.8676e-09
SAUSA300_1745	SACOL1851	USA300HOU_1791	SAUSA300_1745	USA300HOU_1791	SACOL1851	-	-	-	conserved hypothetical protein	157.896	7.30283	-0.91	0.53	0.203307	-4.48294	7.36221e-06	1.54244e-05
SAUSA300_1871	SACOL1948	USA300HOU_1887	SAUSA300_1871	USA300HOU_1887	SACOL1948 SACOL1949	-	-	-	conserved hypothetical protein	117.452	6.87593	-0.91	0.53	0.215777	-4.23851	2.25006e-05	4.54277e-05
SAUSA300_2039	SACOL2074	USA300HOU_2078	ddl	ddl	murF ddl	-	Stringent ctrl	-	D-alanine--D-alanine ligase	4171.2	12.0262	-0.92	0.53	0.0998354	-9.25854	2.07241e-20	9.7552e-20
SAUSA300_0978	SACOL1085	USA300HOU_1020	SAUSA300_0978	thiW	thiV thiW thiX	-	-	-	ABC transporter, ATP-binding protein	1228.82	10.2631	-0.92	0.53	0.106421	-8.68556	3.76881e-18	1.60819e-17
SAUSA300_0486	SACOL0552	USA300HOU_0502	SAUSA300_0486	USA300HOU_0502	SACOL0552	-	-	-	polyribonucleotide nucleotidyltransferase	7361.21	12.8457	-0.92	0.53	0.113549	-8.0773	6.6215e-16	2.57996e-15
SAUSA300_0033	SACOL0034	USA300HOU_0032	SAUSA300_0033	mecR1	-	-	-	-	methicillin-resistance MecR1 regulatory protein	22625.7	14.4657	-0.92	0.53	0.117381	-7.86711	3.62932e-15	1.3622e-14
SAUSA300_0626	SACOL0696	USA300HOU_0659	tagB	tagB	tagG tagB tagX	SarA	Stringent ctrl	-	teichoic acid biosynthesis protein B	945.738	9.8853	-0.92	0.53	0.120832	-7.64645	2.06607e-14	7.45888e-14
SAUSA300_0183	SACOL0166	USA300HOU_0194	SAUSA300_0183	USA300HOU_0194	SACOL0166	GraRS	-	-	conserved hypothetical protein	449.33	8.81163	-0.92	0.53	0.161404	-5.69904	1.20487e-08	3.04914e-08
SAUSA300_0949	SACOL1055	USA300HOU_0994	sspC	sspC	sspC sspB1	-	Stringent ctrl	-	cysteine protease	124.991	6.96568	-0.92	0.53	0.197992	-4.67094	2.99823e-06	6.46708e-06
SAUSA300_1366	-	USA300HOU_1414	SAUSA300_1366	USA300HOU_1414	-	-	-	-	conserved hypothetical protein	116.865	6.8687	-0.92	0.53	0.20039	-4.59683	4.2897e-06	9.18298e-06
SAUSA300_1734	SACOL1841	USA300HOU_1781	SAUSA300_1734	ytkD	SACOL1840 ytkD	-	Stringent ctrl	-	conserved hypothetical protein	142.254	7.15232	-0.92	0.53	0.282084	-3.27574	0.00105384	0.00183489
SAUSA300_1102	SACOL1221	USA300HOU_1147	gmk	gmk	gmk rpoZ	-	-	-	guanylate kinase	7224.78	12.8187	-0.93	0.53	0.100108	-9.24873	2.27168e-20	1.06736e-19
SAUSA300_1271	SACOL1412	USA300HOU_1311	SAUSA300_1271	USA300HOU_1311	SACOL1412	-	-	-	hydrolase-related protein	854.974	9.73974	-0.93	0.52	0.137304	-6.79753	1.06429e-11	3.23464e-11
SAUSA300_2028	SACOL2061	USA300HOU_2066	acpS	acpS	alr acpS ydbS ydbS SACOL2064	-	-	-	holo-(acyl-carrier-protein) synthase	893.511	9.80334	-0.94	0.52	0.118101	-7.95091	1.85149e-15	7.08443e-15
SAUSA300_1361	SACOL1512	USA300HOU_1409	SAUSA300_1361	USA300HOU_1409	hepT ubiE SACOL1512	-	Stringent ctrl	-	conserved hypothetical protein	1787.32	10.8036	-0.94	0.52	0.118839	-7.91917	2.39106e-15	9.06757e-15
SAUSA300_2225	SACOL2267	USA300HOU_2256	moaC	moaC	moaC	-	-	-	molybdenum cofactor biosynthesis protein C	2151.98	11.0714	-0.94	0.52	0.148507	-6.29619	3.05053e-10	8.531e-10
SAUSA300_0621	SACOL0691	USA300HOU_0654	SAUSA300_0621	mntR	sirR	-	-	-	iron-dependent repressor	5219.03	12.3496	-0.94	0.52	0.166928	-5.61383	1.97891e-08	4.94922e-08
SAUSA300_0276	SACOL0269	USA300HOU_0295	SAUSA300_0276	USA300HOU_0295	SACOL0269	-	-	-	putative membrane protein	186.375	7.54206	-0.94	0.52	0.206366	-4.54036	5.61574e-06	1.19119e-05
SAUSA300_1032	SACOL1143	USA300HOU_1067	SAUSA300_1032	isdE	isdABCDEFG	Fur	-	-	putative iron compound ABC transporter, iron compound-binding protein	98.6939	6.62489	-0.94	0.52	0.227164	-4.1441	3.41154e-05	6.78063e-05
SAUSA300_2307	SACOL2357	USA300HOU_2343	SAUSA300_2307	htrB	hrtA hrtB	-	-	-	ABC transporter, permease protein	194.895	7.60655	-0.94	0.52	0.236361	-3.96478	7.3465e-05	0.000141718
SAUSA300_2443	SACOL2515	USA300HOU_2493	gntK	gntK	gntPKR SACOL2517	GraRS	-	-	gluconate kinase	387.745	8.59896	-0.94	0.52	0.287961	-3.24985	0.00115468	0.00200092
SAUSA300_0301	-	USA300HOU_0319	SAUSA300_0301	USA300HOU_0319	-	-	-	-	conserved hypothetical protein	54.819	5.7766	-0.94	0.52	0.333961	-2.8139	0.0048945	0.00786814
SAUSA300_1801	SACOL1908	USA300HOU_1845	fumC	fumC	fumC	-	-	-	fumarate hydratase, class II	3448.14	11.7516	-0.95	0.52	0.0928795	-10.1836	2.34619e-24	1.27052e-23
SAUSA300_1631	SACOL1732	USA300HOU_1672	SAUSA300_1631	dnaB	dnaI dnaB nrdR	-	-	-	replication initiation and membrane attachment protein	4986.69	12.2839	-0.95	0.52	0.0991222	-9.56047	1.17228e-21	5.78444e-21
SAUSA300_1908	SACOL1991	USA300HOU_1931	SAUSA300_1908	USA300HOU_1931	SACOL1989 SACOL1990 SACOL1991	-	Stringent ctrl	-	conserved hypothetical protein	1517.67	10.5676	-0.95	0.52	0.106821	-8.93876	3.93577e-19	1.74045e-18
SAUSA300_1795	SACOL1902	USA300HOU_1838	SAUSA300_1795	USA300HOU_1838	SACOL1902 SACOL1903	GraRS	-	-	conserved hypothetical protein	9576.57	13.2253	-0.95	0.52	0.1324	-7.19607	6.19708e-13	2.05178e-12
SAUSA300_1057	SACOL1172	USA300HOU_1098	SAUSA300_1057	USA300HOU_1098	SACOL1172	-	-	-	conserved hypothetical protein	2214.29	11.1126	-0.95	0.52	0.148551	-6.36962	1.89493e-10	5.37564e-10
SAUSA300_1978	SACOL2010	USA300HOU_2017	SAUSA300_1978	fhuD1	fhuD1	-	-	-	ferric hydroxamate receptor	37.3452	5.22285	-0.95	0.52	0.404438	-2.34619	0.0189666	0.0282509
SAUSA300_0013	SACOL0013	USA300HOU_0013	SAUSA300_0013	USA300HOU_0013	SACOL0013 SACOL0014 rplI dnaC	-	-	-	putative membrane protein	4122.87	12.0094	-0.96	0.51	0.100922	-9.53278	1.53126e-21	7.51231e-21
SAUSA300_0104	SACOL0084	USA300HOU_0113	SAUSA300_0104	USA300HOU_0113	SACOL0084	TraP	-	-	transcriptional regulator, AraC family	2344.43	11.195	-0.96	0.51	0.105576	-9.08911	9.98489e-20	4.54117e-19
SAUSA300_1806	SACOL1914	USA300HOU_1851	SAUSA300_1806	queG	cspR queG	-	-	-	putative iron-sulfur cluster-binding protein	1746.63	10.7704	-0.96	0.51	0.109757	-8.74731	2.1849e-18	9.40169e-18
SAUSA300_1531	SACOL1628	USA300HOU_1572	phoH	phoH	recO era cdd dgkA ybeY phoH	-	Stringent ctrl	-	phosphate starvation-induced protein, PhoH family	2478.2	11.2751	-0.96	0.51	0.111405	-8.6519	5.06503e-18	2.14697e-17
SAUSA300_2406	SACOL2471	USA300HOU_2453	SAUSA300_2406	USA300HOU_2453	SACOL2471 cntF cntD cnzC cntB cntA	AgrA	Stringent ctrl	-	putative transporter	450.092	8.81408	-0.96	0.51	0.131266	-7.3125	2.62224e-13	8.88917e-13
SAUSA300_1451	SACOL1545	USA300HOU_1503	SAUSA300_1451	USA300HOU_1503	SACOL1544 SACOL1545	-	Stringent ctrl	-	oxidoreductase, short-chain dehydrogenase/reductase family	451.822	8.81961	-0.96	0.51	0.152416	-6.30506	2.88089e-10	8.09183e-10
SAUSA300_1103	SACOL1222	USA300HOU_1148	rpoZ	rpoZ	gmk rpoZ	-	-	Translation	DNA-directed RNA polymerase, omega subunit	3160.99	11.6262	-0.97	0.51	0.115775	-8.38938	4.88696e-17	1.97957e-16
SAUSA300_1357	SACOL1506	USA300HOU_1404	aroC	aroC	SACOL1500 - SACOL1503 aroA aroB aroC	AgrA	Stringent ctrl	-	chorismate synthase	2001.23	10.9667	-0.97	0.51	0.115926	-8.37138	5.69473e-17	2.29224e-16
SAUSA300_1499	SACOL1596	USA300HOU_1539	aroK	aroK	aroK	-	Stringent ctrl	-	shikimate kinase	1574.79	10.6209	-0.97	0.51	0.140117	-6.91089	4.81615e-12	1.4994e-11
SAUSA300_0863	SACOL0963	USA300HOU_0919	argH	argH	argH argG	ArgR	-	-	argininosuccinate lyase	316.74	8.30716	-0.97	0.51	0.185061	-5.23437	1.65545e-07	3.92517e-07
SAUSA300_0075	-	USA300HOU_0080	opp-3C	opp-3C	-	-	-	-	oligopeptide permease, channel-forming protein	319.962	8.32176	-0.97	0.51	0.198289	-4.87129	1.10871e-06	2.48367e-06
SAUSA300_2229	SACOL2271	USA300HOU_2260	modB	modB	moaB moeB modC modB modA	MgrA	-	-	molybdenum ABC transporter, permease protein ModB	1676.7	10.7114	-0.98	0.51	0.104947	-9.33231	1.03584e-20	4.9212e-20
SAUSA300_0346	SACOL0416	USA300HOU_0366	SAUSA300_0346	efeU	efeOBU	Fur	-	-	putative membrane protein	306.679	8.26058	-0.98	0.51	0.160585	-6.09733	1.07856e-09	2.91417e-09
SAUSA300_2167	SACOL2202	USA300HOU_2204	SAUSA300_2167	USA300HOU_2204	SACOL2202	-	-	-	conserved hypothetical protein	2002.9	10.9679	-0.98	0.51	0.16764	-5.84731	4.9959e-09	1.29116e-08
SAUSA300_0846	SACOL0946	USA300HOU_0903	SAUSA300_0846	yuiF	nhaC SACOL0947	GraRS	-	-	Na+/H+ antiporter family protein	885.117	9.78972	-0.98	0.51	0.206765	-4.72415	2.31084e-06	5.04398e-06
SAUSA300_2515	SACOL2593	USA300HOU_2572	SAUSA300_2515	acrR	acrR SACOL2594 - SACOL2597	SigB	-	-	transcriptional regulator, TetR family	94.349	6.55994	-0.98	0.51	0.254125	-3.83951	0.000123279	0.000233236
SAUSA300_1677	SACOL1781	USA300HOU_1720	SAUSA300_1677	isdH	isdH	Fur	-	-	cell wall surface anchor family protein	16102.9	13.975	-0.99	0.5	0.152663	-6.47379	9.55755e-11	2.76347e-10
SAUSA300_0775	SACOL0859	USA300HOU_0822	SAUSA300_0775	vwb	SACOL0859	MgrA	-	-	conserved hypothetical protein	39.3039	5.2966	-0.99	0.5	0.342399	-2.87977	0.00397962	0.00646245
SAUSA300_1191	SACOL1319	USA300HOU_1230	glpF	glpF	glpF	GraRS	-	-	glycerol uptake facilitator	805.147	9.65311	-0.99	0.5	0.465881	-2.13192	0.0330135	0.0475931
SAUSA300_1895	SACOL1976	USA300HOU_1916	SAUSA300_1895	nos	nos pheA	-	-	-	nitric oxide synthase oxygenase	1066.6	10.0588	-1	0.5	0.116138	-8.5898	8.71193e-18	3.64447e-17
SAUSA300_1675	SACOL1778	USA300HOU_1717	tyrS	tyrS	tyrS	-	Stringent ctrl	Translation	tyrosyl-tRNA synthetase	1096.84	10.0991	-1	0.5	0.116979	-8.54596	1.27475e-17	5.29797e-17
SAUSA300_0249	SACOL0240	USA300HOU_0266	SAUSA300_0249	tarI	tarIJLS	Rot	Stringent ctrl	-	2-C-methyl-D-erythritol 4-phosphate cytidylyltransferase	1605.91	10.6492	-1	0.5	0.11722	-8.53093	1.45173e-17	6.01396e-17
SAUSA300_0354	SACOL0425	USA300HOU_0374	ltrA	ltrA	ltrA	-	Stringent ctrl	-	low temperature requirement protein LtrA	845.895	9.72434	-1	0.5	0.135739	-7.387	1.50181e-13	5.19436e-13
SAUSA300_1449	SACOL1542	USA300HOU_1500	SAUSA300_1449	nudF	nudF	-	-	-	MutT/nudix family protein	373.313	8.54424	-1	0.5	0.158677	-6.31448	2.71079e-10	7.62241e-10
SAUSA300_0858	SACOL0958	-	SAUSA300_0858	-	SACOL0958	-	-	-	conserved hypothetical protein	9511.65	13.2155	-1	0.5	0.16212	-6.15783	7.37464e-10	2.02249e-09
SAUSA300_1765	SACOL1876	USA300HOU_1813	epiC	epiC	epiGEFPDCBA	SigB	-	-	lantibiotic epidermin biosynthesis protein EpiC	125.107	6.96702	-1	0.5	0.251793	-3.97653	6.99289e-05	0.000135408
SAUSA300_0811	-	USA300HOU_0863	SAUSA300_0811	USA300HOU_0863	-	-	-	-	conserved hypothetical protein	56.8413	5.82887	-1	0.5	0.337508	-2.97402	0.0029393	0.00485013
SAUSA300_1791	SACOL1898	USA300HOU_1834	cbf1	cbf1	cbf1 SACOL1899 sbcD	-	-	-	cmp-binding-factor 1	6362.36	12.6353	-1.01	0.5	0.0879987	-11.478	1.70111e-30	1.06831e-29
SAUSA300_1889	SACOL1969	USA300HOU_1909	purB	purB	purB	PurR	-	-	adenylosuccinate lyase	9199.03	13.1673	-1.01	0.5	0.106746	-9.4211	4.46398e-21	2.1407e-20
SAUSA300_0035	SACOL0035	USA300HOU_0033	SAUSA300_0035	rplL	-	-	-	-	truncated hypothetical protein	6373.49	12.6379	-1.01	0.5	0.111888	-9.00229	2.2106e-19	9.87813e-19
SAUSA300_0198	SACOL0182	USA300HOU_0210	SAUSA300_0198	sepS16B	SACOL0181 sepS16B SACOL0183	-	Stringent ctrl	-	conserved hypothetical protein	1376.99	10.4273	-1.01	0.5	0.114469	-8.85681	8.23337e-19	3.57292e-18
SAUSA300_0271	SACOL0264	USA300HOU_0290	SAUSA300_0271	USA300HOU_0290	SACOL0264 SACOL0265 SACOL0266 SACOL0267	GraRS	-	-	ABC transporter, ATP-binding protein	490.47	8.93802	-1.01	0.5	0.129886	-7.77146	7.75876e-15	2.86995e-14
SAUSA300_0234	SACOL0220	USA300HOU_0249	SAUSA300_0234	hmp	SACOL0219 hmp	NsrR	-	-	putative flavohemoprotein	794.956	9.63473	-1.01	0.5	0.136263	-7.37624	1.62827e-13	5.60896e-13
SAUSA300_1461	SACOL1556	USA300HOU_1514	SAUSA300_1461	USA300HOU_1514	SACOL1556	-	Stringent ctrl	-	conserved hypothetical protein	223.027	7.80108	-1.01	0.5	0.232589	-4.36153	1.29156e-05	2.66228e-05
SAUSA300_2050	SACOL2086	-	SAUSA300_2050	-	thiE thiM thiD2 SACOL2086	-	-	-	TENA/THI-4 family protein	55.5802	5.7965	-1.01	0.5	0.312712	-3.23262	0.00122663	0.00212272
SAUSA300_0540	SACOL0602	USA300HOU_0549	SAUSA300_0540	USA300HOU_0549	SACOL0602	-	-	-	HAD-superfamily hydrolase, subfamily IA, variant 1	2758.73	11.4298	-1.02	0.49	0.13581	-7.534	4.92076e-14	1.73243e-13
SAUSA300_2463	SACOL2535	USA300HOU_2513	ddh	ddh	ddh	MgrA	-	-	D-lactate dehydrogenase	4322.24	12.0776	-1.02	0.49	0.141291	-7.22929	4.85526e-13	1.62435e-12
SAUSA300_2419	SACOL2485	USA300HOU_2466	SAUSA300_2419	USA300HOU_2466	SACOL2485 SACOL2486	-	-	-	conserved hypothetical protein	253.783	7.98745	-1.02	0.49	0.189617	-5.38589	7.20861e-08	1.75311e-07
SAUSA300_0213	SACOL0197	USA300HOU_0225	SAUSA300_0213	mviM	SACOL0196 mviM iolE	AgrA	-	-	oxidoreductase, Gfo/Idh/MocA family	160.95	7.33047	-1.02	0.49	0.193228	-5.29704	1.17697e-07	2.82473e-07
SAUSA300_0127	SACOL0109	USA300HOU_0136	SAUSA300_0127	USA300HOU_0136	SACOL0109	-	-	-	conserved hypothetical protein	43.5952	5.4461	-1.02	0.49	0.307487	-3.31118	0.000929018	0.00163089
SAUSA300_0798	SACOL0884	USA300HOU_0849	SAUSA300_0798	metQ	metN2 metI2 metQ	CodY	-	-	ABC transporter, substrate-binding protein	3944.27	11.9455	-1.03	0.49	0.126137	-8.16491	3.21667e-16	1.27076e-15
SAUSA300_2168	SACOL2203	USA300HOU_2205	SAUSA300_2168	clpA	clpA SACOL2204	-	-	-	conserved hypothetical protein	1481.22	10.5326	-1.03	0.49	0.130175	-7.94061	2.01181e-15	7.67492e-15
SAUSA300_1203	SACOL1333	USA300HOU_1243	SAUSA300_1203	USA300HOU_1243	SACOL1333	GraRS	-	-	conserved hypothetical protein	98.4862	6.62185	-1.03	0.49	0.230573	-4.45065	8.56127e-06	1.78342e-05
SAUSA300_2449	SACOL2521	USA300HOU_2499	SAUSA300_2449	USA300HOU_2499	SACOL2521	CcpA	Stringent ctrl	-	putative transporter	2167.23	11.0816	-1.03	0.49	0.406344	-2.53996	0.0110866	0.0170092
SAUSA300_2571	SACOL2658	USA300HOU_2636	argR	argR	argR	-	-	-	arginine repressor	19.7762	4.3057	-1.03	0.49	0.430283	-2.39636	0.0165588	0.0248674
SAUSA300_0505	SACOL0565	USA300HOU_0512	SAUSA300_0505	pdxT	pdxST	PdxR	-	-	conserved hypothetical protein	4832.02	12.2384	-1.04	0.48	0.0940602	-11.101	1.2409e-28	7.42794e-28
SAUSA300_0291	SACOL0284	USA300HOU_0310	SAUSA300_0291	USA300HOU_0310	SACOL0284	-	-	-	putative membrane protein	112.604	6.81511	-1.04	0.49	0.223399	-4.64516	3.39815e-06	7.31117e-06
SAUSA300_2105	SACOL2146	USA300HOU_2146	mtlF	mtlF	mtlF mtlR mtlA mtlD	GraRS	Stringent ctrl	#N/A	PTS system, mannitol specific IIBC component	1510.16	10.5605	-1.04	0.49	0.451904	-2.30816	0.0209904	0.0310484
SAUSA300_2091	SACOL2130	USA300HOU_2127	deoD	deoD	deoD	-	Stringent ctrl	-	purine nucleoside phosphorylase	7717.21	12.9139	-1.05	0.48	0.136782	-7.64342	2.11522e-14	7.62552e-14
SAUSA300_0679	SACOL0753	USA300HOU_0717	SAUSA300_0679	USA300HOU_0717	SACOL0753	-	-	-	conserved hypothetical protein	776.387	9.60063	-1.05	0.48	0.146113	-7.183	6.81958e-13	2.25205e-12
SAUSA300_2001	SACOL2037	USA300HOU_2043	SAUSA300_2001	mutS	mutS	-	-	-	DNA mismatch repair protein-like protein	531.313	9.05342	-1.05	0.48	0.157388	-6.64036	3.12914e-11	9.26778e-11
SAUSA300_0074	-	USA300HOU_0079	opp-3B	opp-3B	-	-	-	-	oligopeptide permease, channel-forming protein	414.804	8.69629	-1.05	0.48	0.16979	-6.16848	6.8951e-10	1.89504e-09
SAUSA300_1382	-	USA300HOU_1431	lukS-PV	lukS-PV	-	-	-	-	Panton-Valentine leukocidin, LukS-PV	161.905	7.33901	-1.05	0.48	0.186819	-5.60343	2.10155e-08	5.23545e-08
SAUSA300_2439	SACOL2508	USA300HOU_2489	galU	gtaB	gtaB	-	-	-	UTP-glucose-1-phosphate uridylyltransferase	1256.83	10.2956	-1.06	0.48	0.110802	-9.55707	1.2114e-21	5.96599e-21
SAUSA300_2411	SACOL2476	USA300HOU_2458	opp-1A	cntA	SACOL2471 cntF cntD cnzC cntB cntA	AgrA	Stringent ctrl	-	oligopeptide permease, peptide-binding protein	576.632	9.17151	-1.06	0.48	0.128848	-8.23631	1.77597e-16	7.03779e-16
SAUSA300_0168	SACOL0152	USA300HOU_0179	SAUSA300_0168	isdI	isdl SACOL0153	GraRS	-	-	conserved hypothetical protein	162.574	7.34495	-1.06	0.48	0.213579	-4.97894	6.39329e-07	1.45644e-06
SAUSA300_1932	-	USA300HOU_1961	SAUSA300_1932	USA300HOU_1961	-	-	-	-	conserved hypothetical phage protein	33.9775	5.08651	-1.06	0.48	0.343944	-3.09018	0.00200036	0.00340181
SAUSA300_2350	SACOL2402	-	SAUSA300_2350	-	SACOL2402	-	-	-	conserved hypothetical protein	396.649	8.63172	-1.07	0.48	0.155185	-6.8881	5.65416e-12	1.73911e-11
SAUSA300_2110	-	-	fmtB	-	-	-	-	-	truncated FmtB protein	280.594	8.13234	-1.07	0.48	0.196121	-5.46206	4.70652e-08	1.15561e-07
SAUSA300_2607	SACOL2698	USA300HOU_2675	hisA	hisA	hisI hisF hisA hisH hisB hisC hisD hisG hisZ	HisR	Stringent ctrl	-	phosphoribosylformimino-5-aminoimidazole carboxamide ribotide isomerase hisA	69.6881	6.12284	-1.07	0.48	0.315947	-3.38441	0.000713304	0.00126788
SAUSA300_2088	SACOL2126	USA300HOU_2123	luxS	luxS	luxS	CymR	-	-	S-ribosylhomocysteinase	3711.46	11.8578	-1.08	0.47	0.118601	-9.10175	8.88888e-20	4.07899e-19
SAUSA300_1238	SACOL1376	-	SAUSA300_1238	-	SACOL1376	-	-	-	conserved hypothetical protein	682.202	9.41406	-1.08	0.47	0.149187	-7.22505	5.00921e-13	1.67366e-12
SAUSA300_0935	SACOL1039	-	SAUSA300_0935	-	SACOL1038 SACOL1039 SACOL1040	-	-	-	conserved hypothetical protein	103.357	6.69149	-1.08	0.47	0.229843	-4.71171	2.45644e-06	5.34809e-06
SAUSA300_2040	SACOL2075	USA300HOU_2079	SAUSA300_2040	ftsW	ftsW	-	Stringent ctrl	-	putative membrane protein	3152.74	11.6224	-1.09	0.47	0.0980667	-11.131	8.8594e-29	5.31564e-28
SAUSA300_0137	SACOL0120	USA300HOU_0147	SAUSA300_0137	USA300HOU_0147	SACOL0120	-	-	-	transcriptional regulator, GntR family	626.194	9.29047	-1.09	0.47	0.11739	-9.31116	1.2644e-20	5.98483e-20
SAUSA300_1975	SACOL2006	USA300HOU_2013	SAUSA300_1975	lukS	lukSF	SaeRS	-	-	Aerolysin/Leukocidin family protein	294.672	8.20297	-1.09	0.47	0.170074	-6.41037	1.45168e-10	4.15045e-10
SAUSA300_0064	-	USA300HOU_0069	arcD	arcD	-	-	-	-	arginine/oirnithine antiporter	176.632	7.4646	-1.09	0.47	0.177639	-6.14048	8.22717e-10	2.24665e-09
SAUSA300_1329	SACOL1476	USA300HOU_1374	SAUSA300_1329	steT	steT ilvA1 ald	-	-	-	amino acid permease	185.561	7.53575	-1.09	0.47	0.202796	-5.36976	7.88428e-08	1.91379e-07
SAUSA300_2329	SACOL2382	USA300HOU_2366	gltT	gltT	gltT	-	-	-	proton/sodium-glutamate symport protein	8664.95	13.081	-1.1	0.47	0.126051	-8.72314	2.70593e-18	1.15852e-17
SAUSA300_1965	-	USA300HOU_1998	SAUSA300_1965	USA300HOU_1998	-	-	-	-	conserved hypothetical phage protein	4327.72	12.0794	-1.1	0.47	0.137378	-8.00623	1.18279e-15	4.55303e-15
SAUSA300_1211	SACOL1346	USA300HOU_1256	SAUSA300_1211	USA300HOU_1256	SACOL1346 SACOL1347 SACOL1348	MgrA	-	-	conserved hypothetical protein	309.857	8.27546	-1.1	0.47	0.152156	-7.2435	4.37249e-13	1.46475e-12
SAUSA300_2604	SACOL2695	USA300HOU_2672	SAUSA300_2604	USA300HOU_2672	SACOL2695	-	-	-	conserved hypothetical protein	196.755	7.62025	-1.1	0.47	0.18295	-6.01118	1.8418e-09	4.92948e-09
SAUSA300_1587	SACOL1686	USA300HOU_1629	hisS	hisS	aspS hisS	-	Stringent ctrl	Translation	histidyl-tRNA synthetase	1284.12	10.3266	-1.11	0.46	0.117683	-9.43621	3.86493e-21	1.86041e-20
SAUSA300_2101	SACOL2142	USA300HOU_2140	SAUSA300_2101	USA300HOU_2140	SACOL2142	-	-	-	SAP domain protein	603.257	9.23663	-1.11	0.46	0.128634	-8.64869	5.20957e-18	2.20458e-17
SAUSA300_1742	SACOL1848	USA300HOU_1788	SAUSA300_1742	-	SACOL1848	-	-	-	conserved hypothetical protein	42.1613	5.39785	-1.11	0.46	0.407257	-2.73389	0.00625917	0.00988779
SAUSA300_1746	-	USA300HOU_1792	SAUSA300_1746	USA300HOU_1792	-	-	-	-	conserved hypothetical protein	22.3753	4.48384	-1.11	0.46	0.441974	-2.50994	0.0120753	0.0184595
SAUSA300_0405	SACOL0476	USA300HOU_0433	hsdM	hsdM1	hsdM1 hsdS1	-	-	-	type I restriction-modification system, M subunit	1134.79	10.1482	-1.12	0.46	0.156963	-7.16446	7.80922e-13	2.57221e-12
SAUSA300_2264	SACOL2308	USA300HOU_2298	SAUSA300_2264	USA300HOU_2298	SACOL2308	-	-	-	phosphosugar-binding transcriptional regulator, RpiR family	3688.62	11.8489	-1.12	0.46	0.15657	-7.15576	8.32102e-13	2.73375e-12
SAUSA300_1750	SACOL1859	USA300HOU_1798	SAUSA300_1750	USA300HOU_1798	SACOL1859	-	-	-	conserved hypothetical protein	1086.96	10.0861	-1.13	0.46	0.127913	-8.87144	7.22057e-19	3.13874e-18
SAUSA300_1979	SACOL2011	USA300HOU_2018	SAUSA300_1979	ktrB	ktrB	SigB	Stringent ctrl	-	cation transport family protein	1748.29	10.7717	-1.14	0.45	0.107618	-10.6168	2.4882e-26	1.40394e-25
SAUSA300_1883	SACOL1963	USA300HOU_1903	putP	putP	putP	CodY	Stringent ctrl	-	high affinity proline permease	4355.71	12.0887	-1.14	0.45	0.114077	-9.99425	1.61504e-23	8.44179e-23
SAUSA300_1799	SACOL1906	USA300HOU_1843	SAUSA300_1799	airS	airR airS	-	Stringent ctrl	-	putative sensor histidine kinase	710.463	9.47262	-1.14	0.45	0.121499	-9.41629	4.67288e-21	2.23668e-20
SAUSA300_0470	SACOL0536	USA300HOU_0493	ksgA	ksgA	metS ycfH rnmV ksgA	-	Stringent ctrl	-	dimethyladenosine transferase	2118.65	11.0489	-1.15	0.45	0.107859	-10.6354	2.04058e-26	1.15753e-25
SAUSA300_2529	SACOL2609	USA300HOU_2587	SAUSA300_2529	phnB	phnB	MgrA	-	-	conserved hypothetical protein	3578.85	11.8053	-1.15	0.45	0.12587	-9.11562	7.82255e-20	3.6026e-19
SAUSA300_0715	SACOL0791	USA300HOU_0754	nrdI	nrdI	nrdIEF	NrdR	-	-	nrdI protein	3538.88	11.7891	-1.15	0.45	0.158753	-7.25412	4.04276e-13	1.35786e-12
SAUSA300_2424	SACOL2493	USA300HOU_2473	SAUSA300_2424	USA300HOU_2473	SACOL2493	-	-	-	putative staphylococcal tandem lipoprotein	256.883	8.00497	-1.15	0.45	0.163796	-7.03963	1.9275e-12	6.15836e-12
SAUSA300_0145	SACOL0128	USA300HOU_0155	SAUSA300_0145	phnD	phnE1 phnE2 phnC phnD	GraRS	-	-	phosphonate ABC transporter, phosphonate-binding protein	45.3218	5.50213	-1.15	0.45	0.363829	-3.16954	0.00152681	0.00261214
SAUSA300_1936	-	USA300HOU_1965	SAUSA300_1936	USA300HOU_1965	-	-	-	-	conserved hypothetical phage protein	18.4516	4.20567	-1.15	0.45	0.484758	-2.37946	0.0173382	0.0259617
SAUSA300_1293	SACOL1435	USA300HOU_1335	lysA	lysA	dapL alr2 lysA	-	Stringent ctrl	-	diaminopimelate decarboxylase	4791.36	12.2262	-1.16	0.45	0.107199	-10.8443	2.12347e-27	1.23354e-26
SAUSA300_1219	SACOL1354	USA300HOU_1265	SAUSA300_1219	USA300HOU_1265	SACOL1352 SACOL1353 SACOL1354 SACOL1355	-	-	-	putative sensor histidine kinase	950.824	9.89303	-1.16	0.45	0.132891	-8.7234	2.69971e-18	1.1578e-17
SAUSA300_0458	SACOL0523	USA300HOU_0480	SAUSA300_0458	ldcC	ldcC tmk pstA	-	Stringent ctrl	-	Orn/Lys/Arg decarboxylase	721.811	9.49548	-1.16	0.45	0.154094	-7.50389	6.19532e-14	2.17219e-13
SAUSA300_1733	SACOL1840	USA300HOU_1780	SAUSA300_1733	USA300HOU_1780	SACOL1840 ytkD	-	Stringent ctrl	-	conserved hypothetical protein	535.04	9.0635	-1.16	0.45	0.158612	-7.29861	2.90757e-13	9.81736e-13
SAUSA300_0451	SACOL0519	USA300HOU_0476	SAUSA300_0451	USA300HOU_0476	SACOL0519	-	Stringent ctrl	-	acetyltransferase, GNAT family	382.025	8.57752	-1.16	0.45	0.163851	-7.04942	1.79665e-12	5.7619e-12
SAUSA300_2541	SACOL2623	USA300HOU_2600	mqo	lqo	lqo	-	-	-	malate:quinone-oxidoreductase	80180.2	16.291	-1.17	0.44	0.0959245	-12.2218	2.37869e-34	1.64323e-33
SAUSA300_1704	SACOL1808	USA300HOU_1749	leuS	leuS	SACOL1807 leuS	-	Stringent ctrl	Translation	leucyl-tRNA synthetase	3673.13	11.8428	-1.17	0.45	0.178622	-6.52285	6.89824e-11	2.00362e-10
SAUSA300_1362	SACOL1513	USA300HOU_1410	hup	hup	hup	ArlR	-	-	DNA-binding protein HU	116041	16.8243	-1.18	0.44	0.120395	-9.79199	1.2187e-22	6.19282e-22
SAUSA300_2394	SACOL2456	USA300HOU_2439	SAUSA300_2394	USA300HOU_2439	SACOL2456 SACOL2457	-	Stringent ctrl	-	conserved hypothetical protein	622.695	9.28238	-1.18	0.44	0.129539	-9.07474	1.13951e-19	5.14593e-19
SAUSA300_0072	-	USA300HOU_0077	SAUSA300_0072	USA300HOU_0077	-	-	-	-	hypothetical protein	299.496	8.22639	-1.18	0.44	0.146887	-8.06141	7.54173e-16	2.92514e-15
SAUSA300_0341	SACOL0411	USA300HOU_0361	SAUSA300_0341	yeiH	yeiH	-	-	-	putative membrane protein	728.007	9.50781	-1.18	0.44	0.178281	-6.59406	4.27946e-11	1.26163e-10
SAUSA300_0993	SACOL1102	USA300HOU_1036	pdhA	pdhA	pdhA pdhB pdhC pdhD	PDH	-	-	pyruvate dehydrogenase E1 component, alpha subunit	33420.1	15.0284	-1.19	0.44	0.100391	-11.8847	1.42127e-32	9.31481e-32
SAUSA300_0599	SACOL0666	USA300HOU_0616	SAUSA300_0599	fecD	btuF fecD SACOL0667 SACOL0668 SACOL0669 SACOL0670	-	Stringent ctrl	-	iron compound ABC transporter, permease protein	679.46	9.40825	-1.19	0.44	0.132469	-8.99492	2.36398e-19	1.05451e-18
SAUSA300_2031	SACOL2064	USA300HOU_2069	SAUSA300_2031	USA300HOU_2069	alr acpS ydbS ydbS SACOL2064	-	-	-	conserved hypothetical protein	518.31	9.01767	-1.19	0.44	0.141861	-8.35892	6.32943e-17	2.53574e-16
SAUSA300_2621	SACOL2712	USA300HOU_2690	SAUSA300_2621	drp35	drp35	CcpA	-	-	conserved hypothetical protein	282.834	8.14381	-1.19	0.44	0.18149	-6.53633	6.30476e-11	1.83542e-10
SAUSA300_0063	-	USA300HOU_0068	SAUSA300_0063	USA300HOU_0068	-	-	-	-	cyclic nucleotide-binding domain protein	82.749	6.37067	-1.19	0.44	0.291532	-4.08377	4.43115e-05	8.73921e-05
SAUSA300_0302	SACOL0297	USA300HOU_0320	SAUSA300_0302	USA300HOU_0320	SACOL0297	-	-	-	conserved hypothetical protein	56.5997	5.82272	-1.19	0.44	0.348443	-3.42668	0.000611013	0.00109213
SAUSA300_1793	SACOL1900	USA300HOU_1836	SAUSA300_1793	sbcD	cbf1 SACOL1899 sbcD	-	-	-	conserved hypothetical protein	3697.9	11.8525	-1.2	0.44	0.102254	-11.6918	1.40384e-31	9.01564e-31
SAUSA300_0254	SACOL0245	USA300HOU_0271	SAUSA300_0254	lytS	lytS lytR	MgrA	-	-	sensor histidine kinase	1160.62	10.1807	-1.2	0.44	0.114287	-10.5039	8.28895e-26	4.62588e-25
SAUSA300_0979	SACOL1086	USA300HOU_1021	SAUSA300_0979	thiV	thiV thiW thiX	-	-	-	conserved hypothetical protein	464.282	8.85886	-1.21	0.43	0.135582	-8.9342	4.10124e-19	1.8105e-18
SAUSA300_0080	SACOL0057	-	SAUSA300_0080	-	SACOL0057	-	-	-	conserved hypothetical protein	102.229	6.67566	-1.21	0.43	0.237032	-5.12112	3.03723e-07	7.07027e-07
SAUSA300_0065	-	USA300HOU_0070	arcA	arcA	-	-	-	-	arginine deiminase	129.888	7.02112	-1.21	0.43	0.24148	-5.01281	5.36399e-07	1.22743e-06
SAUSA300_2230	SACOL2272	USA300HOU_2261	modA	modA	moaB moeB modC modB modA	MgrA	-	-	molybdenum ABC transporter, molybdenum-binding protein ModA	2540.57	11.3109	-1.22	0.43	0.104561	-11.7064	1.18208e-31	7.61055e-31
SAUSA300_2068	SACOL2106	USA300HOU_2104	SAUSA300_2068	ywlG	atpCDGAHFEBI mnaA upp glyA ywlG	GraRS	-	-	conserved hypothetical protein	8911.07	13.1214	-1.22	0.43	0.114192	-10.6765	1.31133e-26	7.46492e-26
SAUSA300_0071	-	USA300HOU_0076	SAUSA300_0071	USA300HOU_0076	-	-	-	-	ISSep1-like transposase	763.124	9.57577	-1.22	0.43	0.136547	-8.9329	4.14987e-19	1.8288e-18
SAUSA300_0406	SACOL0477	USA300HOU_0434	SAUSA300_0406	hsdS1	hsdM1 hsdS1	-	-	-	putative restriction/modification system specificity protein	886.568	9.79209	-1.22	0.43	0.164323	-7.42405	1.13596e-13	3.93962e-13
SAUSA300_0790	SACOL0876	USA300HOU_0839	SAUSA300_0790	arsC1	arsC1	-	Stringent ctrl	-	putative arsenate reductase	1225.15	10.2587	-1.22	0.43	0.168593	-7.26373	3.7656e-13	1.26643e-12
SAUSA300_2428	-	-	SAUSA300_2428	-	-	-	-	-	staphylococcal tandem lipoprotein	159.921	7.32122	-1.22	0.43	0.199278	-6.14058	8.22194e-10	2.24665e-09
SAUSA300_2637	SACOL2728	USA300HOU_2707	SAUSA300_2637	USA300HOU_2707	SACOL2728	-	-	-	conserved hypothetical protein	141.893	7.14866	-1.22	0.43	0.200444	-6.10606	1.02122e-09	2.77389e-09
SAUSA300_0814	-	USA300HOU_0866	SAUSA300_0814	USA300HOU_0866	-	-	-	-	conserved hypothetical protein	3858.65	11.9139	-1.23	0.43	0.137641	-8.90224	5.47312e-19	2.39133e-18
SAUSA300_0885	SACOL0987	USA300HOU_0941	fabH	fabH	fabHF	FapR	-	-	3-oxoacyl-(acyl-carrier-protein) synthase III	2037.9	10.9929	-1.23	0.43	0.145645	-8.4279	3.51927e-17	1.43237e-16
SAUSA300_0537	SACOL0598	USA300HOU_0545	SAUSA300_0537	araB	araB	-	-	-	L-ribulokinase	355.323	8.47299	-1.23	0.43	0.156084	-7.86766	3.61328e-15	1.35817e-14
SAUSA300_1224	SACOL1359	USA300HOU_1270	SAUSA300_1224	USA300HOU_1270	SACOL1359	-	-	-	conserved hypothetical protein	746.082	9.54319	-1.23	0.43	0.195203	-6.29619	3.0506e-10	8.531e-10
SAUSA300_2425	SACOL2494	USA300HOU_2474	SAUSA300_2425	USA300HOU_2474	SACOL2494 SACOL2495	-	-	-	conserved hypothetical protein	146.534	7.19509	-1.23	0.43	0.203623	-6.05817	1.37682e-09	3.70046e-09
SAUSA300_2514	SACOL2592	USA300HOU_2571	SAUSA300_2514	USA300HOU_2571	SACOL2590 nrmA SACOL2592	-	-	-	conserved hypothetical protein	42.5296	5.4104	-1.23	0.43	0.350226	-3.52083	0.000430197	0.000776543
SAUSA300_1632	SACOL1733	USA300HOU_1673	SAUSA300_1632	nrdR	dnaI dnaB nrdR	-	-	-	conserved hypothetical protein	1978.07	10.9499	-1.24	0.42	0.10282	-12.0591	1.73739e-33	1.1625e-32
SAUSA300_0469	SACOL0535	USA300HOU_0492	SAUSA300_0469	rnmV	metS ycfH rnmV ksgA	-	Stringent ctrl	-	primase-related protein	1172.39	10.1952	-1.24	0.42	0.125938	-9.84034	7.54591e-23	3.84977e-22
SAUSA300_0594	SACOL0660	USA300HOU_0610	adh	adh1	adh1	SigB	-	-	alcohol dehydrogenase	599.445	9.22748	-1.24	0.42	0.144031	-8.63551	5.8466e-18	2.45788e-17
SAUSA300_2639	SACOL2731	-	SAUSA300_2639	-	SACOL2731	-	-	-	cold shock protein	145699	17.1526	-1.24	0.42	0.211551	-5.87705	4.17639e-09	1.08595e-08
SAUSA300_0130	SACOL0113	USA300HOU_0140	SAUSA300_0130	galE	galE cap5M2	MgrA	-	-	NAD-dependent epimerase/dehydratase family protein	24.1345	4.59303	-1.24	0.42	0.443242	-2.79489	0.00519177	0.00830423
SAUSA300_1096	SACOL1215	USA300HOU_1141	carB	carB	uraA pyrB pyrC carA carB pyrF pyrE SACOL1218	PyrR	-	-	carbamoyl-phosphate synthase, large subunit	4385.55	12.0985	-1.25	0.42	0.114702	-10.8793	1.44715e-27	8.445e-27
SAUSA300_0377	SACOL0449	USA300HOU_0401	SAUSA300_0377	USA300HOU_0401	SACOL0449	-	-	-	putative lipoprotein	2013.34	10.9754	-1.25	0.42	0.137652	-9.08455	1.04127e-19	4.71895e-19
SAUSA300_1099	SACOL1218	USA300HOU_1144	SAUSA300_1099	USA300HOU_1144	uraA pyrB pyrC carA carB pyrF pyrE SACOL1218	PyrR	-	-	conserved hypothetical protein	929.086	9.85967	-1.25	0.42	0.162418	-7.67495	1.65477e-14	6.01648e-14
SAUSA300_2426	SACOL2495	USA300HOU_2475	SAUSA300_2426	USA300HOU_2475	SACOL2494 SACOL2495	-	-	-	conserved hypothetical protein	150.17	7.23045	-1.25	0.42	0.218158	-5.72091	1.05952e-08	2.69735e-08
SAUSA300_0090	SACOL0069	USA300HOU_0098	SAUSA300_0090	tFox	SACOL0069	-	-	-	conserved hypothetical protein	202.338	7.66062	-1.25	0.42	0.220163	-5.6984	1.20938e-08	3.05755e-08
SAUSA300_2066	SACOL2104	USA300HOU_2102	upp	upp	atpCDGAHFEBI mnaA upp glyA ywlG	GraRS	-	-	uracil phosphoribosyltransferase	9484.91	13.2114	-1.26	0.42	0.0852348	-14.7968	1.53708e-49	1.56525e-48
SAUSA300_0542	SACOL0604	USA300HOU_0551	SAUSA300_0542	dgk	dck dgk	GraRS	-	-	deoxynucleoside kinase family protein	597.343	9.22242	-1.26	0.42	0.159034	-7.90821	2.61126e-15	9.87334e-15
SAUSA300_2262	SACOL2306	USA300HOU_2296	SAUSA300_2262	spdB	spdB	-	Stringent ctrl	-	putative membrane protein	1980.4	10.9516	-1.27	0.41	0.102575	-12.424	1.9371e-35	1.37534e-34
SAUSA300_2497	SACOL2575	USA300HOU_2555	SAUSA300_2497	ywfG	ddh ywfG	CodY	Stringent ctrl	-	aminotransferase, class I	2186.61	11.0945	-1.27	0.42	0.151309	-8.38198	5.20452e-17	2.10154e-16
SAUSA300_1967	-	USA300HOU_2001	SAUSA300_1967	USA300HOU_2001	-	-	-	-	conserved hypothetical phage protein	240.138	7.90772	-1.27	0.41	0.217074	-5.85791	4.6874e-09	1.21388e-08
SAUSA300_0504	SACOL0564	USA300HOU_0511	SAUSA300_0504	pdxS	pdxST	PdxR	-	-	pyridoxine biosynthesis protein	6272.25	12.6148	-1.28	0.41	0.0938613	-13.621	3.00512e-42	2.62153e-41
SAUSA300_1284	SACOL1426	USA300HOU_1326	SAUSA300_1284	cvfB	cvfB	-	Stringent ctrl	-	conserved hypothetical protein	9707.91	13.2449	-1.28	0.41	0.156791	-8.15021	3.6328e-16	1.43294e-15
SAUSA300_1749	SACOL1857	USA300HOU_1797	SAUSA300_1749	USA300HOU_1797	SACOL1857	-	-	-	conserved hypothetical protein	608.661	9.24949	-1.28	0.41	0.162478	-7.85572	3.97484e-15	1.48969e-14
SAUSA300_0663	SACOL0737	USA300HOU_0700	SAUSA300_0663	USA300HOU_0700	SACOL0736 SACOL0737 SACOL0738	SigB	-	-	putative lipoprotein	652.29	9.34937	-1.28	0.41	0.177395	-7.22486	5.01616e-13	1.6738e-12
SAUSA300_2289	SACOL2338	USA300HOU_2324	SAUSA300_2289	USA300HOU_2324	SACOL2338	-	Stringent ctrl	-	conserved hypothetical protein	460.498	8.84705	-1.29	0.41	0.166201	-7.78363	7.04718e-15	2.61431e-14
SAUSA300_0212	SACOL0196	USA300HOU_0224	SAUSA300_0212	USA300HOU_0224	SACOL0196 mviM iolE	AgrA	-	-	oxidoreductase, Gfo/Idh/MocA family	170.059	7.40989	-1.29	0.41	0.180503	-7.13099	9.96481e-13	3.25288e-12
SAUSA300_0934	SACOL1038	-	SAUSA300_0934	-	SACOL1038 SACOL1039 SACOL1040	-	-	-	membrane protein	239.509	7.90394	-1.29	0.41	0.196984	-6.57299	4.93149e-11	1.44552e-10
SAUSA300_2267	SACOL2313	-	SAUSA300_2267	-	SACOL2312 SACOL2313	-	-	-	hydrolase, haloacid dehalogenase-like family	1569.98	10.6165	-1.3	0.41	0.135492	-9.57751	9.94169e-22	4.93417e-21
SAUSA300_2467	SACOL2539	USA300HOU_2517	srtA	srtA	srtA	MgrA	-	-	sortase	1856.99	10.8588	-1.3	0.41	0.167795	-7.738	1.00989e-14	3.71944e-14
SAUSA300_1703	SACOL1807	USA300HOU_1748	SAUSA300_1703	USA300HOU_1748	SACOL1807 leuS	-	Stringent ctrl	-	rhodanese-like domain protein	556.856	9.12116	-1.3	0.41	0.177729	-7.32405	2.40604e-13	8.17798e-13
SAUSA300_0432	SACOL0501	-	SAUSA300_0432	-	SACOL0501	-	-	-	sodium dependent transporter	223.58	7.80464	-1.3	0.41	0.250019	-5.20499	1.94004e-07	4.57449e-07
SAUSA300_0373	SACOL0445	USA300HOU_0396	SAUSA300_0373	USA300HOU_0396	SACOL0445	-	Stringent ctrl	-	conserved hypothetical protein	2637.48	11.3649	-1.31	0.4	0.120756	-10.8216	2.72018e-27	1.57659e-26
SAUSA300_0310	SACOL0307	USA300HOU_0330	pfoR	pfoR	pfoR	-	-	-	perfringolysin O regulator protein	6218.61	12.6024	-1.31	0.4	0.12985	-10.0516	9.04044e-24	4.77425e-23
SAUSA300_2256	SACOL2298	USA300HOU_2288	SAUSA300_2256	lytA	lytA SACOL2299	-	Stringent ctrl	-	putative N-acetylmuramoyl-L-alanine amidase	3632.32	11.8267	-1.32	0.4	0.100322	-13.1745	1.23007e-39	9.91818e-39
SAUSA300_0463	SACOL0528	USA300HOU_0485	SAUSA300_0463	yabA	holB SACOL0527 yabA	MgrA	-	-	conserved hypothetical protein	1019.43	9.99355	-1.32	0.4	0.166805	-7.92509	2.27981e-15	8.65855e-15
SAUSA300_0428	SACOL0497	USA300HOU_0460	SAUSA300_0428	USA300HOU_0460	SACOL0497	-	-	-	conserved hypothetical protein	159.687	7.31911	-1.32	0.4	0.219718	-6.00326	1.934e-09	5.17081e-09
SAUSA300_2636	SACOL2727	USA300HOU_2706	SAUSA300_2636	USA300HOU_2706	SACOL2727	-	-	-	integrase/recombinase	443.573	8.79303	-1.33	0.4	0.177885	-7.50335	6.22077e-14	2.17812e-13
SAUSA300_2608	SACOL2699	USA300HOU_2676	hisH	hisH	hisI hisF hisA hisH hisB hisC hisD hisG hisZ	HisR	Stringent ctrl	-	imidazole glycerol phosphate synthase subunit hisH	50.3465	5.65382	-1.33	0.4	0.341618	-3.90207	9.53717e-05	0.00018219
SAUSA300_0188	SACOL0171	USA300HOU_0199	brnQ	brnQ1	brnQ1	GraRS	-	-	branched-chain amino acid transport system II carrier protein	8739.58	13.0933	-1.34	0.39	0.111302	-12.0789	1.36573e-33	9.18631e-33
SAUSA300_2403	SACOL2467	USA300HOU_2449	SAUSA300_2403	USA300HOU_2449	SACOL2467	-	Stringent ctrl	-	putative lipoprotein	1196.72	10.2249	-1.34	0.39	0.130616	-10.2606	1.06069e-24	5.80542e-24
SAUSA300_2271	SACOL2317	USA300HOU_2304	SAUSA300_2271	USA300HOU_2304	SACOL2317	-	-	-	phosphosugar-binding transcriptional regulator	493.819	8.94784	-1.34	0.4	0.134426	-9.96794	2.10554e-23	1.09608e-22
SAUSA300_1210	SACOL1345	USA300HOU_1255	SAUSA300_1210	USA300HOU_1255	SACOL1345	MgrA	-	-	conserved hypothetical protein	228.193	7.83411	-1.34	0.39	0.205009	-6.54415	5.98365e-11	1.74591e-10
SAUSA300_0197	SACOL0181	USA300HOU_0209	SAUSA300_0197	USA300HOU_0209	SACOL0181 sepS16B SACOL0183	-	Stringent ctrl	-	conserved hypothetical protein	1526.29	10.5758	-1.35	0.39	0.105251	-12.8576	7.79119e-38	6.08999e-37
SAUSA300_1683	SACOL1787	USA300HOU_1727	SAUSA300_1683	aroA2	aroA2	-	Stringent ctrl	-	chorismate mutase/phospho-2-dehydro-3-deoxyheptonate aldolase	8898.5	13.1193	-1.35	0.39	0.1058	-12.7583	2.80264e-37	2.13201e-36
SAUSA300_2169	SACOL2204	USA300HOU_2206	SAUSA300_2169	USA300HOU_2206	clpA SACOL2204	-	-	-	conserved hypothetical protein	1359.15	10.4085	-1.35	0.39	0.111847	-12.0795	1.35613e-33	9.14586e-33
SAUSA300_2490	SACOL2567	USA300HOU_2547	SAUSA300_2490	USA300HOU_2547	SACOL2567	-	-	-	regulatory protein, TetR family	906.888	9.82478	-1.35	0.39	0.114011	-11.8112	3.41549e-32	2.22137e-31
SAUSA300_2562	SACOL2649	USA300HOU_2627	SAUSA300_2562	USA300HOU_2627	SACOL2649	-	-	-	conserved hypothetical protein	7979.27	12.962	-1.35	0.39	0.141324	-9.57616	1.00718e-21	4.98904e-21
SAUSA300_0046	-	USA300HOU_0048	SAUSA300_0046	USA300HOU_0048	-	-	-	-	conserved hypothetical protein	4144.07	12.0168	-1.35	0.39	0.148808	-9.10008	9.02685e-20	4.13488e-19
SAUSA300_2544	SACOL2626	USA300HOU_2604	SAUSA300_2544	USA300HOU_2604	SACOL2626	SigB	-	-	conserved hypothetical protein	408.923	8.67568	-1.35	0.39	0.176341	-7.66504	1.78775e-14	6.47237e-14
SAUSA300_2552	SACOL2636	USA300HOU_2615	SAUSA300_2552	citM	citM	TraP	-	-	citrate transporter, permease protein	127.806	6.99781	-1.35	0.39	0.260987	-5.18868	2.1179e-07	4.98468e-07
SAUSA300_2158	SACOL2190	USA300HOU_2191	SAUSA300_2158	-	SACOL2190	-	-	-	conserved hypothetical protein	143.333	7.16323	-1.35	0.39	0.272187	-4.96744	6.78414e-07	1.54273e-06
SAUSA300_2330	SACOL2383	USA300HOU_2367	SAUSA300_2330	USA300HOU_2367	SACOL2383	-	-	-	conserved hypothetical protein	418.56	8.70929	-1.36	0.39	0.152864	-8.88494	6.39566e-19	2.78489e-18
SAUSA300_0229	SACOL0215	USA300HOU_0244	SAUSA300_0229	fadX	fadDEX	CcpA	-	-	putative acyl-CoA transferase FadX	282.487	8.14204	-1.36	0.39	0.205811	-6.62195	3.54498e-11	1.04751e-10
SAUSA300_0253	SACOL0244	USA300HOU_0270	scdA	scdA	scdA	-	Stringent ctrl	-	ScdA protein	314.364	8.29629	-1.36	0.39	0.229765	-5.93682	2.906e-09	7.64958e-09
SAUSA300_1216	SACOL1351	USA300HOU_1262	SAUSA300_1216	cls1	SACOL1350 cls1	-	Stringent ctrl	-	cardiolipin synthetase	3859.8	11.9143	-1.37	0.39	0.117624	-11.6687	1.84117e-31	1.17946e-30
SAUSA300_2430	SACOL2498	USA300HOU_2478	SAUSA300_2430	USA300HOU_2478	SACOL2498	-	-	-	staphylococcal tandem lipoprotein	226.554	7.82371	-1.37	0.39	0.179964	-7.61268	2.68464e-14	9.61057e-14
SAUSA300_0443	SACOL0512	USA300HOU_0470	SAUSA300_0443	USA300HOU_0470	SACOL0511 SACOL0512	GraRS	-	-	YibE/F-like protein	573.306	9.16316	-1.37	0.39	0.181264	-7.5519	4.28964e-14	1.51441e-13
SAUSA300_2313	SACOL2363	USA300HOU_2349	SAUSA300_2313	lctP_2	lctP_2	GraRS	-	-	L-lactate permease	10216	13.3185	-1.38	0.38	0.120921	-11.4507	2.33153e-30	1.46063e-29
SAUSA300_2528	SACOL2608	USA300HOU_2586	SAUSA300_2528	USA300HOU_2586	SACOL2608	-	Stringent ctrl	-	conserved hypothetical protein	1102.32	10.1063	-1.39	0.38	0.114038	-12.1984	3.16888e-34	2.18319e-33
SAUSA300_2496	SACOL2574	USA300HOU_2554	SAUSA300_2496	ddh	ddh ywfG	CodY	Stringent ctrl	-	D-isomer specific 2-hydroxyacid dehydrogenase family protein	3068.19	11.5832	-1.39	0.38	0.150754	-9.22226	2.90904e-20	1.35932e-19
SAUSA300_0845	SACOL0945	-	ampA	-	SACOL0945	-	-	-	cytosol aminopeptidase	3115.26	11.6051	-1.39	0.38	0.152082	-9.16182	5.10314e-20	2.3587e-19
SAUSA300_1231	SACOL1367	-	SAUSA300_1231	-	SACOL1367	-	-	-	gamma-aminobutyrate permease	8394.31	13.0352	-1.4	0.38	0.110065	-12.7388	3.6003e-37	2.70658e-36
SAUSA300_1058	SACOL1173	USA300HOU_1099	SAUSA300_1058	hla	hla	SaeRS	-	-	alpha-hemolysin precursor	1543.9	10.5924	-1.4	0.38	0.119275	-11.7325	8.68637e-32	5.60666e-31
SAUSA300_0791	SACOL0877	USA300HOU_0840	gcvH	gcvH	gcvH	-	-	-	glycine cleavage system H protein	18388.7	14.1665	-1.4	0.38	0.12705	-11.0146	3.25067e-28	1.92331e-27
SAUSA300_2540	SACOL2622	USA300HOU_2599	SAUSA300_2540	fdaB	fdaB	-	Stringent ctrl	-	fructose-bisphosphate aldolase class-I	25672	14.6479	-1.4	0.38	0.138831	-10.0499	9.19164e-24	4.84409e-23
SAUSA300_0255	SACOL0246	USA300HOU_0272	SAUSA300_0255	lytR	lytS lytR	MgrA	-	-	sensory transduction protein LytR	509.723	8.99357	-1.4	0.38	0.140084	-9.98855	1.71068e-23	8.92345e-23
SAUSA300_0304	SACOL0300	USA300HOU_0323	SAUSA300_0304	USA300HOU_0323	SACOL0300	GraRS	-	-	conserved hypothetical protein	294.22	8.20075	-1.4	0.38	0.155785	-8.97549	2.82105e-19	1.25402e-18
SAUSA300_1031	SACOL1142	USA300HOU_1066	SAUSA300_1031	isdD	isdABCDEFG	Fur	-	-	conserved hypothetical protein	77.6206	6.27837	-1.4	0.38	0.261313	-5.36103	8.27493e-08	2.00101e-07
SAUSA300_2431	SACOL2499	USA300HOU_2480	SAUSA300_2431	USA300HOU_2480	SACOL2499 mutT	-	-	-	putative helicase	1919.67	10.9066	-1.41	0.38	0.161432	-8.70939	3.05516e-18	1.30585e-17
SAUSA300_2574	SACOL2661	USA300HOU_2639	SAUSA300_2574	USA300HOU_2639	SACOL2661	-	-	-	conserved hypothetical protein	220.54	7.78489	-1.41	0.38	0.165087	-8.51646	1.64502e-17	6.7927e-17
SAUSA300_0169	SACOL0153	USA300HOU_0180	SAUSA300_0169	USA300HOU_0180	SACOL0152 SACOL0153	GraRS	-	-	conserved hypothetical protein	141.48	7.14446	-1.42	0.37	0.240122	-5.9339	2.95815e-09	7.77885e-09
SAUSA300_0081	SACOL0058	USA300HOU_0087	SAUSA300_0081	-	SACOL0058	-	-	-	conserved hypothetical protein	2401.78	11.2299	-1.43	0.37	0.125125	-11.4425	2.56269e-30	1.60152e-29
SAUSA300_1678	SACOL1782	USA300HOU_1721	fhs	fhs	fhs	GraRS	-	-	formate-tetrahydrofolate ligase	21890.3	14.418	-1.43	0.37	0.136106	-10.4885	9.76128e-26	5.43569e-25
SAUSA300_2429	SACOL2497	USA300HOU_2477	SAUSA300_2429	-	SACOL2496 SACOL2497	-	-	-	staphylococcal tandem lipoprotein	207.993	7.70039	-1.43	0.37	0.207167	-6.90017	5.19417e-12	1.6112e-11
SAUSA300_0184	SACOL0167	USA300HOU_0195	argB	argB	argBJCD	ArgR	-	-	acetylglutamate kinase	223.532	7.80434	-1.43	0.37	0.266585	-5.34786	8.9e-08	2.1481e-07
SAUSA300_1095	SACOL1214	USA300HOU_1140	carA	carA	uraA pyrB pyrC carA carB pyrF pyrE SACOL1218	PyrR	-	-	carbamoyl-phosphate synthase, small subunit	1465.9	10.5176	-1.44	0.37	0.144767	-9.94249	2.71952e-23	1.40996e-22
SAUSA300_2276	SACOL2322	USA300HOU_2309	SAUSA300_2276	hipO2	hipO2	-	Stringent ctrl	-	peptidase, M20/M25/M40 family	551.364	9.10686	-1.44	0.37	0.168518	-8.53216	1.43637e-17	5.96e-17
SAUSA300_0654	SACOL0726	USA300HOU_0689	sarX	sarX	SACOL0725 sarX	GraRS	-	-	staphylococcal accessory protein X	232.44	7.86071	-1.44	0.37	0.202938	-7.09396	1.30328e-12	4.20604e-12
SAUSA300_2067	SACOL2105	USA300HOU_2103	glyA	glyA	atpCDGAHFEBI mnaA upp glyA ywlG	GraRS	-	-	serine hydroxymethyltransferase	17637.7	14.1064	-1.45	0.37	0.0957021	-15.1528	7.25965e-52	8.10292e-51
SAUSA300_1278	SACOL1419	USA300HOU_1318	pepF	pepF	pepF	AgrA	Stringent ctrl	-	oligoendopeptidase F	3278.63	11.6789	-1.45	0.37	0.139539	-10.3692	3.42336e-25	1.88987e-24
SAUSA300_0884	SACOL0986	USA300HOU_0940	SAUSA300_0884	USA300HOU_0940	SACOL0986	MgrA	-	-	conserved hypothetical protein	3484.07	11.7666	-1.45	0.37	0.167625	-8.64292	5.47921e-18	2.31103e-17
SAUSA300_2420	SACOL2486	USA300HOU_2467	SAUSA300_2420	USA300HOU_2467	SACOL2485 SACOL2486	-	-	-	conserved hypothetical protein	179.615	7.48877	-1.45	0.37	0.216749	-6.70615	1.99827e-11	5.97379e-11
SAUSA300_1696	SACOL1800	USA300HOU_1741	dat	dat	dat pepV	-	-	-	D-alanine aminotransferase	5927.88	12.5333	-1.46	0.36	0.114901	-12.7127	5.02644e-37	3.73476e-36
SAUSA300_2536	SACOL2617	-	budA	-	budA2	-	-	-	alpha-acetolactate decarboxylase	1553.46	10.6013	-1.46	0.36	0.116364	-12.5564	3.66692e-36	2.62539e-35
SAUSA300_0333	SACOL0403	USA300HOU_0353	SAUSA300_0333	USA300HOU_0353	ulaA SACOL0401 SACOL0402 SACOL0403	ArlR	-	-	transcriptional antiterminator, BglG family	184.625	7.52845	-1.46	0.36	0.236026	-6.19832	5.70688e-10	1.57695e-09
SAUSA300_0261	SACOL0252	USA300HOU_0279	SAUSA300_0261	ubiE	ubiE	-	Stringent ctrl	-	conserved hypothetical protein	85.4556	6.4171	-1.46	0.36	0.253828	-5.75842	8.49065e-09	2.17456e-08
SAUSA300_2288	SACOL2335	USA300HOU_2323	SAUSA300_2288	USA300HOU_2323	SACOL2334 SACOL2335	-	Stringent ctrl	-	ABC transporter, ATP-binding protein	565.953	9.14454	-1.48	0.36	0.171141	-8.66312	4.59039e-18	1.95225e-17
SAUSA300_0462	SACOL0527	USA300HOU_0484	SAUSA300_0462	USA300HOU_0484	holB SACOL0527 yabA	MgrA	-	-	conserved hypothetical protein	1827.49	10.8356	-1.48	0.36	0.177333	-8.37358	5.58959e-17	2.25347e-16
SAUSA300_0464	SACOL0529	USA300HOU_0487	SAUSA300_0464	USA300HOU_0487	SACOL0529 SACOL0530 rsml	MgrA	-	-	Methyltransferase	511.24	8.99786	-1.48	0.36	0.194427	-7.59614	3.05103e-14	1.08765e-13
SAUSA300_1028	SACOL1138	-	SAUSA300_1028	-	sasJ	-	-	-	iron transport associated domain protein	208.205	7.70186	-1.48	0.36	0.199114	-7.45247	9.1612e-14	3.18585e-13
SAUSA300_0292	SACOL0285	USA300HOU_0311	SAUSA300_0292	USA300HOU_0311	SACOL0285	-	-	-	conserved hypothetical protein	233.135	7.86502	-1.48	0.36	0.200896	-7.37303	1.66799e-13	5.73034e-13
SAUSA300_2437	SACOL2506	USA300HOU_2487	sarT	sarT	sarT	-	-	-	staphylococcal accessory regulator T	105.279	6.71807	-1.48	0.36	0.247041	-5.98467	2.16835e-09	5.77925e-09
SAUSA300_1290	SACOL1432	USA300HOU_1332	dapD	dapD	lysC asd dapA dapB dapD	CodY	-	-	tetrahydrodipicolinate acetyltransferase	3817.29	11.8983	-1.49	0.36	0.103215	-14.4064	4.71824e-47	4.55087e-46
SAUSA300_1098	SACOL1217	USA300HOU_1143	pyrE	pyrE	uraA pyrB pyrC carA carB pyrF pyrE SACOL1218	PyrR	-	-	orotate phosphoribosyltransferase	1049.6	10.0356	-1.49	0.36	0.145515	-10.2478	1.21079e-24	6.5987e-24
SAUSA300_1665	SACOL1768	USA300HOU_1706	SAUSA300_1665	USA300HOU_1706	SACOL1768	-	Stringent ctrl	-	conserved hypothetical protein	941.009	9.87806	-1.49	0.36	0.150618	-9.87978	5.09437e-23	2.6147e-22
SAUSA300_2328	SACOL2381	USA300HOU_2365	SAUSA300_2328	USA300HOU_2365	SACOL2381	-	-	-	conserved hypothetical protein	1850.67	10.8538	-1.49	0.36	0.152404	-9.7914	1.22581e-22	6.21659e-22
SAUSA300_2433	SACOL2501	USA300HOU_2482	SAUSA300_2433	pgcA	pgcA	-	Stringent ctrl	-	phosphoglucomutase/phosphomannomutase family protein	990.22	9.95161	-1.49	0.36	0.164188	-9.07541	1.13255e-19	5.12352e-19
SAUSA300_2423	SACOL2491	USA300HOU_2471	SAUSA300_2423	USA300HOU_2471	SACOL2491	Rex	-	-	conserved hypothetical protein	2010.29	10.9732	-1.49	0.36	0.220448	-6.77024	1.28572e-11	3.87536e-11
SAUSA300_2014	SACOL2050	USA300HOU_2056	ilvA	ilvA2	ilvDBNC-leuABCD-ilvA2	CodY	-	-	threonine dehydratase	3363.02	11.7155	-1.51	0.35	0.122154	-12.3691	3.84109e-35	2.69721e-34
SAUSA300_1092	SACOL1211	USA300HOU_1137	pyrP	uraA	uraA pyrB pyrC carA carB pyrF pyrE SACOL1218	PyrR	-	-	uracil permease	746.615	9.54422	-1.51	0.35	0.159596	-9.4825	2.48265e-21	1.2064e-20
SAUSA300_0597	SACOL0664	USA300HOU_0614	SAUSA300_0597	USA300HOU_0614	SACOL0664	MgrA	-	-	putative endonuclease III	212.46	7.73105	-1.53	0.35	0.250322	-6.10372	1.03631e-09	2.81189e-09
SAUSA300_2388	SACOL2448	USA300HOU_2432	panE	panE	panE	-	-	-	2-dehydropantoate 2-reductase	1737.53	10.7628	-1.55	0.34	0.106949	-14.4818	1.57804e-47	1.53364e-46
SAUSA300_2080	SACOL2118	USA300HOU_2114	SAUSA300_2080	USA300HOU_2114	SACOL2118	-	-	-	conserved hypothetical protein	1081.93	10.0794	-1.55	0.34	0.146283	-10.623	2.32831e-26	1.31663e-25
SAUSA300_0940	SACOL1044	-	SAUSA300_0940	-	SACOL1044	-	-	-	conserved hypothetical protein	1197.69	10.226	-1.55	0.34	0.19757	-7.82374	5.12768e-15	1.90776e-14
SAUSA300_2444	SACOL2516	USA300HOU_2494	gntR	gntR	gntPKR SACOL2517	GraRS	-	-	gluconate operon transcriptional repressor	419.116	8.71121	-1.55	0.34	0.259096	-5.99842	1.99241e-09	5.321e-09
SAUSA300_1094	SACOL1213	USA300HOU_1139	pyrC	pyrC	uraA pyrB pyrC carA carB pyrF pyrE SACOL1218	PyrR	-	-	dihydroorotase	1391.9	10.4428	-1.56	0.34	0.145086	-10.777	4.4225e-27	2.55167e-26
SAUSA300_0068	-	USA300HOU_0073	SAUSA300_0068	-	-	-	-	-	cadmium-exporting ATPase, truncation	231.63	7.85568	-1.56	0.34	0.208617	-7.49383	6.68939e-14	2.33581e-13
SAUSA300_0303	SACOL0299	USA300HOU_0322	SAUSA300_0303	USA300HOU_0322	SACOL0299	-	Stringent ctrl	-	putative lipoprotein	136.4	7.0917	-1.56	0.34	0.240763	-6.46973	9.81799e-11	2.83557e-10
SAUSA300_0414	SACOL0481	USA300HOU_0442	SAUSA300_0414	lpl4	lpl4	-	-	-	staphylococcal tandem lipoprotein	11.9223	3.57559	-1.56	0.34	0.581987	-2.67678	0.0074333	0.0116842
SAUSA300_1938	-	USA300HOU_1968	SAUSA300_1938	USA300HOU_1968	-	-	-	-	phi77 ORF006-like protein, putative capsid protein	56.0211	5.8079	-1.57	0.34	0.317841	-4.93913	7.84706e-07	1.77654e-06
SAUSA300_0218	SACOL0202	USA300HOU_0231	SAUSA300_0218	hptS	hptRSA	-	-	-	sensor histidine kinase family protein	771.253	9.59106	-1.59	0.33	0.11208	-14.1757	1.29557e-45	1.19548e-44
SAUSA300_2408	SACOL2473	USA300HOU_2455	SAUSA300_2408	cntD	SACOL2471 cntF cntD cnzC cntB cntA	AgrA	Stringent ctrl	-	oligopeptide ABC transporter, ATP-binding protein	147.564	7.20519	-1.59	0.33	0.217164	-7.30199	2.83546e-13	9.58654e-13
SAUSA300_0208	SACOL0192	USA300HOU_0220	SAUSA300_0208	malK	malKEFD	GraRS	-	-	putative maltose ABC transporter, ATP-binding protein	120.212	6.90944	-1.59	0.33	0.314402	-5.04875	4.44718e-07	1.02869e-06
SAUSA300_0914	SACOL1018	USA300HOU_0971	SAUSA300_0914	agcS	agcS	MgrA	-	-	sodium:alanine symporter family protein	5826.37	12.5084	-1.6	0.33	0.109625	-14.5768	3.94654e-48	3.89473e-47
SAUSA300_1288	SACOL1430	USA300HOU_1330	dapA	dapA	lysC asd dapA dapB dapD	CodY	-	-	dihydrodipicolinate synthase	4045	11.9819	-1.61	0.33	0.100836	-15.953	2.71448e-57	3.5399e-56
SAUSA300_1289	SACOL1431	USA300HOU_1331	dapB	dapB	lysC asd dapA dapB dapD	CodY	-	-	dihydrodipicolinate reductase	3460.65	11.7568	-1.61	0.33	0.104382	-15.4461	8.01e-54	9.65734e-53
SAUSA300_1287	SACOL1429	USA300HOU_1329	asd	asd	lysC asd dapA dapB dapD	CodY	-	-	aspartate semialdehyde dehydrogenase	3122	11.6083	-1.61	0.33	0.112955	-14.2102	7.91996e-46	7.44244e-45
SAUSA300_2013	SACOL2049	USA300HOU_2055	leuD	leuD	ilvDBNC-leuABCD-ilvA2	CodY	-	-	3-isopropylmalate dehydratase, small subunit	1558.25	10.6057	-1.61	0.33	0.133746	-12.0622	1.67271e-33	1.12216e-32
SAUSA300_0445	SACOL0514	USA300HOU_0472	gltB	gltB	gltB gltD	MgrA	-	-	glutamate synthase, large subunit	4211.45	12.0401	-1.61	0.33	0.140783	-11.4228	3.217e-30	2.00064e-29
SAUSA300_2389	SACOL2449	USA300HOU_2433	SAUSA300_2389	USA300HOU_2433	SACOL2449	-	Stringent ctrl	-	putative drug transporter	6839.25	12.7396	-1.62	0.32	0.0987132	-16.4386	1.01266e-60	1.43004e-59
SAUSA300_2609	SACOL2700	USA300HOU_2677	hisB	hisB	hisI hisF hisA hisH hisB hisC hisD hisG hisZ	HisR	Stringent ctrl	-	imidazole glycerol phosphate dehydratase hisB	60.1555	5.91063	-1.62	0.33	0.351728	-4.59273	4.37479e-06	9.35728e-06
SAUSA300_2287	SACOL2334	USA300HOU_2322	SAUSA300_2287	USA300HOU_2322	SACOL2334 SACOL2335	-	Stringent ctrl	-	putative membrane protein	1324.44	10.3712	-1.63	0.32	0.112121	-14.5476	6.04703e-48	5.92192e-47
SAUSA300_0736	SACOL0815	USA300HOU_0779	yfiA	saHPF	saHPF	-	Stringent ctrl	Translation	ribosomal subunit interface protein	16955.7	14.0495	-1.63	0.32	0.127705	-12.7793	2.1411e-37	1.63852e-36
SAUSA300_0902	SACOL1005	USA300HOU_0958	pepF	pepF	SACOL1004 pepF	GraRS	-	-	oligoendopeptidase F	2350.08	11.1985	-1.63	0.32	0.201333	-8.08442	6.24599e-16	2.43737e-15
SAUSA300_0777	SACOL0861	USA300HOU_0824	SAUSA300_0777	cspC	cspC	-	-	-	cold shock protein	38194	15.2211	-1.63	0.32	0.214394	-7.62396	2.46002e-14	8.8188e-14
SAUSA300_1330	SACOL1477	USA300HOU_1375	ilvA	ilvA1	steT ilvA1 ald	CodY	-	-	threonine dehydratase	90.1446	6.49417	-1.63	0.32	0.255344	-6.39392	1.61689e-10	4.61248e-10
SAUSA300_2407	SACOL2472	USA300HOU_2454	SAUSA300_2407	cntF	SACOL2471 cntF cntD cnzC cntB cntA	AgrA	Stringent ctrl	-	oligopeptide ABC transporter, ATP-binding protein	138.183	7.11044	-1.64	0.32	0.21364	-7.67209	1.69221e-14	6.14387e-14
SAUSA300_0272	SACOL0265	USA300HOU_0291	SAUSA300_0272	USA300HOU_0291	SACOL0264 SACOL0265 SACOL0266 SACOL0267	GraRS	-	-	conserved hypothetical protein	440.815	8.78403	-1.65	0.32	0.154807	-10.6353	2.04243e-26	1.15753e-25
SAUSA300_0891	SACOL0995	USA300HOU_0948	oppA	oppA	SACOL0990 oppB oppC oppD oppF oppA	MgrA	-	-	oligopeptide ABC transporter, substrate-binding protein	20157.7	14.299	-1.66	0.32	0.119267	-13.9421	3.51348e-44	3.12908e-43
SAUSA300_0446	SACOL0515	USA300HOU_0473	gltD	gltD	gltB gltD	MgrA	-	-	glutamate synthase, small subunit	2322.3	11.1813	-1.67	0.31	0.0993473	-16.8312	1.44181e-63	2.19361e-62
SAUSA300_0288	SACOL0281	USA300HOU_0307	SAUSA300_0288	USA300HOU_0307	esaA essA esaB essB yukA esxC esxB esaE esxD SACOL0281	GraRS	-	-	conserved hypothetical protein	845.719	9.72404	-1.67	0.32	0.123306	-13.5048	1.46593e-41	1.24897e-40
SAUSA300_0053	-	USA300HOU_0057	speG	speG	-	-	-	-	Spermidine N(1)-acetyltransferase	1866.88	10.8664	-1.68	0.31	0.115429	-14.54	6.75623e-48	6.59119e-47
SAUSA300_0217	SACOL0201	USA300HOU_0230	SAUSA300_0217	hptR	hptRSA	-	-	-	DNA-binding response regulator, AraC family	695.226	9.44134	-1.69	0.31	0.126039	-13.4045	5.69027e-41	4.76864e-40
SAUSA300_2131	SACOL2162	USA300HOU_2163	SAUSA300_2131	USA300HOU_2163	SACOL2160 SACOL2161 SACOL2162	-	Stringent ctrl	-	conserved hypothetical protein	1850.84	10.854	-1.69	0.31	0.190929	-8.85507	8.36285e-19	3.62296e-18
SAUSA300_2610	SACOL2701	USA300HOU_2678	hisC	hisC	hisI hisF hisA hisH hisB hisC hisD hisG hisZ	HisR	Stringent ctrl	-	histidinol-phosphate aminotransferase hisC	113.251	6.82338	-1.69	0.31	0.230339	-7.34961	1.98786e-13	6.78368e-13
SAUSA300_0290	SACOL0283	USA300HOU_0309	SAUSA300_0290	USA300HOU_0309	SACOL0283	GraRS	-	-	putative lipoprotein	63.2512	5.98302	-1.69	0.31	0.283837	-5.96174	2.49569e-09	6.58986e-09
SAUSA300_0890	SACOL0994	USA300HOU_0947	oppF	oppF	SACOL0990 oppB oppC oppD oppF oppA	MgrA	-	-	oligopeptide ABC transporter, ATP-binding protein	8175.55	12.9971	-1.71	0.31	0.124227	-13.7328	6.45618e-43	5.69034e-42
SAUSA300_1093	SACOL1212	USA300HOU_1138	pyrB	pyrB	uraA pyrB pyrC carA carB pyrF pyrE SACOL1218	PyrR	-	-	aspartate carbamoyltransferase	867.795	9.76121	-1.71	0.3	0.14182	-12.0872	1.23413e-33	8.36721e-33
SAUSA300_0951	SACOL1057	USA300HOU_0996	sspA	sspA	sspA	-	-	-	V8 protease	216.419	7.75768	-1.71	0.31	0.18305	-9.32985	1.0602e-20	5.02761e-20
SAUSA300_0196	SACOL0180	USA300HOU_0208	hsdR	hsdR	hsdR	-	-	-	type I restriction-modification enzyme, R subunit	5671.64	12.4696	-1.72	0.3	0.116485	-14.7239	4.52557e-49	4.57208e-48
SAUSA300_0784	SACOL0870	USA300HOU_0832	SAUSA300_0784	lysE	lysE	CodY	-	-	LysE/YggA family protein	4150.05	12.0189	-1.73	0.3	0.102709	-16.852	1.01442e-63	1.57144e-62
SAUSA300_2555	SACOL2641	USA300HOU_2619	SAUSA300_2555	gpxA2	gpxA2	MgrA	-	-	glutathione peroxidase	202.624	7.66266	-1.73	0.3	0.177011	-9.77139	1.49384e-22	7.54596e-22
SAUSA300_1087	SACOL1206	USA300HOU_1130	ileS	ileS	ileS	-	Stringent ctrl	Translation	isoleucyl-tRNA synthetase	5531.52	12.4335	-1.74	0.3	0.0906038	-19.2194	2.54863e-82	6.44981e-81
SAUSA300_0114	SACOL0096	USA300HOU_0123	SAUSA300_0114	sarS	sarS	SigB	-	-	staphylococcal accessory regulator	4915.81	12.2632	-1.74	0.3	0.11466	-15.1758	5.11132e-52	5.7553e-51
SAUSA300_0425	SACOL0494	USA300HOU_0457	SAUSA300_0425	mpsA	mpsBA	AgrA	Stringent ctrl	-	NADH dehydrogenase I, F subunit	1892.99	10.8865	-1.74	0.3	0.147081	-11.8221	2.9996e-32	1.95586e-31
SAUSA300_1038	SACOL1149	USA300HOU_1074	pheT	pheT	pheS pheT	-	Stringent ctrl	Translation	phenylalanyl-tRNA synthetase, beta subunit	7071.44	12.7878	-1.75	0.3	0.0881073	-19.8068	2.60023e-87	7.81903e-86
SAUSA300_1800	SACOL1907	USA300HOU_1844	SAUSA300_1800	yhcT	yhcT	-	-	Translation	ribosomal large subunit pseudouridine synthase, RluD subfamily	3921.96	11.9374	-1.75	0.3	0.178729	-9.77831	1.39517e-22	7.0615e-22
SAUSA300_0864	SACOL0964	USA300HOU_0920	argG	argG	argH argG	ArgR	-	-	argininosuccinate synthase	228.061	7.83328	-1.75	0.3	0.191768	-9.11058	8.19439e-20	3.76706e-19
SAUSA300_0887	SACOL0991	USA300HOU_0944	oppB	oppB	SACOL0990 oppB oppC oppD oppF oppA	MgrA	-	-	oligopeptide ABC transporter, permease protein	6292.99	12.6195	-1.76	0.3	0.113457	-15.4738	5.21462e-54	6.34694e-53
SAUSA300_0856	SACOL0956	USA300HOU_0913	SAUSA300_0856	kapB	kapB	-	Stringent ctrl	-	conserved hypothetical protein	249.655	7.96379	-1.76	0.3	0.175825	-10.0076	1.41205e-23	7.39591e-23
SAUSA300_0708	SACOL0784	USA300HOU_0747	hisC	hisC	hisC	HisR	Stringent ctrl	-	histidinol-phosphate aminotransferase	1608.62	10.6516	-1.77	0.29	0.1179	-14.9728	1.105e-50	1.18175e-49
SAUSA300_1097	SACOL1216	USA300HOU_1142	pyrF	pyrF	uraA pyrB pyrC carA carB pyrF pyrE SACOL1218	PyrR	-	-	orotidine 5'-phosphate decarboxylase	813.367	9.66776	-1.77	0.29	0.121146	-14.6358	1.66045e-48	1.65141e-47
SAUSA300_2012	SACOL2048	USA300HOU_2054	leuC	leuC	ilvDBNC-leuABCD-ilvA2	CodY	-	-	3-isopropylmalate dehydratase, large subunit	3760.92	11.8769	-1.77	0.29	0.122759	-14.448	2.5806e-47	2.49849e-46
SAUSA300_1286	SACOL1428	USA300HOU_1328	SAUSA300_1286	lysC	lysC asd dapA dapB dapD	CodY	-	-	aspartate kinase	1532.2	10.5814	-1.79	0.29	0.134065	-13.3275	1.60253e-40	1.32989e-39
SAUSA300_0275	SACOL0268	USA300HOU_0294	SAUSA300_0275	USA300HOU_0294	SACOL0268	-	-	-	putative membrane protein	128.48	7.00539	-1.79	0.29	0.233283	-7.68692	1.50718e-14	5.50335e-14
SAUSA300_0211	SACOL0195	USA300HOU_0223	SAUSA300_0211	malD	malKEFD	GraRS	-	-	maltose ABC transporter, permease protein	117.163	6.87238	-1.79	0.29	0.262802	-6.79716	1.06701e-11	3.23905e-11
SAUSA300_2481	SACOL2556	USA300HOU_2535	SAUSA300_2481	USA300HOU_2535	SACOL2556	SarA	-	-	conserved hypothetical protein	24866.2	14.6019	-1.8	0.29	0.159608	-11.2872	1.5187e-29	9.30887e-29
SAUSA300_0247	SACOL0238	USA300HOU_0264	SAUSA300_0247	tarL'	tarI' tarJ' tarL'	-	-	-	putative teichoic acid biosynthesis protein B	7865.35	12.9413	-1.82	0.28	0.0881708	-20.6216	1.75623e-94	6.27398e-93
SAUSA300_0185	SACOL0168	USA300HOU_0196	argJ	argJ	argBJCD	ArgR	-	-	arginine biosynthesis bifunctional protein ArgJ	306.759	8.26096	-1.82	0.28	0.237214	-7.68132	1.57462e-14	5.73323e-14
SAUSA300_0506	SACOL0566	USA300HOU_0514	nupC	nupC	nupC	-	Stringent ctrl	-	pyrimidine nucleoside transport protein	7866.82	12.9416	-1.84	0.28	0.101373	-18.1619	1.03336e-73	2.03174e-72
SAUSA300_0889	SACOL0993	USA300HOU_0946	oppD	oppD	SACOL0990 oppB oppC oppD oppF oppA	MgrA	-	-	oligopeptide ABC transporter, ATP-binding protein	6381.83	12.6398	-1.84	0.28	0.108739	-16.9388	2.32899e-64	3.69745e-63
SAUSA300_2011	SACOL2047	USA300HOU_2053	leuB	leuB	ilvDBNC-leuABCD-ilvA2	CodY	-	-	3-isopropylmalate dehydrogenase	3192.24	11.6404	-1.84	0.28	0.130329	-14.1266	2.60243e-45	2.38416e-44
SAUSA300_1215	SACOL1350	USA300HOU_1261	SAUSA300_1215	USA300HOU_1261	SACOL1350 cls1	-	Stringent ctrl	-	conserved hypothetical protein	842.099	9.71785	-1.85	0.28	0.13341	-13.8546	1.19271e-43	1.05487e-42
SAUSA300_0012	SACOL0012	USA300HOU_0012	SAUSA300_0012	metX	metX	-	Stringent ctrl	-	putative homoserine O-acetyltransferase	1198.55	10.2271	-1.86	0.28	0.110213	-16.8893	5.3947e-64	8.45942e-63
SAUSA300_1030	SACOL1141	USA300HOU_1065	SAUSA300_1030	isdC	isdABCDEFG	Fur	-	-	iron transport associated domain protein	56.765	5.82693	-1.87	0.27	0.330627	-5.65735	1.53727e-08	3.86739e-08
SAUSA300_0387	SACOL0459	USA300HOU_0412	pbuX	pbuX	xpt pbuX guaB guaA	-	Stringent ctrl	-	xanthine permease	13358.8	13.7055	-1.88	0.27	0.124408	-15.1365	9.29654e-52	1.03313e-50
SAUSA300_1432	-	USA300HOU_1483	SAUSA300_1432	USA300HOU_1483	-	-	-	-	phiSLT ORF78-like protein	908.956	9.82807	-1.89	0.27	0.149209	-12.6999	5.92255e-37	4.37516e-36
SAUSA300_0222	SACOL0207	USA300HOU_0236	SAUSA300_0222	glpQ1	glpQ1	GraRS	-	-	putative membrane protein	862.631	9.7526	-1.89	0.27	0.156854	-12.0428	2.11759e-33	1.4132e-32
SAUSA300_0219	SACOL0203	USA300HOU_0232	SAUSA300_0219	hptA	hptRSA	-	-	-	putative iron compound A C transporter, iron compound-binding protein	344.257	8.42734	-1.89	0.27	0.168756	-11.1742	5.45666e-29	3.29721e-28
SAUSA300_0049	-	USA300HOU_0052	SAUSA300_0049	USA300HOU_0052	-	-	-	-	hypothetical protein	114.607	6.84055	-1.89	0.27	0.228398	-8.26063	1.44907e-16	5.76022e-16
SAUSA300_2331	SACOL2384	USA300HOU_2368	SAUSA300_2331	sarZ	sarZ	GraRS	-	-	transcriptional regulator, MarR family	5941.62	12.5366	-1.91	0.27	0.0975814	-19.5964	1.65843e-85	4.60754e-84
SAUSA300_0098	SACOL0077	USA300HOU_0107	SAUSA300_0098	USA300HOU_0107	SACOL0077	GraRS	-	-	conserved hypothetical protein	756.684	9.56355	-1.91	0.27	0.142837	-13.3789	8.03212e-41	6.68733e-40
SAUSA300_2356	SACOL2409	USA300HOU_2392	fmhA	fmhA	fmhA	-	Stringent ctrl	-	fmhA protein	638.622	9.31882	-1.92	0.26	0.125196	-15.3573	3.16716e-53	3.69646e-52
SAUSA300_2245	SACOL2287	USA300HOU_2276	SAUSA300_2245	sarR	sarR	-	Stringent ctrl	-	staphylococcal accessory regulator R	7457.69	12.8645	-1.92	0.26	0.128838	-14.875	4.78983e-50	4.9566e-49
SAUSA300_0097	SACOL0076	USA300HOU_0106	SAUSA300_0097	USA300HOU_0106	SACOL0076	-	Stringent ctrl	-	conserved hypothetical protein	1680.23	10.7144	-1.92	0.26	0.151961	-12.6676	8.94539e-37	6.58917e-36
SAUSA300_2507	SACOL2585	USA300HOU_2565	SAUSA300_2507	pfoS/R	pfoS/R	-	Stringent ctrl	-	regulatory protein-like protein	398.236	8.63748	-1.93	0.26	0.167045	-11.557	6.80384e-31	4.30461e-30
SAUSA300_2603	SACOL2694	USA300HOU_2671	lip	lip	SACOL2693 lip	MgrA	-	-	triacylglycerol lipase precursor	177.994	7.47568	-1.93	0.26	0.27981	-6.91372	4.72108e-12	1.4716e-11
SAUSA300_0442	SACOL0511	USA300HOU_0469	SAUSA300_0442	USA300HOU_0469	SACOL0511 SACOL0512	GraRS	-	-	YibE/F-like protein	904.533	9.82103	-1.94	0.26	0.130393	-14.8983	3.38244e-50	3.51444e-49
SAUSA300_1977	SACOL2009	USA300HOU_2016	SAUSA300_1977	TcmP	TcmP	-	-	-	conserved hypothetical protein	128.099	7.00112	-1.94	0.26	0.225458	-8.58564	9.03296e-18	3.77259e-17
SAUSA300_0793	SACOL0879	USA300HOU_0842	SAUSA300_0793	truncated-SA	truncated-SA	-	Stringent ctrl	-	conserved hypothetical protein	1288.23	10.3312	-1.95	0.26	0.15019	-13.0144	1.01384e-38	8.0228e-38
SAUSA300_0386	SACOL0458	USA300HOU_0411	xpt	xpt	xpt pbuX guaB guaA	-	Stringent ctrl	-	xanthine phosphoribosyltransferase	6037.91	12.5598	-1.96	0.26	0.127394	-15.3697	2.6118e-53	3.07639e-52
SAUSA300_2611	SACOL2702	USA300HOU_2679	hisD	hisD	hisI hisF hisA hisH hisB hisC hisD hisG hisZ	HisR	Stringent ctrl	-	histidinol dehydrogenase hisD	140.988	7.13942	-1.98	0.25	0.242849	-8.14606	3.75962e-16	1.48068e-15
SAUSA300_2617	SACOL2708	USA300HOU_2686	SAUSA300_2617	mtsB	mtsA mtsB mtsC SACOL2710	GraRS	-	-	putative cobalt ABC transporter, ATP-binding protein	1525.74	10.5753	-1.99	0.25	0.146173	-13.619	3.08771e-42	2.68442e-41
SAUSA300_0210	SACOL0194	USA300HOU_0222	SAUSA300_0210	malF	malKEFD	GraRS	-	-	maltose ABC transporter, permease protein	192.339	7.5875	-1.99	0.25	0.258777	-7.68501	1.52987e-14	5.57825e-14
SAUSA300_1920	-	USA300HOU_1947	chs	chp	-	-	-	-	chemotaxis-inhibiting protein CHIPS	736.517	9.52457	-2.01	0.25	0.157187	-12.8147	1.35618e-37	1.04725e-36
SAUSA300_0048	-	USA300HOU_0051	SAUSA300_0048	USA300HOU_0051	-	-	-	-	hypothetical protein	51.7927	5.69468	-2.02	0.25	0.342803	-5.89704	3.70077e-09	9.66206e-09
SAUSA300_0888	SACOL0992	USA300HOU_0945	oppC	oppC	SACOL0990 oppB oppC oppD oppF oppA	MgrA	-	-	oligopeptide ABC transporter, permease protein	4642.71	12.1808	-2.03	0.25	0.106112	-19.1088	2.13379e-81	5.14525e-80
SAUSA300_1870	SACOL1947	USA300HOU_1885	SAUSA300_1870	USA300HOU_1885	SACOL1947	-	Stringent ctrl	-	conserved hypothetical protein	643.772	9.3304	-2.04	0.24	0.130464	-15.617	5.57715e-55	6.88656e-54
SAUSA300_2537	SACOL2618	-	SAUSA300_2537	-	ldh2	-	-	-	L-lactate dehydrogenase	2739.09	11.4195	-2.04	0.24	0.190503	-10.7132	8.82893e-27	5.04849e-26
SAUSA300_2616	SACOL2707	USA300HOU_2685	SAUSA300_2616	mtsC	mtsA mtsB mtsC SACOL2710	GraRS	-	-	cobalt transport family protein	715.664	9.48314	-2.05	0.24	0.160008	-12.7985	1.67124e-37	1.28666e-36
SAUSA300_0286	SACOL0279	USA300HOU_0305	SAUSA300_0286	esaE	esaA essA esaB essB yukA esxC esxB esaE esxD SACOL0281	-	-	-	conserved hypothetical protein	104.706	6.7102	-2.06	0.24	0.267267	-7.68896	1.48331e-14	5.42393e-14
SAUSA300_0230	SACOL0216	USA300HOU_0245	SAUSA300_0230	prsS	prsS	-	-	-	putative membrane protein	918.444	9.84305	-2.09	0.23	0.140133	-14.9419	1.75796e-50	1.84911e-49
SAUSA300_0774	SACOL0858	USA300HOU_0821	empbp	emp	emp	MgrA	-	-	secretory extracellular matrix and plasma binding protein	325.456	8.34632	-2.09	0.23	0.161825	-12.9183	3.5467e-38	2.78079e-37
SAUSA300_1629	SACOL1729	USA300HOU_1669	thrS	thrS	thrS	-	Stringent ctrl	Translation	threonyl-tRNA synthetase	6993.72	12.7718	-2.1	0.23	0.133846	-15.7007	1.49623e-55	1.87468e-54
SAUSA300_0186	SACOL0169	USA300HOU_0197	argC	argC	argBJCD	ArgR	-	-	N-acetyl-gamma-glutamyl-phosphate reductase	229.522	7.84249	-2.12	0.23	0.211475	-10.0442	9.74808e-24	5.11624e-23
SAUSA300_2618	SACOL2709	USA300HOU_2687	SAUSA300_2618	mtsA	mtsA mtsB mtsC SACOL2710	GraRS	-	-	conserved hypothetical protein	472.839	8.88521	-2.14	0.23	0.172457	-12.4127	2.23038e-35	1.57919e-34
SAUSA300_0055	-	USA300HOU_0059	SAUSA300_0055	adhC	-	-	-	-	alcohol dehydrogenase, zinc-containing	926.172	9.85514	-2.15	0.23	0.152722	-14.0738	5.4996e-45	4.96713e-44
SAUSA300_0712	SACOL0788	USA300HOU_0751	SAUSA300_0712	dtpT	dtpT	-	Stringent ctrl	-	amino acid/peptide transporter (Peptide:H+ symporter)	28153	14.781	-2.16	0.22	0.0888138	-24.315	1.35905e-130	1.15791e-128
SAUSA300_2010	SACOL2046	USA300HOU_2052	leuA	leuA	ilvDBNC-leuABCD-ilvA2	CodY	-	-	2-isopropylmalate synthase	4887.58	12.2549	-2.16	0.22	0.116278	-18.5386	1.00747e-76	2.20093e-75
SAUSA300_0279	SACOL0272	USA300HOU_0298	SAUSA300_0279	esaA	esaA essA esaB essB yukA esxC esxB esaE esxD SACOL0281	-	-	-	putative membrane protein	757.778	9.56563	-2.17	0.22	0.140578	-15.4182	1.23494e-53	1.475e-52
SAUSA300_2538	SACOL2619	USA300HOU_2595	SAUSA300_2538	USA300HOU_2595	SACOL2619	CodY	Stringent ctrl	-	amino acid permease family protein	15410.7	13.9116	-2.17	0.22	0.144886	-14.9483	1.59788e-50	1.68768e-49
SAUSA300_1331	SACOL1478	USA300HOU_1376	ald	ald	steT ilvA1 ald	CodY	-	-	alanine dehydrogenase	66.1351	6.04734	-2.17	0.22	0.332895	-6.50503	7.76756e-11	2.25356e-10
SAUSA300_0283	SACOL0276	USA300HOU_0302	SAUSA300_0283	essC	esaA essA esaB essB yukA esxC esxB esaE esxD SACOL0281	-	-	-	essC protein	699.289	9.44974	-2.18	0.22	0.143615	-15.2049	3.28272e-52	3.71267e-51
SAUSA300_0047	-	USA300HOU_0050	SAUSA300_0047	USA300HOU_0050	-	-	-	-	conserved hypothetical protein	262.415	8.03571	-2.18	0.22	0.208861	-10.4543	1.40013e-25	7.76296e-25
SAUSA300_2614	SACOL2705	USA300HOU_2683	SAUSA300_2614	USA300HOU_2683	SACOL2705	MgrA	-	-	putative lipoprotein	948.856	9.89005	-2.2	0.22	0.24646	-8.91015	5.09624e-19	2.2343e-18
SAUSA300_0285	SACOL0278	USA300HOU_0304	SAUSA300_0285	esxB	esaA essA esaB essB yukA esxC esxB esaE esxD SACOL0281	-	-	-	conserved hypothetical protein	64.0483	6.00109	-2.2	0.22	0.358469	-6.12811	8.89294e-10	2.42328e-09
SAUSA300_1922	-	USA300HOU_1949	sak	sak	-	-	-	-	staphylokinase precursor	395.262	8.62667	-2.22	0.21	0.173851	-12.7683	2.46588e-37	1.88143e-36
SAUSA300_0136	SACOL0119	USA300HOU_0146	SAUSA300_0136	sasD	sasD	-	-	-	cell wall surface anchor family protein	19634.3	14.2611	-2.23	0.21	0.130642	-17.0627	2.81062e-65	4.6649e-64
SAUSA300_2619	SACOL2710	USA300HOU_2688	SAUSA300_2619	USA300HOU_2688	mtsA mtsB mtsC SACOL2710	GraRS	-	-	conserved hypothetical protein	473.764	8.88803	-2.23	0.21	0.174738	-12.7432	3.40358e-37	2.56624e-36
SAUSA300_0278	SACOL0271	USA300HOU_0297	SAUSA300_0278	esxA	esxA	GraRS	-	-	conserved hypothetical protein	8765.39	13.0976	-2.24	0.21	0.0930887	-24.0751	4.55639e-128	3.52913e-126
SAUSA300_0099	SACOL0078	USA300HOU_0108	plc	plc	plc	TraP	-	-	1-phosphatidylinositol phosphodiesterase	140.533	7.13476	-2.25	0.21	0.221714	-10.1624	2.91909e-24	1.56748e-23
SAUSA300_0287	SACOL0280	USA300HOU_0306	SAUSA300_0287	esxD	esaA essA esaB essB yukA esxC esxB esaE esxD SACOL0281	-	-	-	conserved hypothetical protein	50.7192	5.66446	-2.27	0.21	0.32524	-6.97175	3.13015e-12	9.85305e-12
SAUSA300_1037	SACOL1148	USA300HOU_1073	pheS	pheS	pheS pheT	-	Stringent ctrl	Translation	phenylalanyl-tRNA synthetase, alpha subunit	2169.58	11.0832	-2.3	0.2	0.112002	-20.5207	1.40594e-93	4.92272e-92
SAUSA300_0792	-	USA300HOU_0841	SAUSA300_0792	USA300HOU_0841	-	-	-	-	conserved hypothetical protein	211.466	7.72428	-2.3	0.2	0.234409	-9.82275	8.98564e-23	4.57516e-22
SAUSA300_0721	SACOL0799	USA300HOU_0762	SAUSA300_0721	sstD	sstABCD	Fur	-	-	transferrin receptor	1141	10.1561	-2.31	0.2	0.169834	-13.6223	2.95179e-42	2.58383e-41
SAUSA300_2436	-	-	SAUSA300_2436	-	-	-	-	-	putative cell wall surface anchor family protein	1075.66	10.071	-2.32	0.2	0.131421	-17.6862	5.35883e-70	9.71431e-69
SAUSA300_1014	SACOL1123	USA300HOU_1052	pyc	pycA	pyc	-	-	-	pyruvate carboxylase	25453.9	14.6356	-2.32	0.2	0.173309	-13.401	5.96909e-41	4.98595e-40
SAUSA300_0209	SACOL0193	USA300HOU_0221	SAUSA300_0209	malE	malKEFD	GraRS	-	-	putative maltose ABC transporter, maltose-binding protein	133.443	7.06008	-2.34	0.2	0.287361	-8.14573	3.77006e-16	1.48251e-15
SAUSA300_0273	SACOL0266	USA300HOU_0292	SAUSA300_0273	USA300HOU_0292	SACOL0264 SACOL0265 SACOL0266 SACOL0267	GraRS	-	-	putative membrane protein	348.12	8.44344	-2.36	0.19	0.154751	-15.2444	1.79477e-52	2.05714e-51
SAUSA300_0113	SACOL0095	USA300HOU_0122	SAUSA300_0113	spa	spa	TraP	-	-	immunoglobulin G binding protein A precursor	300246	18.1958	-2.37	0.19	0.134281	-17.6745	6.58666e-70	1.1856e-68
SAUSA300_2435	-	-	SAUSA300_2435	-	-	-	-	-	cell wall surface anchor family protein	902.854	9.81835	-2.39	0.19	0.133633	-17.8718	1.95754e-71	3.65217e-70
SAUSA300_0135	SACOL0118	USA300HOU_0145	SAUSA300_0135	sodM	sodA1	SigB	-	-	Superoxide dismutase (Mn/Fe family)	1512.04	10.5623	-2.39	0.19	0.163219	-14.6245	1.95967e-48	1.94144e-47
SAUSA300_0280	SACOL0273	USA300HOU_0299	SAUSA300_0280	essA	esaA essA esaB essB yukA esxC esxB esaE esxD SACOL0281	-	-	-	conserved hypothetical protein	219.236	7.77634	-2.39	0.19	0.217788	-10.9895	4.29137e-28	2.5332e-27
SAUSA300_1292	SACOL1434	USA300HOU_1334	alr2	alr2	dapL alr2 lysA	-	Stringent ctrl	-	alanine racemase	2442.44	11.2541	-2.41	0.19	0.116918	-20.6213	1.76732e-94	6.27398e-93
SAUSA300_2409	SACOL2474	USA300HOU_2456	SAUSA300_2409	cnzC	SACOL2471 cntF cntD cnzC cntB cntA	AgrA	Stringent ctrl	-	oligopeptide ABC transporter, permease protein	76.3766	6.25506	-2.41	0.19	0.278232	-8.65235	5.04494e-18	2.142e-17
SAUSA300_0284	SACOL0277	USA300HOU_0303	SAUSA300_0284	esxC	esaA essA esaB essB yukA esxC esxB esaE esxD SACOL0281	-	-	-	conserved hypothetical protein	64.3933	6.00884	-2.41	0.19	0.311964	-7.73665	1.02068e-14	3.75377e-14
SAUSA300_0246	SACOL0237	USA300HOU_0263	SAUSA300_0246	tarJ'	tarI' tarJ' tarL'	-	-	-	putative alcohol dehydrogenase	3280.91	11.6799	-2.42	0.19	0.104127	-23.2755	7.86053e-120	5.15167e-118
SAUSA300_1711	SACOL1816	USA300HOU_1756	putA	putA	putA	-	Stringent ctrl	-	proline dehydrogenase	799.1	9.64223	-2.42	0.19	0.244146	-9.92348	3.29068e-23	1.69919e-22
SAUSA300_0011	SACOL0011	USA300HOU_0011	SAUSA300_0011	azlD	azlC azlD	-	Stringent ctrl	-	conserved hypothetical protein	873.429	9.77055	-2.44	0.18	0.143033	-17.032	4.75103e-65	7.78439e-64
SAUSA300_0547	SACOL0609	USA300HOU_0556	sdrD	sdrD	sdrD	TraP	-	-	sdrD protein	3803.63	11.8932	-2.44	0.18	0.160392	-15.2237	2.46282e-52	2.81026e-51
SAUSA300_0116	SACOL0098	USA300HOU_0125	sirB	sirB	sirABC	Fur	-	-	iron compound ABC transporter, permease protein SirB	215.408	7.75093	-2.44	0.18	0.216331	-11.2968	1.36026e-29	8.35777e-29
SAUSA300_0010	SACOL0010	USA300HOU_0010	SAUSA300_0010	azlC	azlC azlD	-	Stringent ctrl	-	putative membrane protein	1141.47	10.1567	-2.45	0.18	0.137924	-17.7876	8.81437e-71	1.60925e-69
SAUSA300_0360	SACOL0431	USA300HOU_0380	SAUSA300_0360	metI	metEFCI	MgrA	-	-	Cys/Met metabolism PLP-dependent enzyme	548.933	9.10049	-2.45	0.18	0.224962	-10.9064	1.07482e-27	6.28658e-27
SAUSA300_0281	SACOL0274	USA300HOU_0300	SAUSA300_0281	esaB	esaA essA esaB essB yukA esxC esxB esaE esxD SACOL0281	-	-	-	conserved hypothetical protein	36.4947	5.18962	-2.45	0.18	0.436812	-5.5979	2.16963e-08	5.39979e-08
SAUSA300_2454	SACOL2526	USA300HOU_2504	SAUSA300_2454	USA300HOU_2504	SACOL2525 SACOL2526	MgrA	-	-	membrane spanning protein	14988.8	13.8716	-2.47	0.18	0.10464	-23.5901	4.87247e-123	3.45946e-121
SAUSA300_0815	SACOL0908	USA300HOU_0867	ear	ear	ear	SaeRS	-	-	Ear protein	567.3	9.14797	-2.47	0.18	0.133063	-18.5323	1.13418e-76	2.45675e-75
SAUSA300_2007	SACOL2043	USA300HOU_2049	ilvB	ilvB	ilvDBNC-leuABCD-ilvA2	CodY	-	-	acetolactate synthase, large subunit	5448.98	12.4118	-2.48	0.18	0.0908185	-27.3563	9.0995e-165	1.36814e-162
SAUSA300_2009	SACOL2045	USA300HOU_2051	ilvC	ilvC	ilvDBNC-leuABCD-ilvA2	CodY	-	-	ketol-acid reductoisomerase	3784.17	11.8858	-2.48	0.18	0.121255	-20.4652	4.40095e-93	1.49984e-91
SAUSA300_0598	SACOL0665	USA300HOU_0615	SAUSA300_0598	btuF	btuF fecD SACOL0667 SACOL0668 SACOL0669 SACOL0670	-	Stringent ctrl	-	putative iron compound ABC transporter, iron compound-binding protein	919.655	9.84495	-2.48	0.18	0.126097	-19.6526	5.49572e-86	1.54363e-84
SAUSA300_2565	SACOL2652	USA300HOU_2630	clfB	clfB	clfB	TraP	-	-	clumping factor B	52741	15.6866	-2.48	0.18	0.432911	-5.71834	1.07572e-08	2.73587e-08
SAUSA300_2572	SACOL2659	USA300HOU_2637	aur	aur	aur	SigB	-	-	zinc metalloproteinase aureolysin	344.3	8.42752	-2.49	0.18	0.19237	-12.9404	2.66378e-38	2.09496e-37
SAUSA300_2615	SACOL2706	USA300HOU_2684	SAUSA300_2615	USA300HOU_2684	SACOL2706	GraRS	-	-	conserved hypothetical protein	385.457	8.59043	-2.49	0.18	0.19362	-12.8394	9.86706e-38	7.65021e-37
SAUSA300_0025	SACOL0024	USA300HOU_0023	SAUSA300_0025	adsA	adsA	-	-	-	5'-nucleotidase family protein	2128.57	11.0557	-2.51	0.18	0.195376	-12.8468	8.96826e-38	6.98868e-37
SAUSA300_1291	SACOL1433	USA300HOU_1333	SAUSA300_1291	dapL	dapL alr2 lysA	-	Stringent ctrl	-	hippurate hydrolase	2506.46	11.2914	-2.52	0.17	0.131312	-19.2112	2.98031e-82	7.39579e-81
SAUSA300_0929	SACOL1033	-	SAUSA300_0929	-	SACOL1033	-	-	-	conserved hypothetical protein	2216.85	11.1143	-2.54	0.17	0.13159	-19.2896	6.57138e-83	1.67964e-81
SAUSA300_2006	SACOL2042	USA300HOU_2048	ilvD	ilvD	ilvDBNC-leuABCD-ilvA2	CodY	-	-	dihydroxy-acid dehydratase	3548.97	11.7932	-2.55	0.17	0.116076	-22.0024	2.72928e-107	1.55023e-105
SAUSA300_1670	SACOL1773	USA300HOU_1712	serA	serA	SACOL1772 serA	CodY	Stringent ctrl	-	D-3-phosphoglycerate dehydrogenase	11119	13.4407	-2.55	0.17	0.120066	-21.2774	1.83876e-100	7.96586e-99
SAUSA300_2008	SACOL2044	USA300HOU_2050	ilvN	ilvN	ilvDBNC-leuABCD-ilvA2	CodY	-	-	acetolactate synthase, small subunit	867.925	9.76143	-2.56	0.17	0.141608	-18.101	3.12894e-73	6.10502e-72
SAUSA300_1669	SACOL1772	USA300HOU_1711	SAUSA300_1669	USA300HOU_1711	SACOL1772 serA	CodY	Stringent ctrl	-	aminotransferase, class V	8142.99	12.9913	-2.58	0.17	0.121695	-21.1755	1.60729e-99	6.62617e-98
SAUSA300_2453	SACOL2525	USA300HOU_2503	SAUSA300_2453	USA300HOU_2503	SACOL2525 SACOL2526	MgrA	-	-	ABC transporter, ATP-binding protein	13302.6	13.6994	-2.63	0.16	0.0992653	-26.4871	1.36453e-154	1.51641e-152
SAUSA300_0548	SACOL0610	USA300HOU_0557	sdrE	sdrE	sdrE	GraRS	-	-	sdrE protein	2042.35	10.996	-2.65	0.16	0.166584	-15.9041	5.93964e-57	7.62901e-56
SAUSA300_0187	SACOL0170	USA300HOU_0198	rocD	argD	argBJCD	ArgR	-	-	ornithine--oxo-acid transaminase	291.171	8.18572	-2.73	0.15	0.177586	-15.3838	2.10123e-53	2.48645e-52
SAUSA300_0235	SACOL0222	USA300HOU_0251	SAUSA300_0235	ldh1	ldh1	-	-	-	L-lactate dehydrogenase	3665.17	11.8397	-2.75	0.15	0.146056	-18.8421	3.41021e-79	7.92408e-78
SAUSA300_2613	SACOL2704	USA300HOU_2681	SAUSA300_2613	hisZ	hisI hisF hisA hisH hisB hisC hisD hisG hisZ	-	Stringent ctrl	-	conserved hypothetical protein	154.697	7.2733	-2.75	0.15	0.257497	-10.6938	1.08807e-26	6.20785e-26
SAUSA300_1218	SACOL1353	USA300HOU_1264	SAUSA300_1218	USA300HOU_1264	SACOL1352 SACOL1353 SACOL1354 SACOL1355	-	-	-	ABC transporter, permease protein	233.684	7.86842	-2.78	0.15	0.185667	-14.9517	1.51813e-50	1.6101e-49
SAUSA300_0245	SACOL0236	USA300HOU_0262	SAUSA300_0245	tarI'	tarI' tarJ' tarL'	-	-	-	2-C-methyl-D-erythritol 4-phosphate cytidylyltransferase	2259.88	11.142	-2.8	0.14	0.116329	-24.101	2.43761e-128	1.94704e-126
SAUSA300_2612	SACOL2703	USA300HOU_2680	hisG	hisG	hisI hisF hisA hisH hisB hisC hisD hisG hisZ	-	Stringent ctrl	-	ATP phosphoribosyltransferase hisG	74.522	6.2196	-2.81	0.14	0.335237	-8.36902	5.80996e-17	2.33494e-16
SAUSA300_1992	SACOL2026	USA300HOU_2035	agrA	agrA	agrBDCA	TraP	-	-	accessory gene regulator protein A	18627.2	14.1851	-2.84	0.14	0.130745	-21.7446	7.77434e-105	4.13984e-103
SAUSA300_2343	SACOL2395	USA300HOU_2379	SAUSA300_2343	narG	nreA nreB nreC narI narJ narH narG	SigB	Stringent ctrl	-	respiratory nitrate reductase, alpha subunit	385.417	8.59027	-2.86	0.14	0.293395	-9.75535	1.74998e-22	8.82236e-22
SAUSA300_0359	SACOL0430	USA300HOU_0379	SAUSA300_0359	metC	metEFCI	MgrA	-	-	trans-sulfuration enzyme family protein	1054.95	10.043	-2.87	0.14	0.228478	-12.5694	3.11264e-36	2.23481e-35
SAUSA300_2539	SACOL2620	USA300HOU_2596	SAUSA300_2539	gabT	gabT	MgrA	-	-	aminotransferase	2843.57	11.4735	-2.94	0.13	0.161154	-18.2495	2.08626e-74	4.1988e-73
SAUSA300_1890	SACOL1970	USA300HOU_1910	SAUSA300_1890	SspB	sspB2 sspA	-	-	-	staphopain A	442.522	8.7896	-2.94	0.13	0.179118	-16.4364	1.04972e-60	1.47423e-59
SAUSA300_0620	SACOL0690	USA300HOU_0653	SAUSA300_0620	mntA	mntABC	-	-	-	ABC transporter ATP-binding protein	5893.41	12.5249	-2.94	0.13	0.194998	-15.0953	1.73782e-51	1.90638e-50
SAUSA300_0117	SACOL0099	USA300HOU_0126	sirA	sirA	sirABC	Fur	-	-	iron compound ABC transporter, iron compound-binding protein SirA	288.575	8.1728	-2.94	0.13	0.258771	-11.3802	5.24505e-30	3.24609e-29
SAUSA300_1991	SACOL2025	USA300HOU_2034	agrC	agrC	agrBDCA	TraP	-	-	accessory gene regulator protein C	32200.5	14.9748	-2.95	0.13	0.157655	-18.6969	5.24827e-78	1.17672e-76
SAUSA300_0282	SACOL0275	USA300HOU_0301	SAUSA300_0282	essB	esaA essA esaB essB yukA esxC esxB esaE esxD SACOL0281	GraRS	-	-	conserved hypothetical protein	166.633	7.38053	-2.97	0.13	0.243877	-12.1829	3.83548e-34	2.63535e-33
SAUSA300_0618	SACOL0688	USA300HOU_0651	SAUSA300_0618	mntC	mntABC	-	-	-	ABC transporter, substrate-binding protein	5663.81	12.4676	-3.01	0.12	0.186295	-16.1553	1.04276e-58	1.41771e-57
SAUSA300_0619	SACOL0689	USA300HOU_0652	SAUSA300_0619	mntB	mntABC	-	-	-	ABC transporter, permease protein	3846.53	11.9093	-3.07	0.12	0.177379	-17.3106	3.91554e-67	6.71686e-66
SAUSA300_1990	SACOL2024	USA300HOU_2033	agrD	agrD	agrBDCA	TraP	-	-	accessory gene regulator protein D	8517.56	13.0562	-3.13	0.11	0.15438	-20.3039	1.18824e-91	3.89376e-90
SAUSA300_2268	SACOL2314	USA300HOU_2301	SAUSA300_2268	yocS	yocS	-	Stringent ctrl	-	sodium/bile acid symporter family protein	1417.62	10.4693	-3.23	0.11	0.151069	-21.4013	1.29798e-101	6.03205e-100
SAUSA300_0009	SACOL0009	USA300HOU_0009	serS	serS	serS	-	Stringent ctrl	Translation	seryl-tRNA synthetase	7625.63	12.8966	-3.25	0.1	0.106044	-30.691	7.51246e-207	2.74312e-204
SAUSA300_1068	SACOL1187	USA300HOU_1113	SAUSA300_1068	psmß2	psmß1_2	TraP	-	-	antibacterial protein	290.532	8.18255	-3.25	0.11	0.223318	-14.5591	5.10937e-48	5.0229e-47
SAUSA300_1989	SACOL2023	USA300HOU_2032	agrB	agrB	agrBDCA	TraP	-	-	accessory gene regulator protein B	25514.1	14.639	-3.29	0.1	0.139547	-23.5765	6.71428e-123	4.6383e-121
SAUSA300_0274	SACOL0267	USA300HOU_0293	SAUSA300_0274	USA300HOU_0293	SACOL0264 SACOL0265 SACOL0266 SACOL0267	GraRS	-	-	conserved hypothetical protein	1356.21	10.4054	-3.36	0.1	0.165711	-20.2725	2.25008e-91	7.28002e-90
SAUSA300_0557	SACOL0619	USA300HOU_0566	SAUSA300_0557	USA300HOU_0566	SACOL0619	-	Stringent ctrl	-	HAD-superfamily hydrolase, subfamily IA, variant 1	622.486	9.2819	-3.36	0.1	0.176142	-19.0766	3.95453e-81	9.44652e-80
SAUSA300_0356	SACOL0427	USA300HOU_0376	SAUSA300_0356	USA300HOU_0376	SACOL0427	CodY	-	-	conserved hypothetical protein	4178.92	12.0289	-3.42	0.09	0.120832	-28.3211	1.90096e-176	4.28644e-174
SAUSA300_1067	SACOL1186	USA300HOU_1112	SAUSA300_1067	psmß1	psmß1_2	TraP	-	-	antibacterial protein	417.406	8.70531	-3.54	0.09	0.226633	-15.6302	4.53329e-55	5.6248e-54
SAUSA300_0538	SACOL0599	USA300HOU_0546	SAUSA300_0538	capD	capD	CcpA	-	-	NAD dependent epimerase/dehydratase family	3310.24	11.6927	-3.55	0.09	0.216617	-16.4019	1.85202e-60	2.58676e-59
SAUSA300_0767	SACOL0849	USA300HOU_0813	SAUSA300_0767	USA300HOU_0813	SACOL0849 SACOL0850	GraRS	-	-	conserved hypothetical protein	708.603	9.46883	-3.64	0.08	0.169447	-21.4565	3.97142e-102	1.8798e-100
SAUSA300_0307	SACOL0303	USA300HOU_0327	SAUSA300_0307	USA300HOU_0327	SACOL0303	-	-	-	5'-nucleotidase, lipoprotein e(P4) family	1120.63	10.1301	-3.72	0.08	0.241451	-15.4182	1.23473e-53	1.475e-52
SAUSA300_0768	SACOL0850	USA300HOU_0814	SAUSA300_0768	USA300HOU_0814	SACOL0849 SACOL0850	GraRS	-	-	conserved hypothetical protein	389.137	8.60413	-3.89	0.07	0.190114	-20.4367	7.89512e-93	2.65525e-91
SAUSA300_0358	SACOL0429	USA300HOU_0378	SAUSA300_0358	metF	metEFCI	MgrA	-	-	putative 5-methyltetrahydrofolate--homocysteine methyltransferase	5304.62	12.373	-4.2	0.05	0.133924	-31.3479	1.03898e-215	4.42605e-213
SAUSA300_0769	SACOL0851	USA300HOU_0815	SAUSA300_0769	USA300HOU_0815	SACOL0851	GraRS	-	-	putative lipoprotein	1402.12	10.4534	-4.27	0.05	0.15169	-28.1353	3.62782e-174	6.1818e-172
SAUSA300_0776	SACOL0860	USA300HOU_0823	nuc	nuc	nuc	SigB	-	-	thermonuclease precursor	1494.54	10.5455	-4.33	0.05	0.235726	-18.3896	1.59194e-75	3.30813e-74
SAUSA300_1029	SACOL1140	USA300HOU_1064	SAUSA300_1029	isdA	isdABCDEFG	Fur	-	-	iron transport associated domain protein	1489.48	10.5406	-4.38	0.05	0.201976	-21.6966	2.21064e-104	1.15314e-102
SAUSA300_0357	SACOL0428	USA300HOU_0377	metE	metE	metEFCI	MgrA	-	-	5-methyltetrahydropteroyltriglutamate-- homocysteine S-methyltransferase	11707.1	13.5151	-4.47	0.05	0.107665	-41.513	0	0
SAUSA300_1217	SACOL1352	USA300HOU_1263	SAUSA300_1217	USA300HOU_1263	SACOL1352 SACOL1353 SACOL1354 SACOL1355	-	-	-	ABC transporter, ATP-binding protein	280.028	8.12943	-4.72	0.04	0.238713	-19.7812	4.31961e-87	1.28383e-85
SAUSA300_1988	SACOL2022	USA300HOU_2031	SAUSA300_1988	hld	hld	TraP	-	-	delta-hemolysin precursor	14453.1	13.8191	-5.25	0.03	0.162498	-32.2874	1.0528e-228	5.38189e-226
SAUSA300_0757	SACOL0839	USA300HOU_0803	pgk	pgk	gapR gap pgk tpiA pgm eno	CggR	-	-	phosphoglycerate kinase	34939.7	15.0926	0.58	1.49	0.0913092	6.31755	2.65742e-10	7.48881e-10
SAUSA300_1052	SACOL1164	USA300HOU_1090	SAUSA300_1052	ecb	ecb	SaeRS	-	-	fibrinogen-binding protein	16533.3	14.0131	0.58	1.5	0.0941235	6.17782	6.49933e-10	1.79012e-09
SAUSA300_0570	SACOL0634	USA300HOU_0581	pta	eutD	eutD lipL	-	-	-	phosphate acetyltransferase	10797.2	13.3984	-0.59	0.66	0.0965822	-6.10216	1.04646e-09	2.83643e-09
SAUSA300_1355	SACOL1504	USA300HOU_1402	aroA	aroA	SACOL1500 - SACOL1503 aroA aroB aroC	AgrA	Stringent ctrl	-	3-phosphoshikimate 1-carboxyvinyltransferase	4543.97	12.1497	-0.57	0.67	0.0942452	-6.09999	1.06078e-09	2.86914e-09
SAUSA300_0141	SACOL0124	USA300HOU_0151	deoB	deoB	deoC1 deoB	GraRS	-	-	phosphopentomutase	4580.16	12.1612	0.52	1.44	0.0872804	5.97412	2.3133e-09	6.12726e-09
SAUSA300_1049	SACOL1161	USA300HOU_1086	murI	murI	murI rdgB SACOL1165	GraRS	-	-	glutamate racemase	3636.6	11.8284	0.58	1.5	0.0988956	5.90272	3.57563e-09	9.37365e-09
SAUSA300_2078	SACOL2116	USA300HOU_2112	murA	murZ	murZ	VraSR	-	-	UDP-N-acetylglucosamine 1-carboxyvinyltransferase	2903.08	11.5034	0.53	1.44	0.0906654	5.83206	5.47473e-09	1.41063e-08
SAUSA300_2219	SACOL2261	USA300HOU_2250	moaA	moaA	moaA mobA moaD moaE mobB moeA	MgrA	-	-	molybdenum cofactor biosynthesis protein A	4448.12	12.119	0.56	1.47	0.0974692	5.70096	1.19136e-08	3.02048e-08
SAUSA300_1707	SACOL1811	USA300HOU_1752	SAUSA300_1707	USA300HOU_1752	SACOL1810 SACOL1811	-	Stringent ctrl	-	conserved hypothetical protein	2310.06	11.1737	0.57	1.48	0.0993518	5.69215	1.25451e-08	3.16852e-08
SAUSA300_1553	SACOL1650	USA300HOU_1595	nadD	nadD	holA comEC comEB comEA ubiE rsfS yqeK nadD yhbY aroE yqeH yqeG mtn	-	Stringent ctrl	-	nicotinate (nicotinamide) nucleotide adenylyltransferase	2285.74	11.1584	0.59	1.5	0.104458	5.64419	1.65961e-08	4.16695e-08
SAUSA300_1885	SACOL1965	USA300HOU_1905	ligA	ligA	camS ligA pcrA pcrB	-	Stringent ctrl	-	DNA ligase	4873.19	12.2506	0.59	1.51	0.105817	5.61629	1.95096e-08	4.88888e-08
SAUSA300_0252	SACOL0243	USA300HOU_0269	SAUSA300_0252	tarS	tarIJLS	Rot	Stringent ctrl	-	glycosyl transferase, group 2 family protein	13387.7	13.7086	-0.51	0.7	0.0910031	-5.61311	1.98717e-08	4.96502e-08
SAUSA300_0759	SACOL0841	USA300HOU_0805	gpmI	pgm	gapR gap pgk tpiA pgm eno	CggR	-	-	2,3-bisphosphoglycerate-independent phosphoglycerate mutase	57670.5	15.8155	0.59	1.51	0.105364	5.60444	2.08931e-08	5.21002e-08
SAUSA300_1319	SACOL1461	USA300HOU_1363	folA	dfrA	SACOL1459 fakB2 dfrA	-	Stringent ctrl	-	dihydrofolate reductase	2791.02	11.4466	0.53	1.44	0.0952083	5.56653	2.59862e-08	6.44235e-08
SAUSA300_0916	SACOL1020	USA300HOU_0973	SAUSA300_0916	USA300HOU_0973	SACOL1020	-	-	-	conserved hypothetical protein	8794.07	13.1023	-0.55	0.68	0.10125	-5.4534	4.94168e-08	1.21218e-07
SAUSA300_0829	SACOL0927	USA300HOU_0885	lipA	lipA	lipA	-	-	-	lipoic acid synthetase	11830.2	13.5302	0.53	1.44	0.0970554	5.43078	5.61096e-08	1.3724e-07
SAUSA300_1615	SACOL1715	USA300HOU_1660	hemB	hemB	hemLBDCXA	MgrA	-	-	delta-aminolevulinic acid dehydratase	2379.79	11.2166	0.52	1.44	0.0966643	5.42996	5.63671e-08	1.37738e-07
SAUSA300_0513	SACOL0574	USA300HOU_0521	gltX	gltX	gltX	-	-	Translation	glutamyl-tRNA synthetase	8148.88	12.9924	0.59	1.5	0.11158	5.27321	1.34058e-07	3.20835e-07
SAUSA300_1336	SACOL1483	USA300HOU_1381	SAUSA300_1336	USA300HOU_1381	SACOL1483	-	Stringent ctrl	-	conserved hypothetical protein	1207.32	10.2376	0.56	1.47	0.106045	5.27007	1.3637e-07	3.26062e-07
SAUSA300_1536	SACOL1633	USA300HOU_1577	SAUSA300_1536	mtaB	mtaB rsmE prmA dnaJ dnaK grpE hrcA	GraRS	-	-	conserved hypothetical protein	6621.95	12.693	0.57	1.48	0.109011	5.22316	1.75895e-07	4.16286e-07
SAUSA300_1585	SACOL1683	USA300HOU_1626	SAUSA300_1585	USA300HOU_1626	SACOL1683	-	Stringent ctrl	-	conserved hypothetical protein	2764.24	11.4327	0.57	1.48	0.109619	5.15568	2.52714e-07	5.92603e-07
SAUSA300_0453	SACOL0521	USA300HOU_0478	SAUSA300_0453	USA300HOU_0478	SACOL0521 recR	-	-	-	conserved hypothetical protein	3542.42	11.7905	-0.49	0.71	0.0951042	-5.12689	2.94569e-07	6.87596e-07
SAUSA300_1080	SACOL1199	-	ftsZ	-	ftsA ftsZ	-	-	-	cell division protein ftsZ	46741.8	15.5124	0.52	1.43	0.102171	5.08044	3.76554e-07	8.72595e-07
SAUSA300_1706	SACOL1810	USA300HOU_1751	SAUSA300_1706	USA300HOU_1751	SACOL1810 SACOL1811	-	Stringent ctrl	-	conserved hypothetical protein	3050.96	11.575	0.53	1.44	0.105043	5.03346	4.81694e-07	1.1092e-06
SAUSA300_1110	SACOL1229	USA300HOU_1154	sun	sun	def2 fmt sun rlmN stp1 pknB	-	Stringent ctrl	Translation	ribosomal RNA small subunit methyltransferase B	3133.03	11.6133	0.57	1.49	0.114522	5.01766	5.23046e-07	1.20009e-06
SAUSA300_1257	SACOL1398	USA300HOU_1296	msrR	msrR	msrR	-	-	-	peptide methionine sulfoxide reductase regulator MsrR	3034.71	11.5673	0.57	1.48	0.112615	5.0172	5.24308e-07	1.20191e-06
SAUSA300_0003	SACOL0003	USA300HOU_0003	SAUSA300_0003	yaaA	yaaA recF gyrB gyrA	AgrA	Stringent ctrl	-	conserved hypothetical protein	2653.14	11.3735	-0.45	0.73	0.0902624	-4.99672	5.83146e-07	1.33082e-06
SAUSA300_1526	SACOL1623	USA300HOU_1567	recO	recO	recO era cdd dgkA ybeY phoH	-	Stringent ctrl	-	DNA repair protein RecO	3017.74	11.5593	0.56	1.47	0.113122	4.95379	7.27801e-07	1.65356e-06
SAUSA300_0677	SACOL0751	USA300HOU_0714	SAUSA300_0677	phrB	phrB	-	-	-	putative deoxyribodipyrimidine photolyase	3049.83	11.5745	0.5	1.41	0.100987	4.95335	7.29448e-07	1.65583e-06
SAUSA300_1241	SACOL1380	-	SAUSA300_1241	-	SACOL1380	-	-	-	conserved hypothetical protein	2116.6	11.0475	0.54	1.45	0.109059	4.93477	8.02438e-07	1.81507e-06
SAUSA300_0758	SACOL0840	USA300HOU_0804	tpiA	tpiA	gapR gap pgk tpiA pgm eno	CggR	-	-	triosephosphate isomerase	29484.9	14.8477	0.55	1.46	0.112	4.91239	8.99743e-07	2.03158e-06
SAUSA300_0568	SACOL0632	USA300HOU_0579	SAUSA300_0568	USA300HOU_0579	SACOL0631 SACOL0632	-	Stringent ctrl	-	integral membrane protein	1218.42	10.2508	0.59	1.51	0.120961	4.91117	9.0536e-07	2.04245e-06
SAUSA300_0830	SACOL0928	USA300HOU_0886	SAUSA300_0830	USA300HOU_0886	SACOL0928	-	Stringent ctrl	-	conserved hypothetical protein	2545.85	11.3139	0.46	1.38	0.0938925	4.90403	9.38898e-07	2.11625e-06
SAUSA300_1228	SACOL1364	USA300HOU_1275	thrB	thrB	hom thrC thrB	CodY	Stringent ctrl	-	homoserine kinase	13514	13.7222	0.48	1.39	0.0977905	4.89544	9.80848e-07	2.20885e-06
SAUSA300_0984	SACOL1092	USA300HOU_1026	ptsI	ptsI	ptsH ptsI	-	Stringent ctrl	-	phosphoenolpyruvate-protein phosphotransferase	89166.5	16.4442	0.59	1.51	0.121353	4.88287	1.04552e-06	2.34417e-06
SAUSA300_1116	SACOL1236	USA300HOU_1160	SAUSA300_1116	thiN	rsgA cfxE thiN	-	-	-	thiamine pyrophosphokinase	2436.86	11.2508	0.45	1.36	0.0922865	4.86193	1.16248e-06	2.59957e-06
SAUSA300_0181	SACOL0164	USA300HOU_0192	SAUSA300_0181	ausA	ausA acpS	-	-	-	non-ribosomal peptide synthetase	7057.33	12.7849	-0.43	0.74	0.0882949	-4.84852	1.24386e-06	2.77669e-06
SAUSA300_0306	SACOL0302	USA300HOU_0325	brnQ	brnQ2	brnQ2	CodY	-	-	branched-chain amino acid transport system II carrier protein	4738.47	12.2102	0.57	1.49	0.118504	4.82169	1.42349e-06	3.16385e-06
SAUSA300_1079	SACOL1198	-	ftsA	-	ftsA ftsZ	-	-	-	cell division protein ftsA	32621.5	14.9935	0.46	1.38	0.0959312	4.81876	1.44452e-06	3.20781e-06
SAUSA300_1332	SACOL1479	USA300HOU_1377	SAUSA300_1332	ypcP	ypcP SACOL1480	-	Stringent ctrl	-	putative 5'-3' exonuclease	2881	11.4924	-0.47	0.72	0.0984353	-4.81704	1.45707e-06	3.23286e-06
SAUSA300_2044	SACOL2079	USA300HOU_2083	cls	cls2	cls2 SACOL2080	-	-	-	cardiolipin synthetase	3271.65	11.6758	-0.47	0.72	0.0973217	-4.81593	1.46518e-06	3.24804e-06
SAUSA300_0955	SACOL1062	USA300HOU_0997	atl	atl	atl	GraRS	-	-	autolysin	23272	14.5063	0.55	1.47	0.115049	4.81452	1.47557e-06	3.26541e-06
SAUSA300_1720	SACOL1825	USA300HOU_1765	SAUSA300_1720	USA300HOU_1765	SACOL1825	-	-	-	conserved hypothetical protein	7237.42	12.8213	0.44	1.36	0.0915897	4.79411	1.634e-06	3.60353e-06
SAUSA300_1011	SACOL1120	USA300HOU_1049	SAUSA300_1011	USA300HOU_1049	SACOL1119 SACOL1120	-	-	-	conserved hypothetical protein	2456.96	11.2627	-0.53	0.69	0.109785	-4.79187	1.65237e-06	3.64091e-06
SAUSA300_2025	SACOL2057	USA300HOU_2062	rsbU	rsbU	sigB rsbW rsbV rsbU	SigB	-	Translation	sigma-B regulation protein	2397.1	11.2271	-0.53	0.69	0.111381	-4.78904	1.6758e-06	3.68936e-06
SAUSA300_1701	SACOL1805	USA300HOU_1746	SAUSA300_1701	USA300HOU_1746	SACOL1805	-	Stringent ctrl	-	conserved hypothetical protein	1352.22	10.4011	-0.52	0.7	0.109611	-4.77257	1.81886e-06	4.00086e-06
SAUSA300_2218	SACOL2258	USA300HOU_2248	SAUSA300_2218	sarV	sarV	Rot	-	-	staphylococcal accessory regulator	1076.39	10.072	-0.59	0.66	0.124476	-4.7695	1.84682e-06	4.0554e-06
SAUSA300_1010	SACOL1119	USA300HOU_1048	SAUSA300_1010	USA300HOU_1048	SACOL1119 SACOL1120	-	-	-	conserved hypothetical protein	1355.46	10.4046	-0.48	0.72	0.101241	-4.75482	1.9862e-06	4.35024e-06
SAUSA300_0828	SACOL0926	USA300HOU_0884	SAUSA300_0828	USA300HOU_0884	SACOL0924 SACOL0925 SACOL0926	CodY	Stringent ctrl	-	5'-nucleotidase family protein	2444.38	11.2553	0.51	1.43	0.107826	4.75459	1.9885e-06	4.35155e-06
SAUSA300_0870	SACOL0971	USA300HOU_0926	rexA	addA	rexB rexA	Rot	Stringent ctrl	-	exonuclease RexA	5753.66	12.4903	-0.47	0.72	0.0996519	-4.69515	2.66414e-06	5.79043e-06
SAUSA300_1360	SACOL1511	USA300HOU_1408	ubiE	ubiE	hepT ubiE SACOL1512	-	Stringent ctrl	-	menaquinone biosynthesis methyltransferase ubiE	2580.15	11.3332	-0.47	0.72	0.101059	-4.69226	2.70198e-06	5.86271e-06
SAUSA300_1333	SACOL1480	USA300HOU_1378	SAUSA300_1333	USA300HOU_1378	ypcP SACOL1480	-	Stringent ctrl	-	conserved hypothetical protein	6454.85	12.6562	-0.47	0.72	0.0999429	-4.69169	2.70963e-06	5.87245e-06
SAUSA300_1550	SACOL1647	USA300HOU_1592	SAUSA300_1550	ubiE	holA comEC comEB comEA ubiE rsfS yqeK nadD yhbY aroE yqeH yqeG mtn	-	Stringent ctrl	-	conserved hypothetical protein	5317.41	12.3765	0.49	1.41	0.10545	4.68879	2.74825e-06	5.94794e-06
SAUSA300_0913	SACOL1017	USA300HOU_0970	SAUSA300_0913	USA300HOU_0970	SACOL1017	-	-	-	putative membrane protein	8960.51	13.1294	-0.48	0.72	0.101534	-4.68527	2.79596e-06	6.04608e-06
SAUSA300_2096	SACOL2135	USA300HOU_2132	manA	manA	SACOL2134 manA1	-	-	-	mannose-6-phosphate isomerase	3253.31	11.6677	-0.59	0.67	0.125546	-4.68017	2.86639e-06	6.19315e-06
SAUSA300_1630	SACOL1731	USA300HOU_1671	dnaI	dnaI	dnaI dnaB nrdR	-	-	-	primosomal protein DnaI	5525.06	12.4318	-0.52	0.7	0.113194	-4.61525	3.92615e-06	8.4259e-06
SAUSA300_0797	SACOL0883	USA300HOU_0848	SAUSA300_0797	metI2	metN2 metI2 metQ	CodY	-	-	ABC transporter permease protein	1841.5	10.8467	-0.55	0.68	0.119836	-4.6047	4.13054e-06	8.84968e-06
SAUSA300_0481	SACOL0547	USA300HOU_0497	mfd	mfd	rplY pth mfd SACOL0548 mazG SACOL0550 divIC	AgrA	Stringent ctrl	-	transcription-repair coupling factor	3737.8	11.868	-0.45	0.73	0.0982232	-4.57555	4.7497e-06	1.01253e-05
SAUSA300_0384	SACOL0456	USA300HOU_0409	SAUSA300_0384	USA300HOU_0409	SACOL0455 SACOL0456 yflT	SigB	-	-	conserved hypothetical protein	2524.62	11.3018	0.47	1.38	0.102171	4.55493	5.24037e-06	1.11434e-05
SAUSA300_2364	SACOL2418	USA300HOU_2401	sbi	sbi	sbi	SaeRS	-	-	IgG-binding protein SBI	16873	14.0424	-0.57	0.67	0.125284	-4.55349	5.27643e-06	1.12062e-05
SAUSA300_1056	SACOL1169	USA300HOU_1095	SAUSA300_1056	scc	scc	SaeRS	-	-	conserved hypothetical protein	5562.6	12.4415	0.5	1.41	0.109683	4.53262	5.82564e-06	1.23264e-05
SAUSA300_2417	SACOL2483	USA300HOU_2464	SAUSA300_2417	USA300HOU_2464	SACOL2483	-	Stringent ctrl	-	putative transporter	6340.4	12.6304	-0.42	0.75	0.0918567	-4.52211	6.12268e-06	1.29122e-05
SAUSA300_1174	SACOL1300	USA300HOU_1213	SAUSA300_1174	USA300HOU_1213	SACOL1300 SACOL1301 pgsA	-	Stringent ctrl	-	conserved hypothetical protein	3576.69	11.8044	-0.48	0.71	0.107355	-4.5159	6.30496e-06	1.32747e-05
SAUSA300_1186	SACOL1313	USA300HOU_1225	SAUSA300_1186	USA300HOU_1225	miaB SACOL1313 thiW	-	-	-	conserved hypothetical protein	2958.56	11.5307	0.43	1.35	0.0953538	4.50381	6.67458e-06	1.40413e-05
SAUSA300_0672	SACOL0746	USA300HOU_0709	SAUSA300_0672	mgrA	mgrA	GraRS	-	-	transcriptional regulator, MarR family	32938.5	15.0075	0.53	1.45	0.118396	4.49597	6.92523e-06	1.45566e-05
SAUSA300_1700	SACOL1804	USA300HOU_1745	SAUSA300_1700	USA300HOU_1745	SACOL1802 rsuA SACOL1804	SigB	-	-	polysaccharide biosynthesis protein	3217.74	11.6518	-0.48	0.72	0.107546	-4.49337	7.01059e-06	1.4724e-05
SAUSA300_0004	SACOL0004	USA300HOU_0004	recF	recF	yaaA recF gyrB gyrA	AgrA	Stringent ctrl	-	DNA replication and repair protein recF	8019.19	12.9692	-0.41	0.75	0.0914733	-4.48321	7.35292e-06	1.54176e-05
SAUSA300_0107	SACOL0088	USA300HOU_0116	SAUSA300_0107	nptA	nptA	GraRS	-	-	Na/Pi cotransporter family protein	2309.4	11.1733	0.53	1.44	0.118144	4.4798	7.47116e-06	1.56399e-05
SAUSA300_1887	SACOL1967	USA300HOU_1907	pcrB	pcrB	camS ligA pcrA pcrB	-	Stringent ctrl	-	geranylgeranylglyceryl phosphate synthase family protein, PcrB	1050.02	10.0362	-0.48	0.72	0.108412	-4.44076	8.96417e-06	1.86431e-05
SAUSA300_1984	SACOL2018	USA300HOU_2026	SAUSA300_1984	USA300HOU_2026	SACOL2018	CtsR	-	-	putative membrane protein	1767.36	10.7874	-0.53	0.69	0.120994	-4.40979	1.0347e-05	2.15015e-05
SAUSA300_0429	SACOL0498	USA300HOU_0461	SAUSA300_0429	USA300HOU_0461	SACOL0498 SACOL0499	-	-	-	PAP2 family protein	1374.74	10.4249	-0.49	0.71	0.112388	-4.40001	1.08247e-05	2.24395e-05
SAUSA300_1676	SACOL1779	USA300HOU_1718	sgtA	sgtA	sgtA	-	Stringent ctrl	-	probable transglycosylase	494.836	8.95081	-0.57	0.67	0.130659	-4.39893	1.08784e-05	2.25325e-05
SAUSA300_1567	SACOL1665	USA300HOU_1610	greA	greA	greA udk SACOL1667 SACOL1668 SACOL1669	AgrA	Stringent ctrl	-	transcription elongation factor GreA	5860.88	12.5169	0.42	1.34	0.0970902	4.34614	1.38557e-05	2.85266e-05
SAUSA300_1255	SACOL1396	USA300HOU_1294	fmtC	fmtC	fmtC	-	Stringent ctrl	-	oxacillin resistance-related FmtC protein	35451.9	15.1136	0.57	1.48	0.13038	4.33859	1.43401e-05	2.93932e-05
SAUSA300_0643	SACOL0714	USA300HOU_0678	SAUSA300_0643	USA300HOU_0678	SACOL0714	-	-	-	acetyltransferase, GNAT family	1273.8	10.3149	0.52	1.43	0.119521	4.32599	1.51847e-05	3.10745e-05
SAUSA300_0383	SACOL0455	USA300HOU_0408	SAUSA300_0383	USA300HOU_0408	SACOL0455 SACOL0456 SACOL0457	SigB	-	-	conserved hypothetical protein	3769.45	11.8801	-0.41	0.75	0.0951906	-4.31719	1.58031e-05	3.22884e-05
SAUSA300_0937	SACOL1041	-	SAUSA300_0937	-	SACOL1041	-	-	-	conserved hypothetical protein	2166.27	11.081	0.58	1.49	0.134462	4.28835	1.80004e-05	3.66313e-05
SAUSA300_1851	SACOL1928	USA300HOU_1865	SAUSA300_1851	tagG	tagG tagH SACOL1930 recX	GraRS	-	-	putative membrane protein	2869.57	11.4866	-0.39	0.76	0.0919696	-4.27279	1.93038e-05	3.92526e-05
SAUSA300_2027	SACOL2060	USA300HOU_2065	alr	alr	alr acpS ydbS ydbS SACOL2064	-	-	-	alanine racemase	3193.1	11.6407	-0.44	0.74	0.103083	-4.26278	2.019e-05	4.09243e-05
SAUSA300_1193	SACOL1321	USA300HOU_1232	glpD	glpD	glpK glpD SACOL1322 miaA hfq	SarA	Stringent ctrl	-	glycerol-3-phosphate dehydrogenase	1328.89	10.376	0.53	1.44	0.124078	4.26112	2.03403e-05	4.11964e-05
SAUSA300_1551	SACOL1648	USA300HOU_1593	SAUSA300_1551	rsfS	holA comEC comEB comEA ubiE rsfS yqeK nadD yhbY aroE yqeH yqeG mtn	-	Stringent ctrl	-	conserved hypothetical protein	2810.16	11.4564	0.49	1.4	0.114568	4.24952	2.1423e-05	4.33549e-05
SAUSA300_2352	SACOL2404	USA300HOU_2387	SAUSA300_2352	USA300HOU_2387	SACOL2404 yefM	-	Stringent ctrl	-	addiction module toxin, Txe/YoeB family	2010.33	10.9732	-0.48	0.72	0.112775	-4.2474	2.16263e-05	4.36971e-05
SAUSA300_0756	SACOL0838	USA300HOU_0802	gap	gap	gapR gap pgk tpiA pgm eno	CggR	-	-	glyceraldehyde-3-phosphate dehydrogenase, type I	119946	16.872	0.51	1.42	0.120844	4.20883	2.56699e-05	5.16226e-05
SAUSA300_0669	SACOL0743	USA300HOU_0706	SAUSA300_0669	uppP	uppP	-	Stringent ctrl	-	undecaprenol kinase	4062.63	11.9882	-0.58	0.67	0.137991	-4.20863	2.56921e-05	5.16266e-05
SAUSA300_0061	-	USA300HOU_0066	arcC	arcC	-	-	-	-	carbamate kinase	669.707	9.38739	0.52	1.44	0.12472	4.2063	2.59591e-05	5.21221e-05
SAUSA300_1335	SACOL1482	USA300HOU_1380	SAUSA300_1335	USA300HOU_1380	SACOL1482	-	Stringent ctrl	-	conserved hypothetical protein	532.176	9.05576	0.58	1.5	0.138328	4.20127	2.65422e-05	5.32197e-05
SAUSA300_1513	SACOL1610	USA300HOU_1555	SAUSA300_1513	sodA	sodA2	-	-	-	superoxide dismutase (Mn/Fe family)	73472.4	16.1649	0.55	1.46	0.130648	4.18802	2.81402e-05	5.63686e-05
SAUSA300_1878	SACOL1957	USA300HOU_1896	rumA	rumA	rumA dgkB	-	Stringent ctrl	Translation	RNA methyltransferase, TrmA family	1277.89	10.3196	0.43	1.35	0.103398	4.18025	2.91193e-05	5.82843e-05
SAUSA300_1576	SACOL1674	USA300HOU_1619	SAUSA300_1576	recD2	recD2 SACOL1675	-	Stringent ctrl	-	helicase, RecD/TraA family	4269.78	12.0599	-0.53	0.69	0.126818	-4.1651	3.11211e-05	6.21936e-05
SAUSA300_2004	SACOL2040	USA300HOU_2046	SAUSA300_2004	yeaZ	gcp rimI yeaZ yjeE	-	Stringent ctrl	-	conserved hypothetical protein	1013.03	9.98446	0.52	1.43	0.124566	4.16249	3.14796e-05	6.28608e-05
SAUSA300_0466	SACOL0531	USA300HOU_0489	SAUSA300_0466	rsmI	SACOL0529 SACOL0530 rsml	MgrA	-	-	conserved hypothetical protein	599.24	9.22699	-0.53	0.69	0.128163	-4.16155	3.16093e-05	6.30705e-05
SAUSA300_0483	SACOL0549	USA300HOU_0499	SAUSA300_0483	mazG	rplY pth mfd SACOL0548 mazG SACOL0550 divIC	AgrA	Stringent ctrl	-	tetrapyrrole methylase family protein	2876.09	11.4899	-0.48	0.72	0.11579	-4.16088	3.17029e-05	6.31587e-05
SAUSA300_1876	SACOL1955	USA300HOU_1894	SAUSA300_1876	dinP	dinP	-	-	-	DNA polymerase IV	627.318	9.29305	0.54	1.45	0.128757	4.16094	3.16939e-05	6.31587e-05
SAUSA300_0965	SACOL1072	USA300HOU_1008	folD	folD	folD	PurR	-	-	methylenetetrahydrofolate dehydrogenase/methenyltetrahydrofolate cyclohydrolase	17282.1	14.077	-0.54	0.69	0.129601	-4.15137	3.30485e-05	6.57882e-05
SAUSA300_1466	SACOL1562	USA300HOU_1519	SAUSA300_1466	bfmBAA	bfmBB bfmAB bfmAA lpdA	GraRS	-	-	2-oxoisovalerate dehydrogenase, E1 component, alpha subunit	4173.47	12.027	0.37	1.3	0.0899482	4.1509	3.31163e-05	6.58719e-05
SAUSA300_1021	SACOL1131	USA300HOU_1059	SAUSA300_1021	USA300HOU_1059	SACOL1131	-	Stringent ctrl	-	hypothetical protein	462.823	8.85432	-0.59	0.66	0.143777	-4.13407	3.564e-05	7.07815e-05
SAUSA300_0362	SACOL0433	USA300HOU_0382	SAUSA300_0362	kefA	kefA SACOL0434 ychF	-	Stringent ctrl	-	conserved hypothetical protein	793.178	9.6315	0.56	1.47	0.1352	4.11536	3.86569e-05	7.6476e-05
SAUSA300_1170	SACOL1296	USA300HOU_1209	SAUSA300_1170	USA300HOU_1209	ftsK SACOL1296 SACOL1297 SACOL1298 phbB	AgrA	Stringent ctrl	-	transcriptional regulator, GntR family	1762.28	10.7832	0.49	1.4	0.1187	4.1049	4.04489e-05	7.99593e-05
SAUSA300_2111	SACOL2151	USA300HOU_2151	glmM	glmM	glmM SACOL2152 cdaA	-	Stringent ctrl	-	phosphoglucosamine mutase	7165.87	12.8069	-0.38	0.77	0.0917693	-4.0895	4.32308e-05	8.53265e-05
SAUSA300_0674	SACOL0748	USA300HOU_0711	SAUSA300_0674	USA300HOU_0711	SACOL0748 SACOL0749	MgrA	-	-	oxidoreductase, aldo/keto reductase family	2270.46	11.1488	-0.48	0.72	0.117208	-4.07274	4.64639e-05	9.14959e-05
SAUSA300_1784	SACOL1891	USA300HOU_1827	SAUSA300_1784	traP	traP	GraRS	-	-	signal transduction protein TRAP	9611.46	13.2305	-0.57	0.67	0.139628	-4.06979	4.70562e-05	9.25198e-05
SAUSA300_1358	SACOL1509	USA300HOU_1406	ndk	ndk	ndk	-	Stringent ctrl	-	nucleoside diphosphate kinase superfamily	2102.51	11.0379	-0.56	0.68	0.136686	-4.06864	4.72881e-05	9.29042e-05
SAUSA300_0511	SACOL0572	USA300HOU_0519	radA	radA	radA pilT	GraRS	-	-	DNA repair protein RadA	2226.94	11.1208	-0.44	0.74	0.108574	-4.06113	4.88348e-05	9.5761e-05
SAUSA300_1729	SACOL1836	USA300HOU_1776	SAUSA300_1729	USA300HOU_1776	SACOL1836	-	-	-	conserved hypothetical protein	10554.5	13.3656	0.36	1.28	0.0885436	4.06104	4.88546e-05	9.5761e-05
SAUSA300_0976	SACOL1083	USA300HOU_1018	purD	purD	purEKCSQLFMNHD	PurR	-	-	phosphoribosylamine--glycine ligase	98051	16.5812	0.4	1.32	0.0986318	4.05659	4.97946e-05	9.75287e-05
SAUSA300_2083	SACOL2121	USA300HOU_2118	SAUSA300_2083	blt	blt	-	-	-	acetyltransferase, GNAT family	917.507	9.84158	-0.51	0.7	0.126603	-4.05239	5.06973e-05	9.91815e-05
SAUSA300_1136	SACOL1260	USA300HOU_1174	SAUSA300_1136	rbgA	rbgA rnhB	-	Stringent ctrl	Translation	putative GTP-binding protein	524.938	9.036	-0.58	0.67	0.143371	-4.04666	5.19532e-05	0.000101446
SAUSA300_0732	SACOL0811	USA300HOU_0775	SAUSA300_0732	USA300HOU_0775	SACOL0811	-	-	-	conserved hypothetical protein	1674.59	10.7096	0.51	1.42	0.12577	4.04421	5.2499e-05	0.000102433
SAUSA300_2231	SACOL2273	USA300HOU_2262	fdhD	fdhD	fdhD	-	-	-	formate dehydrogenase family accessory protein FdhD	2249.49	11.1354	0.47	1.38	0.115839	4.03885	5.3714e-05	0.000104724
SAUSA300_0865	SACOL0966	USA300HOU_0921	pgi	pgi	pgi	-	Stringent ctrl	-	glucose-6-phosphate isomerase	34869.1	15.0897	-0.47	0.72	0.116643	-4.03807	5.38925e-05	0.000104992
SAUSA300_0024	SACOL0023	USA300HOU_0022	SAUSA300_0024	walJ	yycJ	CodY	Stringent ctrl	-	metallo-beta-lactamase family protein	502.433	8.97279	-0.55	0.68	0.136773	-4.02686	5.65271e-05	0.000110041
SAUSA300_0601	SACOL0668	USA300HOU_0618	SAUSA300_0601	USA300HOU_0618	btuF fecD SACOL0667 SACOL0668 SACOL0669 SACOL0670	-	Stringent ctrl	-	hydrolase, alpha/beta hydrolase fold family	1748.36	10.7718	0.47	1.39	0.117604	4.02591	5.6755e-05	0.0001104
SAUSA300_2338	SACOL2390	USA300HOU_2374	SAUSA300_2338	nreB	nreA nreB nreC narI narJ narH narG	SigB	Stringent ctrl	-	sensor histidine kinase	1938.15	10.9205	-0.4	0.76	0.100722	-4.00603	6.17483e-05	0.000119931
SAUSA300_1227	SACOL1363	USA300HOU_1274	thrC	thrC	hom thrC thrB	CodY	Stringent ctrl	-	threonine synthase	15002.4	13.8729	0.44	1.35	0.110026	3.98236	6.82354e-05	0.000132229
SAUSA300_1469	SACOL1565	USA300HOU_1522	argR	argR	argR-recN	ArgR	-	-	arginine repressor	1031.47	10.0105	-0.52	0.7	0.131599	-3.9746	7.04988e-05	0.000136305
SAUSA300_0596	SACOL0663	USA300HOU_0613	argS	argS	SACOL0662 argS	-	Stringent ctrl	Translation	arginyl-tRNA synthetase	6097.62	12.574	0.41	1.32	0.1022	3.96695	7.27994e-05	0.000140646
SAUSA300_0990	SACOL1099	USA300HOU_1032	SAUSA300_0990	rpoY	rnjA rpoY	-	-	-	conserved hypothetical protein	1806.97	10.8194	-0.53	0.69	0.13332	-3.9658	7.31494e-05	0.000141216
SAUSA300_0714	SACOL0790	USA300HOU_0753	SAUSA300_0714	USA300HOU_0753	queF SACOL0790	LexA	-	-	Integral membrane protein	1525.43	10.575	0.44	1.36	0.110691	3.96422	7.36365e-05	0.000141942
SAUSA300_1790	SACOL1897	USA300HOU_1833	prsA	prsA	prsA	VraSR	-	-	foldase protein PrsA precursor	7127.72	12.7992	-0.48	0.72	0.122035	-3.95801	7.55776e-05	0.000145574
SAUSA300_0539	SACOL0600	USA300HOU_0547	ilvE	ilvE	ilvE SACOL0601	CodY	-	-	branched-chain amino acid aminotransferase	11414.7	13.4786	-0.52	0.7	0.131365	-3.95148	7.76696e-05	0.000149491
SAUSA300_0981	SACOL1089	USA300HOU_1023	SAUSA300_0981	rlmI	rlmI SACOL1090	SigB	-	-	conserved hypothetical protein	1270.12	10.3107	-0.57	0.67	0.14582	-3.94208	8.07789e-05	0.000155358
SAUSA300_2627	SACOL2718	USA300HOU_2696	SAUSA300_2627	USA300HOU_2696	SACOL2718	-	-	-	2-oxoglutarate/malate translocator	3795.76	11.8902	-0.5	0.71	0.12746	-3.93115	8.454e-05	0.000162469
SAUSA300_2003	SACOL2039	USA300HOU_2045	rimI	rimI	gcp rimI yeaZ yjeE	-	Stringent ctrl	Translation	ribosomal-protein-alanine acetyltransferase	516.881	9.01369	0.56	1.48	0.143773	3.9291	8.52644e-05	0.000163738
SAUSA300_0681	SACOL0755	USA300HOU_0719	SAUSA300_0681	USA300HOU_0719	SACOL0755	GraRS	-	-	conserved hypothetical protein	2090.68	11.0298	0.57	1.48	0.144163	3.9239	8.71286e-05	0.000167193
SAUSA300_1478	-	USA300HOU_0626	SAUSA300_1478	USA300HOU_0626	-	-	-	-	putative lipoprotein	1545.42	10.5938	-0.58	0.67	0.148122	-3.91942	8.87637e-05	0.000170075
SAUSA300_1848	SACOL1925	USA300HOU_1862	SAUSA300_1848	USA300HOU_1862	SACOL1925	-	-	-	conserved hypothetical protein	1807.14	10.8195	0.45	1.36	0.114635	3.90879	9.27585e-05	0.000177463
SAUSA300_0661	SACOL0735	USA300HOU_0698	SAUSA300_0661	USA300HOU_0698	SACOL0735	-	-	-	conserved hypothetical protein	692.307	9.43527	-0.59	0.66	0.152697	-3.88556	0.000102096	0.000194599
SAUSA300_0747	SACOL0829	USA300HOU_0792	trxB	trxB	trxB	PerR	-	-	thioredoxin-disulfide reductase	8042.39	12.9734	0.34	1.26	0.0864509	3.88282	0.000103253	0.000196512
SAUSA300_1247	SACOL1386	USA300HOU_1284	SAUSA300_1247	USA300HOU_1284	SACOL1386	-	-	-	conserved hypothetical protein	3497.62	11.7722	0.54	1.45	0.138212	3.87363	0.000107225	0.00020392
SAUSA300_1036	SACOL1147	USA300HOU_1072	SAUSA300_1036	spoU/trmH	spoU/trmH	-	-	Translation	RNA methyltransferase, TrmH family	1951.01	10.93	-0.49	0.71	0.126626	-3.87326	0.000107387	0.000204076
SAUSA300_0534	SACOL0595	USA300HOU_0542	SAUSA300_0534	USA300HOU_0542	SACOL0595	AgrA	Stringent ctrl	-	amidohydrolase	2962.4	11.5326	0.39	1.31	0.100286	3.86032	0.000113237	0.000215032
SAUSA300_1691	SACOL1795	USA300HOU_1735	SAUSA300_1691	pepA1	murC ftsK pheT2 SACOL1793 SACOL1794 pepA1	-	Stringent ctrl	-	glutamyl-aminopeptidase	2550.87	11.3168	0.43	1.34	0.111056	3.8487	0.000118748	0.000225331
SAUSA300_0760	SACOL0842	USA300HOU_0806	eno	eno	gapR gap pgk tpiA pgm eno	CggR	-	-	phosphopyruvate hydratase	89330.3	16.4469	0.4	1.32	0.103189	3.84425	0.000120923	0.000229118
SAUSA300_0079	-	USA300HOU_0085	SAUSA300_0079	copZ2	-	CsoR	-	-	putative lipoprotein	1992.95	10.9607	-0.45	0.73	0.117625	-3.8399	0.000123086	0.000233043
SAUSA300_0649	SACOL0721	USA300HOU_0684	SAUSA300_0649	pitR	pitR pitA	-	-	-	conserved hypothetical protein	2441.11	11.2533	-0.46	0.73	0.120335	-3.81378	0.000136858	0.000258543
SAUSA300_1244	SACOL1383	-	mscL	-	mscL	-	-	-	large conductance mechanosensitive channel protein	18174.6	14.1496	0.33	1.25	0.0855156	3.81281	0.000137395	0.000259365
SAUSA300_1505	SACOL1602	USA300HOU_1547	SAUSA300_1505	USA300HOU_1547	SACOL1602 SACOL1603 glk SACOL1605 gluP fthC	-	Stringent ctrl	-	conserved hypothetical protein	3897.34	11.9283	0.4	1.32	0.104702	3.79329	0.000148665	0.000280021
SAUSA300_0855	SACOL0955	USA300HOU_0912	mnhA	mnhA	mnhG mnhF mnhE mnhD mnhC mnhB mnhA	AgrA	Stringent ctrl	-	Na(+)/H(+) antiporter subunit A	19294.8	14.2359	-0.39	0.76	0.102488	-3.79045	0.000150377	0.000283036
SAUSA300_1364	SACOL1515	USA300HOU_1412	engA	engA	gpsA engA	-	Stringent ctrl	-	GTP-binding protein EngA	8137.12	12.9903	-0.53	0.69	0.138893	-3.78797	0.000151881	0.000285658
SAUSA300_1496	SACOL1593	USA300HOU_1536	SAUSA300_1496	gcvPB	gcvPB gcvPA gcvT	GraRS	-	-	glycine dehydrogenase, subunit 2	4471.82	12.1266	0.35	1.28	0.0931172	3.78437	0.0001541	0.000289618
SAUSA300_1359	SACOL1510	USA300HOU_1407	SAUSA300_1359	hepT	hepT ubiE SACOL1512	-	Stringent ctrl	-	polyprenyl synthetase	4340.6	12.0837	-0.4	0.76	0.105679	-3.76948	0.000163587	0.000307221
SAUSA300_1442	SACOL1535	USA300HOU_1494	srrA	srrA	srrB srrA	-	-	-	staphylococcal respiratory response protein, SrrA	4726.34	12.2065	-0.46	0.73	0.121644	-3.7686	0.000164165	0.000308081
SAUSA300_0969	SACOL1076	USA300HOU_1012	purS	purS	purEKCSQLFMNHD	PurR	-	-	phosphoribosylformylglycinamidine synthase	5755.47	12.4907	-0.5	0.71	0.134409	-3.74195	0.000182599	0.000342172
SAUSA300_1172	SACOL1298	USA300HOU_1211	SAUSA300_1172	USA300HOU_1211	ftsK SACOL1296 SACOL1297 SACOL1298 phbB	AgrA	Stringent ctrl	-	peptidase, M16 family	1770.28	10.7898	-0.53	0.69	0.141827	-3.73707	0.000186174	0.00034836
SAUSA300_0728	SACOL0807	USA300HOU_0771	SAUSA300_0728	USA300HOU_0771	pepT SACOL0807 SACOL0808	-	Stringent ctrl	-	conserved hypothetical protein	611.434	9.25605	-0.49	0.71	0.130307	-3.73206	0.000189917	0.000354586
SAUSA300_0947	SACOL1053	USA300HOU_0992	SAUSA300_0947	menH	menF menD menH menB	MgrA	-	-	hydrolase, alpha/beta hydrolase fold family	1839.28	10.8449	0.4	1.32	0.107557	3.72328	0.000196652	0.000366893
SAUSA300_1055	SACOL1168	USA300HOU_1094	efb	efb	efb	SaeRS	-	-	fibrinogen-binding protein	10080.8	13.2993	0.43	1.35	0.115105	3.72231	0.000197412	0.000368041
SAUSA300_0648	SACOL0720	USA300HOU_0683	SAUSA300_0648	vraG	vraGF	-	-	-	ABC transporter, permease protein	10332.5	13.3349	0.47	1.38	0.126183	3.71355	0.000204373	0.000380742
SAUSA300_1165	SACOL1291	USA300HOU_1204	ribF	ribC	rbfA truB ribC	SigB	-	-	riboflavin biosynthesis protein ribF	3014.44	11.5577	0.39	1.31	0.104234	3.70803	0.000208876	0.000388846
SAUSA300_1225	SACOL1360	USA300HOU_1271	SAUSA300_1225	thrD	thrD	-	Stringent ctrl	-	aspartate kinase	3867.44	11.9172	-0.33	0.8	0.0890663	-3.70201	0.000213899	0.00039733
SAUSA300_2301	SACOL2350	USA300HOU_2337	tcaB	tcaB	tcaB	-	-	-	teicoplanin resistance associated membrane protein TcaB protein	761.135	9.57201	-0.44	0.74	0.118247	-3.69816	0.000217165	0.000403103
SAUSA300_0942	SACOL1047	USA300HOU_0987	SAUSA300_0942	USA300HOU_0987	SACOL1047	-	-	-	conserved hypothetical protein	779.686	9.60675	0.51	1.43	0.139282	3.68991	0.000224338	0.000415814
SAUSA300_0454	SACOL0522	USA300HOU_0479	recR	recR	SACOL0521 recR	-	-	-	recombination protein RecR	5103.32	12.3172	-0.38	0.77	0.103596	-3.68533	0.000228404	0.000423043
SAUSA300_1572	SACOL1670	USA300HOU_1615	SAUSA300_1572	USA300HOU_1615	SACOL1670 yrrK SACOL1672 alaS	-	Stringent ctrl	-	conserved hypothetical protein	7481.41	12.8691	-0.38	0.77	0.102079	-3.68393	0.000229666	0.000425073
SAUSA300_2357	SACOL2410	USA300HOU_2393	SAUSA300_2357	tcyC	tcyABC	CymR	-	-	ABC transporter, ATP-binding protein	4936.85	12.2694	0.37	1.29	0.099456	3.68372	0.000229851	0.000425107
SAUSA300_0182	SACOL0165	USA300HOU_0193	SAUSA300_0182	acpS	ausA acpS	-	-	-	4'-phosphopantetheinyl transferase superfamily protein	1384.34	10.435	-0.46	0.73	0.123913	-3.67679	0.000236189	0.000436514
SAUSA300_1003	SACOL1112	USA300HOU_1044	SAUSA300_1003	USA300HOU_1044	SACOL1112	SarA	-	-	conserved hypothetical protein	16975.2	14.0511	0.4	1.32	0.110693	3.63707	0.000275754	0.000508167
SAUSA300_1198	SACOL1326	USA300HOU_1237	SAUSA300_1198	hflX	hflX Alu-2	MgrA	-	-	putative GTP-binding protein	972.202	9.92511	0.38	1.3	0.105398	3.62305	0.000291151	0.000535769
SAUSA300_1320	SACOL1462	USA300HOU_1364	thyA	thyA	thyA	-	Stringent ctrl	-	thymidylate synthase	2718.64	11.4087	0.33	1.25	0.0903844	3.61583	0.000299391	0.000550139
SAUSA300_1492	SACOL1589	USA300HOU_1532	SAUSA300_1492	USA300HOU_1532	SACOL1589 SACOL1590	-	Stringent ctrl	-	putative lipoprotein	1326.48	10.3734	-0.44	0.74	0.121138	-3.61336	0.000302255	0.000555003
SAUSA300_1902	SACOL1985	USA300HOU_1925	SAUSA300_1902	ykgB	ykgB	-	Stringent ctrl	-	conserved hypothetical protein	5447.19	12.4113	0.49	1.41	0.137378	3.60106	0.000316921	0.000581515
SAUSA300_0725	SACOL0804	USA300HOU_0768	SAUSA300_0725	brxC	brxC	BSH	-	-	conserved hypothetical protein	1697.18	10.7289	0.35	1.28	0.0974187	3.59994	0.000318287	0.000583601
SAUSA300_0938	SACOL1042	-	SAUSA300_0938	-	SACOL1042 tarM	-	-	-	conserved hypothetical protein	278.489	8.12148	-0.59	0.66	0.163947	-3.59743	0.000321371	0.000588835
SAUSA300_0495	SACOL0561	-	SAUSA300_0495	-	SACOL0561	-	-	-	hypothetical protein	1225.47	10.2591	-0.54	0.69	0.149601	-3.59232	0.000327743	0.000599649
SAUSA300_2265	SACOL2309	USA300HOU_2299	SAUSA300_2265	proY	proY	-	Stringent ctrl	-	putative amino acid permease	8946.59	13.1271	-0.35	0.79	0.0961609	-3.59206	0.000328068	0.000599816
SAUSA300_0755	SACOL0837	USA300HOU_0801	SAUSA300_0755	gapR	gapR gap pgk tpiA pgm eno	CggR	-	-	glycolytic operon regulator	55216.4	15.7528	0.45	1.37	0.125972	3.58452	0.000337701	0.000616783
SAUSA300_0836	SACOL0936	USA300HOU_0894	dltB	dltB	SACOL0934 dltA dltB dltC dltD	-	Stringent ctrl	-	dltB protein	30474.7	14.8953	0.39	1.31	0.109826	3.57148	0.000354973	0.000647155
SAUSA300_1124	SACOL1245	USA300HOU_1167	fabG	fabG	fapR plsX fabDG	FapR	-	-	3-oxoacyl-(acyl-carrier-protein) reductase	4358.05	12.0895	0.36	1.29	0.101875	3.56752	0.000360382	0.000656547
SAUSA300_2314	SACOL2364	USA300HOU_2350	SAUSA300_2314	USA300HOU_2350	SACOL2364	Rex	-	-	conserved hypothetical protein	2740.38	11.4202	-0.35	0.78	0.0993398	-3.56674	0.000361449	0.000658022
SAUSA300_1212	SACOL1347	USA300HOU_1257	SAUSA300_1212	USA300HOU_1257	SACOL1346 SACOL1347 SACOL1348	MgrA	-	-	conserved hypothetical protein	338.167	8.40159	-0.55	0.68	0.153918	-3.56079	0.000369735	0.000672628
SAUSA300_0644	SACOL0715	USA300HOU_0679	SAUSA300_0644	graX	graXRS	GraRS	-	-	conserved hypothetical protein	1084.44	10.0827	-0.37	0.78	0.103215	-3.5559	0.000376693	0.000684312
SAUSA300_1651	SACOL1752	USA300HOU_1691	SAUSA300_1651	USA300HOU_1691	SACOL1752	-	-	-	CBS domain protein	3125.62	11.6099	-0.42	0.75	0.117601	-3.53942	0.000401003	0.00072744
SAUSA300_1642	SACOL1743	USA300HOU_1683	SAUSA300_1642	aapA	aapA	GraRS	-	-	D-serine/D-alanine/glycine transporter	20566.3	14.328	0.37	1.29	0.105122	3.53496	0.000407843	0.000739323
SAUSA300_0658	SACOL0731	USA300HOU_0694	SAUSA300_0658	ccpE	ccpE	-	-	-	transcriptional regulator, LysR family	2452.93	11.2603	0.37	1.29	0.10338	3.53405	0.000409244	0.000741338
SAUSA300_2212	SACOL2250	USA300HOU_2241	SAUSA300_2212	USA300HOU_2241	SACOL2250	-	-	-	conserved hypothetical protein	666.55	9.38057	-0.45	0.73	0.127121	-3.53132	0.000413499	0.000748515
SAUSA300_1381	#N/A	#N/A	lukF-PV	-	-	-	-	-	Panton-Valentine leukocidin, LukF-PV	226.454	7.82307	-0.58	0.67	0.163438	-3.52798	0.000418748	0.000757481
SAUSA300_0869	SACOL0970	USA300HOU_0925	rexB	addB	rexB rexA	Rot	Stringent ctrl	-	exonuclease RexB	2921.46	11.5125	-0.38	0.77	0.108349	-3.52384	0.000425342	0.00076832
SAUSA300_2221	SACOL2263	USA300HOU_2252	moaD	moaD	moaA mobA moaD moaE mobB moeA	MgrA	-	-	molybdopterin converting factor, subunit 1	634.265	9.30894	0.41	1.33	0.118398	3.48458	0.000492913	0.000888494
SAUSA300_1671	SACOL1774	USA300HOU_1714	SAUSA300_1671	USA300HOU_1714	SACOL1774 ptaA	CodY	Stringent ctrl	-	conserved hypothetical protein	4023.5	11.9742	-0.37	0.77	0.107626	-3.48214	0.000497422	0.00089599
SAUSA300_0745	SACOL0827	USA300HOU_0790	SAUSA300_0745	maa	hprK lgt maa SACOL0828	GraRS	-	-	putative acetyltransferase	1376.32	10.4266	-0.37	0.77	0.108317	-3.45812	0.000543961	0.000978441
SAUSA300_2223	SACOL2265	USA300HOU_2254	mobB	mobB	moaA mobA moaD moaE mobB moeA	MgrA	-	-	molybdopterin-guanine dinucleotide biosynthesis protein B	1003.74	9.97117	0.42	1.34	0.121225	3.45483	0.000550642	0.000989761
SAUSA300_0617	SACOL0687	USA300HOU_0650	SAUSA300_0617	USA300HOU_0650	SACOL0687	-	-	-	Na+/H+ antiporter	8079.14	12.98	0.51	1.42	0.147066	3.4497	0.000561203	0.00100804
SAUSA300_0602	SACOL0669	USA300HOU_0619	SAUSA300_0602	USA300HOU_0619	btuF fecD SACOL0667 SACOL0668 SACOL0669 SACOL0670	-	Stringent ctrl	-	conserved hypothetical protein	20752.7	14.341	-0.52	0.7	0.149909	-3.44385	0.000573497	0.0010294
SAUSA300_0995	SACOL1104	USA300HOU_1038	SAUSA300_0995	pdhC	pdhA pdhB pdhC pdhD	PDH	-	-	dihydrolipoamide acetyltransferase	43421.9	15.4061	-0.31	0.81	0.0898311	-3.43743	0.000587252	0.00105261
SAUSA300_0653	SACOL0725	USA300HOU_0688	SAUSA300_0653	-	SACOL0725 sarX	-	Stringent ctrl	-	transcriptional regulator, AraC family	1178.04	10.2022	-0.48	0.72	0.139546	-3.43354	0.000595759	0.00106711
SAUSA300_2456	SACOL2528	USA300HOU_2507	SAUSA300_2456	USA300HOU_2507	SACOL2528	CcpA	-	-	putative membrane protein	1264.52	10.3044	0.42	1.33	0.120947	3.43128	0.000600732	0.00107526
SAUSA300_0190	SACOL0173	USA300HOU_0201	ipdC	ipdC	ipdC	CcpA	Stringent ctrl	-	indole-3-pyruvate decarboxylase	2681.65	11.3889	0.43	1.34	0.12431	3.42748	0.000609219	0.00108969
SAUSA300_1337	SACOL1484	USA300HOU_1383	SAUSA300_1337	gpsB	gpsB SACOL1485 SACOL1486	GraRS	-	-	conserved hypothetical protein	10383.9	13.3421	0.45	1.37	0.13288	3.41115	0.000646899	0.00115385
SAUSA300_1548	SACOL1645	USA300HOU_1590	SAUSA300_1548	comEB	holA comEC comEB comEA ubiE rsfS yqeK nadD yhbY aroE yqeH yqeG mtn	-	Stringent ctrl	-	ComE operon protein 2	2059.59	11.0081	-0.4	0.76	0.117107	-3.39794	0.000678941	0.00120848
SAUSA300_0318	SACOL0315	USA300HOU_0338	SAUSA300_0318	nanE	nanE	-	-	-	N-acetylmannosamine-6-phosphate 2-epimerase	181.474	7.50362	-0.58	0.67	0.170182	-3.38456	0.000712927	0.00126788
SAUSA300_2273	SACOL2319	USA300HOU_2306	SAUSA300_2273	metT	metT	-	Stringent ctrl	-	Na+/H+ antiporter family protein	1432.94	10.4848	0.41	1.33	0.122191	3.38163	0.000720579	0.00127992
SAUSA300_2579	SACOL2666	USA300HOU_2644	SAUSA300_2579	USA300HOU_2644	SACOL2666	SarA	-	-	N-acetylmuramoyl-L-alanine amidase domain protein	7283.66	12.8304	-0.41	0.75	0.121347	-3.37836	0.000729184	0.0012934
SAUSA300_1881	SACOL1961	USA300HOU_1901	gatA	gatA	gatB gatA gatC	-	Stringent ctrl	Translation	Aspartyl/glutamyl-tRNA amidotransferase subunit A	8614.41	13.0725	0.38	1.31	0.114307	3.36097	0.000776685	0.0013767
SAUSA300_2282	SACOL2328	USA300HOU_2315	SAUSA300_2282	lyrA	lyrA	-	-	-	putative membrane protein	3423.87	11.7414	0.5	1.42	0.150084	3.35584	0.00079124	0.00140153
SAUSA300_1167	SACOL1293	USA300HOU_1206	pnpA	pnpA	pnp	-	-	-	polyribopolyribonucleotide nucleotidyltransferase	12487	13.6081	-0.43	0.74	0.129095	-3.35338	0.000798304	0.00141209
SAUSA300_2378	SACOL2436	USA300HOU_2419	SAUSA300_2378	USA300HOU_2419	glxK SACOL2436	VraSR	-	-	conserved hypothetical protein	2047.75	10.9998	-0.32	0.8	0.0968914	-3.35243	0.000801057	0.00141598
SAUSA300_1463	SACOL1558	USA300HOU_1516	SAUSA300_1463	brxB	SACOL1557 brxB	BSH	-	-	conserved hypothetical protein	1735.71	10.7613	-0.45	0.73	0.135096	-3.34945	0.000809732	0.00143032
SAUSA300_0494	SACOL0560	-	folK	-	folP folB folK	-	-	-	2-amino-4-hydroxy-6- hydroxymethyldihydropteridine pyrophosphokinase	1516.6	10.5666	-0.39	0.76	0.117152	-3.34301	0.00082875	0.0014629
SAUSA300_2224	SACOL2266	USA300HOU_2255	moeA	moeA	moaA mobA moaD moaE mobB moeA	MgrA	-	-	molybdopterin biosynthesis protein A	1987.4	10.9567	0.33	1.26	0.099743	3.33555	0.000851296	0.00150063
SAUSA300_2000	SACOL2036	-	vga	-	SACOL2036	-	-	-	ABC transporter, ATP-binding protein	1889.44	10.8837	-0.33	0.8	0.0986839	-3.3335	0.000857601	0.0015107
SAUSA300_1723	SACOL1829	USA300HOU_1768	SAUSA300_1723	USA300HOU_1768	SACOL1829	-	-	-	conserved hypothetical protein	1186.85	10.2129	-0.42	0.75	0.12572	-3.31804	0.000906526	0.00159579
SAUSA300_2558	SACOL2645	USA300HOU_2623	SAUSA300_2558	nsaS	nsaS nsaR SACOL2647	GraRS	-	-	sensor histidine kinase	1334.79	10.3824	-0.42	0.75	0.127928	-3.31443	0.000918295	0.00161539
SAUSA300_1317	-	USA300HOU_1361	msrA	msrA1	-	-	-	-	methionine-S-sulfoxide reductase	10577.7	13.3687	0.54	1.45	0.162126	3.31184	0.00092685	0.0016282
SAUSA300_0988	SACOL1096	USA300HOU_1030	trkA	ktrA	-	-	Stringent ctrl	-	potassium uptake protein	1377.18	10.4275	0.36	1.29	0.109584	3.3074	0.000941676	0.00165197
SAUSA300_1160	SACOL1286	USA300HOU_1199	SAUSA300_1160	USA300HOU_1199	rimP nusA SACOL1286 rpl7AE infB	-	Stringent ctrl	-	conserved hypothetical protein	1287.03	10.3298	0.53	1.45	0.160984	3.3047	0.000950791	0.00166682
SAUSA300_1664	SACOL1767	USA300HOU_1705	ezrA	ezrA	ezrA	-	-	-	septation ring formation regulator EzrA	13855.8	13.7582	-0.3	0.82	0.0893925	-3.30101	0.000963373	0.00168772
SAUSA300_2296	SACOL2345	USA300HOU_2331	SAUSA300_2296	USA300HOU_2331	SACOL2345	-	-	-	esterase-like protein	2672.19	11.3838	-0.42	0.75	0.127934	-3.2995	0.000968568	0.00169566
SAUSA300_2355	SACOL2408	USA300HOU_2391	SAUSA300_2355	USA300HOU_2391	SACOL2406 dsbA SACOL2408	GraRS	-	-	putative lipoprotein	400.291	8.64491	-0.5	0.71	0.15217	-3.29532	0.000983106	0.00171993
SAUSA300_0963	SACOL1070	USA300HOU_1005	qoxA	qoxA	qoxD qoxC qoxA qoxB	-	-	-	quinol oxidase, subunit II	33332.1	15.0246	-0.3	0.81	0.0909864	-3.29442	0.000986237	0.00172305
SAUSA300_2358	SACOL2411	USA300HOU_2394	SAUSA300_2358	tcyB	tcyABC	CymR	-	-	ABC transporter, permease protein	3929.06	11.94	0.36	1.28	0.109704	3.29442	0.000986234	0.00172305
SAUSA300_2464	SACOL2536	USA300HOU_2514	SAUSA300_2464	supH	supH	-	-	-	hydrolase, haloacid dehalogenase-like family	191.9	7.58421	-0.55	0.68	0.168352	-3.28287	0.00102756	0.00179279
SAUSA300_1882	SACOL1962	USA300HOU_1902	gatC	gatC	gatB gatA gatC	-	Stringent ctrl	Translation	aspartyl/glutamyl-tRNA amidotransferase subunit C	1652.57	10.6905	-0.43	0.74	0.132043	-3.28235	0.00102945	0.00179467
SAUSA300_1916	SACOL2000	USA300HOU_1940	SAUSA300_1916	USA300HOU_1940	SACOL2000	-	Stringent ctrl	-	aminotransferase	9348.62	13.1905	0.29	1.22	0.0890888	3.28219	0.00103004	0.00179467
SAUSA300_1251	SACOL1390	USA300HOU_1288	parC	parC	parE parC	-	Stringent ctrl	-	DNA topoisomerase IV, subunit A	8270.86	13.0138	0.29	1.22	0.0881148	3.27481	0.00105732	0.0018397
SAUSA300_0924	SACOL1030	USA300HOU_0981	SAUSA300_0924	ktrD	htrA2 ktrD	-	Stringent ctrl	-	sodium transport family protein	4035.65	11.9786	-0.32	0.8	0.0982076	-3.25308	0.00114162	0.00198099
SAUSA300_0780	SACOL0864	USA300HOU_0827	SAUSA300_0780	USA300HOU_0827	SACOL0864	-	-	-	conserved hypothetical protein	422.601	8.72315	0.45	1.37	0.139403	3.25285	0.00114255	0.00198124
SAUSA300_1901	SACOL1984	USA300HOU_1923	aldA2	aldH	aldH	Rot	Stringent ctrl	-	aldehyde dehydrogenase	5097.09	12.3155	0.4	1.32	0.1244	3.23399	0.00122075	0.00211398
SAUSA300_2026	SACOL2058	USA300HOU_2063	SAUSA300_2026	mazF	mazF mazE	-	-	-	PemK family protein	4621.99	12.1743	-0.33	0.8	0.10286	-3.21569	0.00130133	0.00224896
SAUSA300_2252	SACOL2294	USA300HOU_2284	SAUSA300_2252	USA300HOU_2284	SACOL2294	-	Stringent ctrl	-	conserved hypothetical protein	975.806	9.93045	-0.38	0.77	0.119155	-3.21192	0.00131851	0.00227711
SAUSA300_1272	SACOL1413	USA300HOU_1312	SAUSA300_1272	USA300HOU_1312	SACOL1413	-	-	-	conserved hypothetical protein	894.364	9.80472	0.37	1.3	0.116594	3.21103	0.00132259	0.00228142
SAUSA300_2472	SACOL2548	USA300HOU_2524	SAUSA300_2472	USA300HOU_2524	SACOL2548	-	-	-	putative membrane protein	1035.24	10.0157	-0.38	0.77	0.117405	-3.21099	0.0013228	0.00228142
SAUSA300_0343	SACOL0413	USA300HOU_0363	SAUSA300_0343	ydaF	ydaF	-	Stringent ctrl	Translation	acetyltransferase, GNAT family	821.25	9.68168	0.5	1.42	0.156961	3.20777	0.00133768	0.00230553
SAUSA300_0919	SACOL1023	USA300HOU_0976	murE	murE	murE SACOL1024 prfC	-	-	-	UDP-N-acetylmuramoylalanyl-D-glutamate--2, 6-diaminopimelate ligase	2642.39	11.3676	-0.44	0.74	0.13767	-3.20373	0.0013566	0.002335
SAUSA300_1527	SACOL1624	USA300HOU_1568	era	era	recO era cdd dgkA ybeY phoH	-	Stringent ctrl	-	GTP-binding protein Era	4356.06	12.0888	0.35	1.28	0.110568	3.20237	0.00136301	0.00234446
SAUSA300_0450	SACOL0518	-	treR	-	treR	-	-	-	trehalose operon repressor	350.063	8.45147	-0.46	0.73	0.143401	-3.20146	0.00136734	0.00235031
SAUSA300_1181	SACOL1307	USA300HOU_1220	SAUSA300_1181	USA300HOU_1220	SACOL1307	-	-	-	conserved hypothetical protein	3343.12	11.707	-0.34	0.79	0.105003	-3.20018	0.00137343	0.0023592
SAUSA300_2261	SACOL2304	USA300HOU_2294	SAUSA300_2261	USA300HOU_2294	SACOL2304	CcpA	Stringent ctrl	-	conserved hypothetical protein	1945.28	10.9258	-0.34	0.79	0.105387	-3.17941	0.00147576	0.00252818
SAUSA300_0493	SACOL0559	USA300HOU_0509	folB	folB	folP folB folK	-	Stringent ctrl	-	dihydroneopterin aldolase	759.062	9.56807	-0.38	0.77	0.118952	-3.16176	0.00156818	0.00268112
SAUSA300_2495	SACOL2573	USA300HOU_2553	SAUSA300_2495	copZ	copA copZ	CsoR	Stringent ctrl	-	copper chaperone copZ	1850.21	10.8535	-0.58	0.67	0.186603	-3.12908	0.00175356	0.00299405
SAUSA300_0320	SACOL0317	USA300HOU_0340	SAUSA300_0320	geh	geh	TraP	-	-	triacylglycerol lipase precursor	25263.2	14.6247	-0.35	0.79	0.111854	-3.10006	0.0019348	0.00329691
SAUSA300_2136	SACOL2167	USA300HOU_2169	SAUSA300_2136	htsA	htsABC	Fur	-	-	iron compound ABC transporter, iron compound-binding protein	1139.24	10.1539	-0.54	0.69	0.175763	-3.09924	0.00194021	0.00330391
SAUSA300_0871	SACOL0973	USA300HOU_0927	SAUSA300_0871	mhpD	mhpD	GraRS	-	-	conserved hypothetical protein	14361.4	13.8099	0.35	1.27	0.11192	3.08751	0.00201843	0.00343026
SAUSA300_2085	SACOL2123	USA300HOU_2120	SAUSA300_2085	USA300HOU_2120	SACOL2123	-	Stringent ctrl	-	conserved hypothetical protein	3752.06	11.8735	-0.3	0.81	0.0965303	-3.07995	0.00207036	0.00351384
SAUSA300_0843	SACOL0943	USA300HOU_0901	SAUSA300_0843	sufA	SACOL0942 sufA	-	-	-	conserved hypothetical protein	3001.42	11.5514	0.34	1.26	0.10972	3.07957	0.00207297	0.00351593
SAUSA300_1044	SACOL1155	USA300HOU_1080	trx	trxA	trxA	-	-	-	thioredoxin	12064.1	13.5584	-0.45	0.73	0.14598	-3.07695	0.00209134	0.00354473
SAUSA300_0533	SACOL0594	USA300HOU_0541	tuf	tuf	rplL3 rpsL rpsG fusA tuf	Translation	-	Translation	translation elongation factor Tu	163239	17.3166	0.34	1.27	0.111733	3.07269	0.00212141	0.00359332
SAUSA300_2211	SACOL2248	USA300HOU_2240	SAUSA300_2211	USA300HOU_2240	SACOL2248	-	-	-	putative membrane protein	812.885	9.66691	0.37	1.29	0.121167	3.06777	0.00215663	0.00364659
SAUSA300_0622	SACOL0692	USA300HOU_0655	SAUSA300_0622	USA300HOU_0655	SACOL0692	-	Stringent ctrl	-	putative membrane protein	327.498	8.35534	0.53	1.45	0.174677	3.05243	0.00227	0.00383231
SAUSA300_1173	SACOL1299	USA300HOU_1212	SAUSA300_1173	phbB	ftsK SACOL1296 SACOL1297 SACOL1298 phbB	AgrA	Stringent ctrl	-	putative acetoacetyl-CoA reductase	1110.44	10.1169	-0.36	0.78	0.116895	-3.04796	0.00230401	0.00388716
SAUSA300_2553	SACOL2638	USA300HOU_2617	SAUSA300_2553	cysG	cysJ-cysG	CymR	-	-	putative siroheme synthase	1401.43	10.4527	0.44	1.36	0.144621	3.04687	0.0023124	0.00389874
SAUSA300_1349	SACOL1498	USA300HOU_1396	SAUSA300_1349	bshA	dinG birA papS bshA	BSH	-	-	glycosyl transferase, group 1 family protein	1356.03	10.4052	0.32	1.25	0.106025	3.04351	0.00233837	0.00393475
SAUSA300_1805	SACOL1913	USA300HOU_1850	SAUSA300_1805	cspR	cspR queG	-	-	Translation	RNA methyltransferase	1011.11	9.98172	-0.38	0.77	0.123478	-3.04368	0.00233707	0.00393475
SAUSA300_1240	SACOL1378	USA300HOU_1280	SAUSA300_1240	USA300HOU_1280	SACOL1378 SACOL1379	-	-	-	conserved hypothetical protein	3279.86	11.6794	-0.35	0.79	0.114003	-3.03082	0.00243889	0.00410119
SAUSA300_1091	SACOL1210	USA300HOU_1136	pyrR	pyrR	pyrR	TraP	-	-	PyrR bifunctional protein	1318.53	10.3647	-0.48	0.71	0.160028	-3.02968	0.00244811	0.00411399
SAUSA300_1692	SACOL1796	USA300HOU_1736	SAUSA300_1692	USA300HOU_1736	SACOL1796	-	Stringent ctrl	-	conserved hypothetical protein	2739.42	11.4197	-0.34	0.79	0.113005	-3.02822	0.00245996	0.00412846
SAUSA300_0907	SACOL1010	USA300HOU_0963	SAUSA300_0907	relQ	SACOL1009 relA1 ppnK yjbO mgtE cpaA	MgrA	-	-	GTP pyrophosphokinase	1981.91	10.9527	0.38	1.31	0.127151	3.02719	0.00246842	0.00413995
SAUSA300_2082	SACOL2120	USA300HOU_2116	rpoE	rpoE	rpoE	-	-	Translation	DNA-directed RNA polymerase, delta subunit	6539.81	12.675	-0.41	0.76	0.133987	-3.0245	0.00249044	0.00417414
SAUSA300_1185	SACOL1312	USA300HOU_1224	miaB	miaB	miaB SACOL1313 thiW	-	-	Translation	tRNA-i(6)A37 thiotransferase enzyme MiaB	6952.32	12.7633	0.28	1.21	0.0923953	3.02247	0.00250721	0.00419949
SAUSA300_0743	SACOL0825	USA300HOU_0788	hprK	hprK	hprK lgt maa SACOL0828	GraRS	-	-	HPr(Ser) kinase/phosphatase	3072.21	11.5851	-0.29	0.82	0.0968206	-3.01857	0.00253971	0.00425114
SAUSA300_0637	SACOL0708	USA300HOU_0672	SAUSA300_0637	dhaL	dhaKLM	CcpA	-	-	dihydroxyacetone kinase, DhaL subunit	197.626	7.62663	0.48	1.4	0.160254	3.01674	0.00255505	0.00427402
SAUSA300_0998	SACOL1107	USA300HOU_1041	SAUSA300_0998	USA300HOU_1041	SACOL1107 potA potB potC potD	-	Stringent ctrl	-	conserved hypothetical protein	1487.56	10.5387	0.37	1.29	0.122	3.00984	0.00261383	0.00436664
SAUSA300_0484	SACOL0550	USA300HOU_0500	SAUSA300_0484	USA300HOU_0500	rplY pth mfd SACOL0548 mazG SACOL0550 divIC	AgrA	Stringent ctrl	-	conserved hypothetical protein	1246.45	10.2836	-0.44	0.74	0.145598	-3.00754	0.0026337	0.00439408
SAUSA300_1577	SACOL1675	USA300HOU_1620	SAUSA300_1577	USA300HOU_1620	recD2 SACOL1675	-	Stringent ctrl	-	TPR domain protein	874.076	9.77161	-0.39	0.76	0.131343	-3.00543	0.00265207	0.00442185
SAUSA300_2564	SACOL2651	USA300HOU_2629	estA	estA	estA	-	-	-	tributyrin esterase	863.864	9.75466	-0.36	0.78	0.119941	-3.00467	0.00265866	0.00442994
SAUSA300_1328	SACOL1475	USA300HOU_1373	SAUSA300_1328	norB	norB	MgrA	-	-	putative drug transporter	188.684	7.55983	-0.52	0.7	0.171859	-3.00326	0.00267108	0.00444774
SAUSA300_0582	SACOL0646	USA300HOU_0594	SAUSA300_0582	USA300HOU_0594	SACOL0646	-	-	-	conserved hypothetical protein	266.827	8.05976	-0.5	0.71	0.16587	-3.00118	0.00268936	0.00447526
SAUSA300_2483	SACOL2560	USA300HOU_2539	SAUSA300_2483	mvaA	mvaA	-	Stringent ctrl	-	hydroxymethylglutaryl-CoA reductase	1987.94	10.9571	-0.37	0.77	0.123447	-3.00075	0.00269316	0.00447868
SAUSA300_1611	SACOL1710	USA300HOU_1655	valS	valS	folC valS	-	Stringent ctrl	Translation	valyl-tRNA synthetase	6589.39	12.6859	-0.29	0.82	0.0973311	-3.0001	0.00269887	0.00448524
SAUSA300_2563	SACOL2650	USA300HOU_2628	SAUSA300_2563	slyA	slyA	-	-	-	putative transcriptional regulator	1881.04	10.8773	-0.39	0.76	0.130218	-2.9995	0.00270425	0.00449127
SAUSA300_1522	SACOL1619	USA300HOU_1564	dnaG	dnaG	dnaG yqfL SACOL1621	-	Stringent ctrl	-	DNA primase	8541.09	13.0602	0.34	1.27	0.115018	2.99249	0.00276714	0.00458678
SAUSA300_2084	SACOL2122	USA300HOU_2119	coaA	coaA	coaA	-	Stringent ctrl	-	pantothenate kinase	567.933	9.14958	-0.4	0.76	0.132998	-2.99261	0.00276603	0.00458678
SAUSA300_0719	SACOL0797	USA300HOU_0760	SAUSA300_0719	sstB	sstABCD	Fur	-	-	iron compound ABC transporter, permease protein	185.006	7.53143	-0.59	0.66	0.198657	-2.98775	0.00281038	0.00465543
SAUSA300_0925	SACOL1031	USA300HOU_0982	SAUSA300_0925	USA300HOU_0982	SACOL1031	-	-	-	5' nucleotidase family protein	2293.02	11.163	0.33	1.26	0.109723	2.98716	0.00281587	0.0046615
SAUSA300_1495	SACOL1592	USA300HOU_1535	SAUSA300_1495	USA300HOU_1535	SACOL1592	-	-	-	conserved hypothetical protein	6710.17	12.7121	0.36	1.29	0.121522	2.9853	0.00283301	0.00468685
SAUSA300_1226	SACOL1362	USA300HOU_1273	SAUSA300_1226	hom	hom thrC thrB	CodY	Stringent ctrl	-	homoserine dehydrogenase	12763.6	13.6397	0.29	1.22	0.096342	2.98458	0.00283966	0.00469481
SAUSA300_2033	SACOL2067	USA300HOU_2071	kdpB	kdpB	SACOL2065 kdpC kdpB kdpA kdpF	MgrA	-	-	K+-transporting ATPase, B subunit	193.894	7.59913	0.55	1.47	0.185035	2.98413	0.00284386	0.00469871
SAUSA300_2359	SACOL2412	USA300HOU_2395	SAUSA300_2359	tcyA	tcyABC	CymR	-	-	amino acid ABC transporter, amino acid-binding protein	2707.79	11.4029	0.32	1.25	0.106235	2.97684	0.00291236	0.00480878
SAUSA300_1905	SACOL1988	USA300HOU_1928	SAUSA300_1905	USA300HOU_1928	SACOL1988	-	-	-	conserved hypothetical protein	320.088	8.32233	-0.47	0.72	0.157954	-2.96692	0.00300799	0.00495707
SAUSA300_2005	SACOL2041	USA300HOU_2047	SAUSA300_2005	yjeE	gcp rimI yeaZ yjeE	-	Stringent ctrl	-	conserved hypothetical protein	644.286	9.33156	0.37	1.29	0.124636	2.95265	0.00315061	0.00518876
SAUSA300_0262	SACOL0253	USA300HOU_0280	rbsK	rbsK	rbsKDU	TraP	-	-	ribokinase	860.167	9.74847	0.32	1.25	0.11021	2.94043	0.00327756	0.00539089
SAUSA300_0467	SACOL0533	USA300HOU_0490	metS	metS	metS ycfH rnmV ksgA	-	Stringent ctrl	Translation	methionyl-tRNA synthetase	11698.8	13.5141	-0.33	0.79	0.113947	-2.9386	0.00329698	0.00541934
SAUSA300_0817	SACOL0913	USA300HOU_0869	SAUSA300_0817	USA300HOU_0869	SACOL0913	-	-	-	putative membrane protein	1295.84	10.3397	-0.39	0.76	0.134337	-2.93272	0.0033601	0.00551954
SAUSA300_2176	SACOL2211	USA300HOU_2213	SAUSA300_2176	cbiO	truA SACOL2209 SACOL2210 SACOL2211	-	Stringent ctrl	-	ABC transporter, ATP-binding protein	1530.86	10.5801	-0.33	0.79	0.113714	-2.9255	0.00343909	0.00564567
SAUSA300_0401	-	USA300HOU_0429	SAUSA300_0401	ssl7	-	-	-	-	exotoxin	197.951	7.629	-0.48	0.72	0.162721	-2.92401	0.00345558	0.00566546
SAUSA300_1175	SACOL1301	USA300HOU_1214	SAUSA300_1175	USA300HOU_1214	SACOL1300 SACOL1301 pgsA	-	Stringent ctrl	-	conserved hypothetical protein	2291.82	11.1623	-0.36	0.78	0.124043	-2.91826	0.00351989	0.00575982
SAUSA300_1849	SACOL1926	USA300HOU_1863	mutY	mutY	mutY	-	-	-	A/G-specific adenine glycosylase	802.733	9.64878	0.36	1.28	0.121849	2.91746	0.00352895	0.00577096
SAUSA300_1303	SACOL1446	USA300HOU_1345	SAUSA300_1303	USA300HOU_1345	SACOL1446 SACOL1447	-	-	-	conserved hypothetical protein	2168.59	11.0825	0.32	1.25	0.110629	2.91443	0.00356339	0.00582355
SAUSA300_1016	SACOL1125	USA300HOU_1054	cyoE	ctaB	ctaB ctaM	-	Stringent ctrl	-	protoheme IX farnesyltransferase	3706.15	11.8557	-0.39	0.76	0.134142	-2.91351	0.00357388	0.00583696
SAUSA300_0831	SACOL0929	USA300HOU_0887	SAUSA300_0831	USA300HOU_0887	SACOL0929	-	-	-	conserved hypothetical protein	813.685	9.66833	0.4	1.32	0.137252	2.91275	0.00358257	0.00584741
SAUSA300_2519	SACOL2598	USA300HOU_2576	SAUSA300_2519	cobW_3	SACOL2600 feoB_3 cobW_3	Zur	-	-	putative cobalamin synthesis protein	175.561	7.45583	-0.51	0.7	0.173795	-2.90755	0.00364267	0.00593793
SAUSA300_0167	SACOL0151	USA300HOU_0178	cap5P	cap5P	cap5ABCDEFGHIJKLMNOP	SigB	-	-	capsular polysaccharide biosynthesis protein Cap5P	755.18	9.56068	0.33	1.26	0.114444	2.9059	0.00366201	0.00596355
SAUSA300_1453	SACOL1548	USA300HOU_1505	SAUSA300_1453	rnz	rnz	-	-	-	ribonuclease Z	995.668	9.95952	-0.47	0.72	0.160543	-2.90581	0.00366306	0.00596355
SAUSA300_2209	SACOL2245	USA300HOU_2237	SAUSA300_2209	USA300HOU_2237	SACOL2245	-	-	-	conserved hypothetical protein	965.531	9.91518	-0.43	0.74	0.146752	-2.89886	0.00374525	0.00609349
SAUSA300_1127	SACOL1250	USA300HOU_1171	smc	smc	smc ftsY SACOL1252 ffh	-	Stringent ctrl	-	chromosome segregation protein SMC	2486.78	11.2801	-0.3	0.81	0.10329	-2.89061	0.00384495	0.00625171
SAUSA300_2159	SACOL2192	USA300HOU_2193	SAUSA300_2159	akr5F	akr5F	GraRS	-	-	aldo/keto reductase family protein	984.2	9.94281	-0.46	0.73	0.158303	-2.87526	0.00403697	0.00655142
SAUSA300_1147	SACOL1271	USA300HOU_1185	hslU	hslU	xerC hslV hslU codY	GraRS	-	-	heat shock protein HslVU, ATPase subunit HslU	6627.94	12.6943	0.27	1.2	0.0925683	2.86878	0.00412063	0.00667872
SAUSA300_1785	SACOL1892	USA300HOU_1828	SAUSA300_1785	ecsB	ecsBA	MgrA	-	-	putative ABC transporter protein EcsB	3778.89	11.8837	-0.33	0.79	0.115857	-2.86685	0.0041458	0.00671524
SAUSA300_0847	SACOL0947	USA300HOU_0904	SAUSA300_0847	USA300HOU_0904	nhaC SACOL0947	GraRS	-	-	conserved hypothetical protein	1070.54	10.0641	-0.38	0.77	0.131684	-2.86032	0.00423209	0.00685068
SAUSA300_1867	SACOL1944	USA300HOU_1882	SAUSA300_1867	vraT	vraRSTU	VraSR	-	-	conserved hypothetical protein	1246.69	10.2839	0.31	1.24	0.109847	2.85054	0.00436451	0.00706056
SAUSA300_0952	SACOL1058	-	SAUSA300_0952	-	SACOL1058	-	-	-	aminotransferase, class I	6454.85	12.6562	0.3	1.23	0.103772	2.84636	0.0044222	0.00714937
SAUSA300_1590	SACOL1689	USA300HOU_1632	SAUSA300_1590	relA	lytH dtd relA2	-	Stringent ctrl	-	GTP pyrophosphokinase	10592.4	13.3707	-0.26	0.84	0.0904951	-2.8401	0.00450999	0.00728668
SAUSA300_0584	SACOL0649	USA300HOU_0598	SAUSA300_0584	USA300HOU_0598	SACOL0649	-	-	-	conserved hypothetical protein	216.279	7.75675	-0.44	0.74	0.153899	-2.83888	0.00452721	0.00730988
SAUSA300_0748	SACOL0830	USA300HOU_0794	SAUSA300_0748	USA300HOU_0794	SACOL0830 SACOL0831 whiA	SigB	-	-	conserved hypothetical protein	3974.27	11.9565	0.34	1.27	0.120824	2.83338	0.00460593	0.0074276
SAUSA300_0039	SACOL0043	USA300HOU_0041	SAUSA300_0039	USA300HOU_0041	SACOL0043 SACOL0044	-	-	-	conserved hypothetical protein	251.572	7.97483	-0.46	0.73	0.161002	-2.83019	0.00465209	0.00749732
SAUSA300_0520	SACOL0581	USA300HOU_0529	SAUSA300_0520	secE	secE nusG rplK rplA rplJ rplL rsmC	-	Stringent ctrl	-	preprotein translocase, SecE subunit	2016.18	10.9774	-0.33	0.79	0.118642	-2.81585	0.00486491	0.00782748
SAUSA300_1494	SACOL1591	USA300HOU_1534	SAUSA300_1494	lipM	lipM	-	-	-	conserved hypothetical protein	3128.83	11.6114	0.27	1.21	0.0957723	2.81576	0.00486615	0.00782748
SAUSA300_1672	SACOL1775	USA300HOU_1715	nagE	ptaA	SACOL1774 ptaA	CodY	Stringent ctrl	-	phosphotransferase system, N-acetylglucosamine-specific IIBC component	5079.44	12.3105	0.3	1.23	0.107898	2.80865	0.0049749	0.00798734
SAUSA300_1275	SACOL1416	USA300HOU_1315	SAUSA300_1275	opp-2C	opp-2FDCB	GraRS	-	-	peptide ABC transporter, permease protein	158.065	7.30437	0.57	1.48	0.201373	2.80727	0.00499631	0.00801668
SAUSA300_2513	SACOL2591	USA300HOU_2570	SAUSA300_2513	nrmA	SACOL2590 nrmA SACOL2592	-	-	-	conserved hypothetical protein	161.762	7.33773	-0.52	0.7	0.184661	-2.79792	0.00514333	0.0082474
SAUSA300_2382	SACOL2440	USA300HOU_2423	SAUSA300_2382	USA300HOU_2423	SACOL2440	-	-	-	conserved hypothetical protein	204.197	7.67382	0.56	1.48	0.200852	2.79497	0.00519042	0.00830423
SAUSA300_0420	SACOL0487	USA300HOU_0448	SAUSA300_0420	USA300HOU_0448	lpl2 SACOL0487 SACOL0488 SACOL0489	TraP	-	-	conserved hypothetical protein	588.566	9.20106	-0.48	0.72	0.171906	-2.78953	0.00527846	0.00842707
SAUSA300_2534	SACOL2615	USA300HOU_2593	panB	panB	panD panC panB	-	-	-	3-methyl-2-oxobutanoate hydroxymethyltransferase	1189.11	10.2157	0.34	1.26	0.120677	2.78743	0.00531283	0.00847665
SAUSA300_2566	SACOL2653	USA300HOU_2631	arcR	arcR	arcR	ArgR	-	-	transcriptional regulator, Crp/Fnr family	444.401	8.79572	-0.51	0.7	0.18344	-2.78112	0.00541714	0.00863769
SAUSA300_0593	SACOL0659	-	SAUSA300_0593	-	SACOL0658 SACOL0659	-	-	-	conserved hypothetical protein	4246.74	12.0521	0.29	1.22	0.105033	2.78025	0.00543163	0.00865539
SAUSA300_2035	SACOL2070	USA300HOU_2074	kdpD	kdpD	kdpD kdpE	-	-	-	sensor histidine kinase, KdpD	256.476	8.00268	-0.51	0.7	0.184343	-2.77945	0.00544512	0.00867148
SAUSA300_0001	SACOL0001	USA300HOU_0001	dnaA	dnaA	dnaA	-	Stringent ctrl	-	chromosomal replication initiator protein DnaA	14790.8	13.8524	-0.34	0.79	0.124025	-2.77066	0.00559432	0.00890354
SAUSA300_0321	SACOL0391	USA300HOU_0341	SAUSA300_0321	USA300HOU_0341	SACOL0391	-	-	-	conserved hypothetical protein	878.95	9.77964	-0.32	0.8	0.114081	-2.77035	0.00559964	0.00890646
SAUSA300_0265	SACOL0257	USA300HOU_0283	SAUSA300_0265	rbsR	rbsR	SigB	-	-	putative ribose operon repressor	538.834	9.0737	0.41	1.33	0.148779	2.76367	0.00571556	0.00908518
SAUSA300_2048	SACOL2084	-	thiM	-	thiE thiM thiD2 SACOL2086	-	-	-	hydroxyethylthiazole kinase	102.022	6.67273	-0.59	0.66	0.215402	-2.75638	0.00584446	0.00927277
SAUSA300_0564	SACOL0628	USA300HOU_0575	SAUSA300_0564	USA300HOU_0575	ung SACOL0628	-	Stringent ctrl	-	conserved hypothetical protein	744.858	9.54082	-0.33	0.79	0.121953	-2.74135	0.00611872	0.00968987
SAUSA300_0876	SACOL0978	USA300HOU_0932	SAUSA300_0876	clpB	clpB	-	Stringent ctrl	-	putative membrane protein	244.689	7.9348	-0.45	0.73	0.163523	-2.73877	0.00616703	0.00976033
SAUSA300_1637	SACOL1738	USA300HOU_1678	SAUSA300_1637	USA300HOU_1678	SACOL1738	MgrA	-	-	putative membrane protein	309.444	8.27353	-0.44	0.74	0.15925	-2.73644	0.00621088	0.00981757
SAUSA300_0330	SACOL0400	USA300HOU_0350	SAUSA300_0330	ulaA	ulaA SACOL0401 SACOL0402 SACOL0403	ArlR	-	-	putative transport protein SgaT	168.273	7.39466	0.53	1.44	0.194171	2.72855	0.00636133	0.0100368
SAUSA300_0021	SACOL0020	USA300HOU_0019	SAUSA300_0021	walK	walRKHI	GraRS	-	-	sensory box histidine kinase	7759.55	12.9218	-0.24	0.85	0.0866	-2.71557	0.00661623	0.0104325
SAUSA300_2361	SACOL2414	USA300HOU_2397	SAUSA300_2361	USA300HOU_2397	SACOL2414	-	-	-	conserved hypothetical protein	189.331	7.56476	-0.46	0.73	0.167728	-2.71328	0.006662	0.0104982
SAUSA300_2222	SACOL2264	USA300HOU_2253	moaE	moaE	moaA mobA moaD moaE mobB moeA	MgrA	-	-	molybdopterin converting factor, subunit 2	863.601	9.75422	0.34	1.27	0.126526	2.71173	0.00669333	0.0105411
SAUSA300_0437	SACOL0506	USA300HOU_0464	SAUSA300_0437	USA300HOU_0464	metN1-SACOL0505-SACOL0506	CymR	-	-	NLPA lipoprotein	705.778	9.46307	-0.53	0.69	0.198505	-2.69304	0.00708028	0.0111367
SAUSA300_1196	SACOL1324	USA300HOU_1235	hfq	hfq	glpK glpD SACOL1322 miaA hfq	SarA	Stringent ctrl	Translation	RNA chaperone, host factor-1 protein	1139.91	10.1547	-0.29	0.82	0.109064	-2.67659	0.00743749	0.0116842
SAUSA300_0328	SACOL0398	USA300HOU_0348	SAUSA300_0328	lplA2	SACOL0394 gcvH-L SACOL0396 sirTM lplA2	-	Stringent ctrl	-	lipoate-protein ligase A family protein	350.248	8.45223	0.38	1.31	0.143777	2.6731	0.00751548	0.0117995
SAUSA300_0762	SACOL0844	USA300HOU_0808	secG	secG	secG	-	-	-	preprotein translocase, SecG subunit	6399.33	12.6437	0.37	1.29	0.138706	2.67216	0.00753641	0.0118251
SAUSA300_0710	SACOL0786	-	SAUSA300_0710	-	SACOL0786	-	-	-	hypothetical protein	472.526	8.88425	-0.34	0.79	0.126087	-2.66904	0.00760683	0.0119283
SAUSA300_1705	SACOL1809	USA300HOU_1750	SAUSA300_1705	USA300HOU_1750	SACOL1809	-	Stringent ctrl	-	putative drug transporter	1472.15	10.5237	0.41	1.33	0.15289	2.66054	0.00780147	0.012226
SAUSA300_2377	SACOL2435	USA300HOU_2418	SAUSA300_2377	glxK	glxK SACOL2436	VraSR	-	-	glycerate kinase	1448.26	10.5001	-0.36	0.78	0.136736	-2.6508	0.00803021	0.012569
SAUSA300_0026	-	USA300HOU_0024	SAUSA300_0026	orfX	-	-	-	-	conserved hypothetical protein OrfX	870.195	9.7652	0.31	1.24	0.118915	2.6356	0.00839899	0.0131221
SAUSA300_1662	SACOL1765	USA300HOU_1703	SAUSA300_1662	nifZ	SACOL1763 thiI nifZ	TraP	-	-	aminotransferase, class V	678.579	9.40637	0.35	1.27	0.132019	2.62475	0.00867128	0.0135393
SAUSA300_1892	SACOL1973	USA300HOU_1913	SAUSA300_1892	USA300HOU_1913	SACOL1972 SACOL1973	-	Stringent ctrl	-	conserved hypothetical protein	1460.36	10.5121	-0.27	0.83	0.103593	-2.62429	0.00868302	0.0135493
SAUSA300_1680	SACOL1784	USA300HOU_1723	acuA	acuA	acuA acuC	CcpA	-	-	acetoin utilization protein AcuA	377.025	8.55852	-0.49	0.71	0.187179	-2.62214	0.00873797	0.0136268
SAUSA300_1365	SACOL1516	USA300HOU_1413	rpsA	rpsA	rpsA	-	-	Translation	30S ribosomal protein S1	50355.2	15.6199	-0.36	0.78	0.138854	-2.62046	0.00878102	0.0136855
SAUSA300_0485	SACOL0551	USA300HOU_0501	SAUSA300_0485	divIC	rplY pth mfd SACOL0548 mazG SACOL0550 divIC	AgrA	Stringent ctrl	-	cell-division initiation protein	1784.2	10.8011	-0.37	0.78	0.140253	-2.61809	0.00884231	0.0137727
SAUSA300_1019	SACOL1129	USA300HOU_1058	SAUSA300_1019	ylbF	SACOL1128 ylbF	-	Stringent ctrl	-	conserved hypothetical protein	1280.65	10.3227	-0.32	0.8	0.123301	-2.61545	0.00891088	0.013871
SAUSA300_0896	SACOL1000	USA300HOU_0953	oppC	opp-4C	opp-4A opp-4D opp-4F opp-4B opp-4C	GraRS	-	-	oligopeptide ABC transporter, permease protein	108.328	6.75926	0.53	1.44	0.200886	2.61384	0.00895321	0.0139207
SAUSA300_1338	SACOL1485	USA300HOU_1384	SAUSA300_1338	USA300HOU_1384	gpsB SACOL1485 SACOL1486	GraRS	-	-	conserved hypothetical protein	8327.96	13.0237	0.32	1.25	0.121286	2.61382	0.00895369	0.0139207
SAUSA300_0635	SACOL0706	USA300HOU_0670	fhuG	fhuG	fhuABG	Fur	-	-	ferrichrome transport permease protein fhuG	1208.76	10.2393	-0.31	0.81	0.119752	-2.6127	0.00898301	0.0139578
SAUSA300_2173	SACOL2208	USA300HOU_2210	truA	truA	truA SACOL2209 SACOL2210 SACOL2211	-	Stringent ctrl	Translation	tRNA pseudouridine synthase A	2072.36	11.0171	-0.26	0.84	0.0985392	-2.60306	0.00923958	0.014339
SAUSA300_0094	SACOL0073	USA300HOU_0103	SAUSA300_0094	USA300HOU_0103	SACOL0073	-	-	-	conserved hypothetical protein	103.903	6.69909	0.58	1.49	0.222088	2.60261	0.00925175	0.0143492
SAUSA300_1070	SACOL1189	USA300HOU_1115	SAUSA300_1070	USA300HOU_1115	SACOL1189	-	-	-	acetyltransferase, GNAT family	5507.95	12.4273	0.35	1.27	0.13478	2.59945	0.00933736	0.0144732
SAUSA300_0972	SACOL1079	USA300HOU_1015	purF	purF	purEKCSQLFMNHD	PurR	-	-	amidophosphoribosyltransferase	45145.1	15.4623	-0.26	0.83	0.100614	-2.59357	0.0094985	0.014714
SAUSA300_1695	SACOL1799	USA300HOU_1739	SAUSA300_1695	USA300HOU_1739	trmB SACOL1799	-	Stringent ctrl	-	conserved hypothetical protein	10942.6	13.4177	-0.23	0.85	0.0885819	-2.59065	0.00957942	0.0148304
SAUSA300_1702	SACOL1806	USA300HOU_1747	SAUSA300_1702	sasC	sasC	MgrA	-	-	cell wall surface anchor family protein	551.926	9.10833	-0.41	0.75	0.156774	-2.58949	0.00961184	0.0148716
SAUSA300_2134	SACOL2165	USA300HOU_2167	SAUSA300_2134	htsC	htsABC	Fur	-	-	iron compound ABC transporter, permease protein	713.594	9.47896	-0.36	0.78	0.13845	-2.58168	0.00983198	0.015203
SAUSA300_0903	SACOL1006	USA300HOU_0959	SAUSA300_0903	yjbM	yjbM hbo	GraRS	-	-	conserved hypothetical protein	1592.19	10.6368	0.38	1.3	0.148452	2.57738	0.00995512	0.0153841
SAUSA300_0389	SACOL0461	USA300HOU_0414	guaA	guaA	xpt pbuX guaB guaA	-	Stringent ctrl	-	GMP synthase	42211.1	15.3653	-0.3	0.81	0.115122	-2.57183	0.0101162	0.0156235
SAUSA300_0657	SACOL0730	USA300HOU_0693	SAUSA300_0657	USA300HOU_0693	SACOL0730	-	Stringent ctrl	-	conserved hypothetical protein	1003.91	9.97141	0.34	1.26	0.131333	2.56579	0.0102942	0.0158793
SAUSA300_1015	SACOL1124	USA300HOU_1053	ctaA	ctaA	ctaA	-	Stringent ctrl	-	cytochrome oxidase assembly protein	2536.47	11.3086	-0.42	0.75	0.165183	-2.55217	0.0107053	0.0164737
SAUSA300_0231	SACOL0217	USA300HOU_0246	SAUSA300_0231	USA300HOU_0246	SACOL0217	MgrA	-	-	ABC transporter, substrate-binding protein	167.19	7.38535	-0.45	0.73	0.174777	-2.55112	0.0107377	0.0165136
SAUSA300_0423	SACOL0490	USA300HOU_0451	SAUSA300_0423	USA300HOU_0451	SACOL0490	-	-	-	conserved hypothetical protein	96.4007	6.59097	-0.57	0.67	0.222977	-2.5461	0.0108934	0.0167329
SAUSA300_1699	SACOL1803	USA300HOU_1744	SAUSA300_1699	rsuA	SACOL1802 rsuA SACOL1804	SigB	-	Translation	pseudouridine synthase, family 1	3911.23	11.9334	0.3	1.23	0.117995	2.54622	0.0108896	0.0167329
SAUSA300_1506	SACOL1603	USA300HOU_1548	SAUSA300_1506	USA300HOU_1548	SACOL1602 SACOL1603 glk SACOL1605 gluP fthC	-	Stringent ctrl	-	conserved hypothetical protein	1898.57	10.8907	0.29	1.22	0.11284	2.53586	0.0112171	0.017199
SAUSA300_1547	SACOL1644	USA300HOU_1589	SAUSA300_1547	comEC	holA comEC comEB comEA ubiE rsfS yqeK nadD yhbY aroE yqeH yqeG mtn	-	Stringent ctrl	Translation	DNA internalization-related competence protein ComEC/Rec2	693.738	9.43825	0.31	1.24	0.120613	2.5338	0.0112832	0.0172901
SAUSA300_2504	SACOL2582	USA300HOU_2562	SAUSA300_2504	USA300HOU_2562	SACOL2582	GraRS	-	-	acyltransferase	4445.72	12.1182	-0.26	0.84	0.102632	-2.52951	0.0114221	0.0174925
SAUSA300_0430	SACOL0499	USA300HOU_0462	SAUSA300_0430	est	SACOL0498 est	-	-	-	conserved hypothetical protein	2072.43	11.0171	0.26	1.2	0.103606	2.51576	0.0118775	0.0181682
SAUSA300_0352	SACOL0422	USA300HOU_0372	SAUSA300_0352	USA300HOU_0372	SACOL0420 SACOL0421 SACOL0422 SACOL0424	-	-	-	ABC transporter, ATP-binding protein	939.358	9.87553	0.39	1.31	0.156314	2.50903	0.0121064	0.018496
SAUSA300_1960	-	USA300HOU_1991	SAUSA300_1960	recT	-	-	-	-	putative phage-related DNA recombination protein	92.4044	6.52989	0.59	1.51	0.235765	2.50483	0.0122509	0.0187057
SAUSA300_0336	SACOL0406	USA300HOU_0356	SAUSA300_0336	mepB	mepB	-	-	-	conserved hypothetical protein	209.142	7.70834	-0.56	0.68	0.222978	-2.49617	0.0125542	0.0191347
SAUSA300_0796	SACOL0882	USA300HOU_0847	SAUSA300_0796	metN2	metN2 metI2 metQ	CodY	-	-	ABC transporter, ATP-binding protein	2671.7	11.3835	-0.26	0.83	0.105011	-2.49275	0.0126757	0.0193082
SAUSA300_1592	SACOL1691	USA300HOU_1634	recJ	recJ	apt recJ	-	Stringent ctrl	-	single-stranded-DNA-specific exonuclease RecJ	2980.29	11.5412	-0.33	0.79	0.133455	-2.49248	0.0126856	0.0193117
SAUSA300_2100	SACOL2140	USA300HOU_2137	SAUSA300_2100	truncated-SA	SACOL2139 truncated-SA	-	-	-	lytic regulatory protein	6380.28	12.6394	-0.23	0.85	0.0931133	-2.48286	0.0130333	0.0198292
SAUSA300_1566	SACOL1664	USA300HOU_1609	SAUSA300_1566	dur1	SACOL1659 lamB accC accB ahs2 dur1	MgrA	-	-	conserved hypothetical protein	530.325	9.05073	0.52	1.44	0.211597	2.48109	0.0130981	0.0199159
SAUSA300_1221	-	USA300HOU_1267	SAUSA300_1221	USA300HOU_1267	-	-	-	-	conserved hypothetical protein	735.533	9.52265	-0.43	0.74	0.175377	-2.47797	0.0132133	0.0200791
SAUSA300_0722	SACOL0801	USA300HOU_0764	murB	murB	SACOL0800 murB	-	Stringent ctrl	-	UDP-N-acetylenolpyruvoylglucosamine reductase	2136.16	11.0608	0.32	1.25	0.129667	2.46969	0.0135231	0.0205378
SAUSA300_0866	SACOL0967	USA300HOU_0922	SAUSA300_0866	USA300HOU_0922	SACOL0967 spsA spsB	-	Stringent ctrl	-	conserved hypothetical protein	1887.45	10.8822	-0.26	0.83	0.105636	-2.46685	0.0136307	0.0206889
SAUSA300_1077	SACOL1196	USA300HOU_1123	murD	murD	mraY murD divIB	MgrA	-	-	UDP-N-acetylmuramoylalanine--D-glutamate ligase	3508.38	11.7766	0.26	1.2	0.10475	2.46319	0.0137707	0.0208766
SAUSA300_2112	SACOL2152	USA300HOU_2152	SAUSA300_2112	USA300HOU_2152	glmM SACOL2152 cdaA	-	Stringent ctrl	-	conserved hypothetical protein	3158.09	11.6248	-0.27	0.83	0.108152	-2.45593	0.014052	0.0212779
SAUSA300_2150	SACOL2181	USA300HOU_2183	lacE	lacE	lacGEFDCBA SACOL2187	MgrA	-	-	PTS system, lactose-specific IIBC component	85.3844	6.4159	0.57	1.49	0.234727	2.43113	0.0150519	0.0227246
SAUSA300_0652	SACOL0724	USA300HOU_0687	SAUSA300_0652	USA300HOU_0687	SACOL0724	-	-	-	putative membrane protein	1693.85	10.7261	-0.29	0.82	0.118619	-2.41912	0.0155581	0.0234611
SAUSA300_0170	SACOL0154	USA300HOU_0181	SAUSA300_0170	aldA	aldA	CcpA	-	-	aldehyde dehydrogenase	898.648	9.81161	0.49	1.4	0.200876	2.41885	0.0155696	0.0234646
SAUSA300_0317	SACOL0314	USA300HOU_0337	SAUSA300_0317	nanR	nanR	-	Stringent ctrl	-	conserved hypothetical protein	527.6	9.0433	-0.32	0.8	0.132735	-2.41416	0.0157717	0.0237412
SAUSA300_1607	SACOL1706	USA300HOU_1651	SAUSA300_1607	USA300HOU_1651	SACOL1706	-	Stringent ctrl	-	conserved hypothetical protein	1035.9	10.0167	-0.36	0.78	0.147521	-2.41418	0.0157705	0.0237412
SAUSA300_2332	SACOL2385	-	SAUSA300_2332	-	SACOL2385	-	-	-	heat shock protein	1797.11	10.8115	-0.34	0.79	0.141434	-2.40009	0.0163911	0.0246445
SAUSA300_1123	SACOL1244	USA300HOU_1166	fabD	fabD	fapR plsX fabDG	FapR	-	-	malonyl CoA-acyl carrier protein transacylase	4047.79	11.9829	0.24	1.18	0.101722	2.3958	0.0165842	0.0248801
SAUSA300_1866	SACOL1943	USA300HOU_1881	vraS	vraS	vraRSTU	VraSR	-	-	two-component sensor histidine kinase	2990.79	11.5463	0.23	1.17	0.094839	2.39574	0.0165867	0.0248801
SAUSA300_2575	SACOL2662	USA300HOU_2640	SAUSA300_2575	USA300HOU_2640	SACOL2662 manP pmi	-	Stringent ctrl	-	transcriptional antiterminator, BglG family	273.278	8.09423	-0.55	0.68	0.229145	-2.38768	0.0169551	0.0254178
SAUSA300_1473	SACOL1569	USA300HOU_1526	nusB	nusB	ispA xseB xseA nusB SACOL1570 accC accB	-	Stringent ctrl	-	transcription antitermination factor NusB	4786.78	12.2248	-0.26	0.83	0.111116	-2.38216	0.0172113	0.0257866
SAUSA300_1543	SACOL1640	USA300HOU_1584	SAUSA300_1543	hemN	hemN	-	Stringent ctrl	-	oxygen-independent coproporphyrinogen III oxidase	497.213	8.95772	0.34	1.27	0.144621	2.37844	0.0173859	0.0260178
SAUSA300_0983	SACOL1091	USA300HOU_1025	ptsH	ptsH	ptsH ptsI	-	Stringent ctrl	-	phosphocarrier protein HPr	16095.8	13.9744	0.27	1.2	0.112915	2.37818	0.0173984	0.0260213
SAUSA300_0365	SACOL0436	USA300HOU_0385	SAUSA300_0365	USA300HOU_0385	SACOL0436	-	Stringent ctrl	-	conserved hypothetical protein	328.009	8.35759	-0.51	0.7	0.213694	-2.37476	0.0175601	0.0262478
SAUSA300_1188	SACOL1315	USA300HOU_1227	mutS	mutS	mutSL glpP	GraRS	-	-	DNA mismatch repair protein mutS	1772.39	10.7915	-0.26	0.83	0.110584	-2.3676	0.017904	0.0267461
SAUSA300_1120	SACOL1241	USA300HOU_1163	recG	recG	recG	-	-	-	ATP-dependent DNA helicase RecG	2906.36	11.505	-0.24	0.85	0.102348	-2.36547	0.0180073	0.0268848
SAUSA300_2254	SACOL2296	USA300HOU_2286	SAUSA300_2254	gyaR	gyaR	-	-	-	glycerate dehydrogenase-like protein	2933.2	11.5183	-0.32	0.8	0.134498	-2.36097	0.0182273	0.0271974
SAUSA300_0583	SACOL0648	USA300HOU_0597	SAUSA300_0583	USA300HOU_0597	SACOL0648	-	-	-	conserved hypothetical protein	198.088	7.63	-0.48	0.71	0.206011	-2.35066	0.0187404	0.0279466
SAUSA300_0842	SACOL0942	USA300HOU_0900	SAUSA300_0842	USA300HOU_0900	SACOL0942 sufA	-	-	-	conserved hypothetical protein	1519.21	10.5691	0.3	1.23	0.125781	2.34786	0.0188815	0.0281406
SAUSA300_2070	SACOL2108	-	SAUSA300_2070	-	ptpB SACOL2108 hemK prfA tdk	-	-	-	conserved hypothetical protein	1304.96	10.3498	0.23	1.18	0.0996907	2.34128	0.0192177	0.0286083
SAUSA300_0112	SACOL0093	USA300HOU_0121	lctP	lctP	lctP	GraRS	-	-	L-lactate permease	7002.08	12.7736	-0.31	0.81	0.133379	-2.33916	0.019327	0.0287375
SAUSA300_1345	SACOL1494	USA300HOU_1392	asnS	asnC	asnC	-	Stringent ctrl	Translation	asparaginyl-tRNA synthetase	9959.57	13.2819	-0.3	0.81	0.12936	-2.33037	0.0197866	0.0294038
SAUSA300_1512	SACOL1609	USA300HOU_1554	pbp3	pbp3	pbp3	-	Stringent ctrl	-	penicillin-binding protein 3	6252.47	12.6102	0.27	1.21	0.118449	2.31677	0.0205161	0.0304348
SAUSA300_2032	SACOL2066	USA300HOU_2070	kdpC	kdpC	SACOL2065 kdpC kdpB kdpA kdpF	MgrA	-	-	K+-transporting ATPase, C subunit	106.369	6.73293	0.5	1.42	0.21775	2.31645	0.0205339	0.0304435
SAUSA300_0851	SACOL0951	USA300HOU_0908	mnhE	mnhE	mnhG mnhF mnhE mnhD mnhC mnhB mnhA	AgrA	Stringent ctrl	-	Na(+)/H(+) antiporter subunit E	4786.26	12.2247	0.27	1.21	0.117307	2.31231	0.0207609	0.0307622
SAUSA300_0555	SACOL0617	USA300HOU_0564	SAUSA300_0555	hxlA	nagB hxlAB	SigB	-	-	putative hexulose-6-phosphate synthase	6202.62	12.5987	0.28	1.21	0.120729	2.31056	0.0208574	0.0308694
SAUSA300_1789	SACOL1896	USA300HOU_1832	SAUSA300_1789	USA300HOU_1832	SACOL1896	VraSR	-	-	conserved hypothetical protein	263.844	8.04354	0.38	1.3	0.165523	2.30426	0.0212082	0.0313523
SAUSA300_0827	SACOL0925	USA300HOU_0883	SAUSA300_0827	USA300HOU_0883	SACOL0924 SACOL0925 SACOL0926	CodY	Stringent ctrl	-	putative membrane protein	1368.79	10.4187	0.3	1.23	0.128168	2.30361	0.0212445	0.0313878
SAUSA300_2383	SACOL2441	USA300HOU_2424	SAUSA300_2383	cycA	cycA SACOL2442	-	-	-	amino acid permease	298.914	8.22358	-0.58	0.67	0.252853	-2.29445	0.0217648	0.032138
SAUSA300_0651	SACOL0723	USA300HOU_0686	SAUSA300_0651	ssaA	ssaA	-	-	-	CHAP domain family	7488.01	12.8704	-0.34	0.79	0.146784	-2.29321	0.021836	0.0322244
SAUSA300_0636	SACOL0707	USA300HOU_0671	SAUSA300_0636	dhaK	dhaKLM	CcpA	-	-	dihydroxyacetone kinase, DhaK subunit	236.061	7.88302	0.38	1.3	0.166223	2.29047	0.0219939	0.0324388
SAUSA300_0959	SACOL1066	USA300HOU_1001	fmt	fmtA	fmtA	-	-	-	fmt protein	1154.66	10.1733	0.27	1.21	0.117765	2.28664	0.0222167	0.0327485
SAUSA300_1633	SACOL1734	USA300HOU_1674	gap	gapB	gapB	-	-	-	glyceraldehyde-3-phosphate dehydrogenase, type I	1234.15	10.2693	-0.45	0.73	0.197016	-2.28109	0.0225431	0.0332104
SAUSA300_1200	SACOL1328	USA300HOU_1239	glnR	glnR	glnRA	GlnR	-	-	glutamine synthetase repressor	7170.05	12.8078	0.29	1.22	0.125556	2.28079	0.0225609	0.0332176
SAUSA300_1894	SACOL1975	USA300HOU_1915	SAUSA300_1894	pncB	nadE pncB	-	-	-	nicotinate phosphoribosyltransferase	798.652	9.64142	-0.27	0.83	0.11724	-2.27974	0.022623	0.0332897
SAUSA300_1159	SACOL1285	USA300HOU_1198	nusA	nusA	rimP nusA SACOL1286 rpl7AE infB	-	Stringent ctrl	-	transcription termination factor NusA	3954.27	11.9492	0.29	1.22	0.127149	2.27367	0.0229857	0.0337846
SAUSA300_2114	SACOL2154	USA300HOU_2154	rocF	rocF	rocF	CcpA	-	-	arginase	1065.81	10.0577	0.27	1.21	0.120098	2.27098	0.0231484	0.0340042
SAUSA300_0325	SACOL0395	USA300HOU_0345	SAUSA300_0325	gcvH-L	SACOL0394 gcvH-L SACOL0396 sirTM lplA2	-	Stringent ctrl	-	glycine cleavage H-protein	158.307	7.30658	-0.41	0.75	0.17921	-2.26893	0.0232725	0.0341669
SAUSA300_2304	SACOL2354	USA300HOU_2340	SAUSA300_2304	USA300HOU_2340	SACOL2354	-	Stringent ctrl	-	putative membrane protein	541.898	9.08188	-0.37	0.78	0.16278	-2.25772	0.0239634	0.0351609
SAUSA300_1850	SACOL1927	USA300HOU_1864	SAUSA300_1850	yfhP	yfhP	-	-	-	conserved hypothetical protein	3614.77	11.8197	0.29	1.23	0.130547	2.24903	0.0245105	0.0359431
SAUSA300_0875	SACOL0977	USA300HOU_0931	SAUSA300_0875	yitW	yitW	GraRS	-	-	conserved hypothetical protein	8751.16	13.0953	0.45	1.36	0.199725	2.24683	0.0246509	0.0361282
SAUSA300_2527	SACOL2607	USA300HOU_2584	SAUSA300_2527	USA300HOU_2584	SACOL2607	-	-	-	conserved hypothetical protein	722.704	9.49726	-0.28	0.83	0.123747	-2.24222	0.0249471	0.0365205
SAUSA300_2369	SACOL2424	USA300HOU_2407	SAUSA300_2369	bioW	bioWFBAD	SigB	-	-	6-carboxyhexanoate--CoA ligase	94.3564	6.56005	0.52	1.43	0.230856	2.23676	0.0253022	0.0370191
SAUSA300_0838	SACOL0938	USA300HOU_0896	dltD	dltD	dltX dltA dltB dltC dltD	-	Stringent ctrl	-	D-alanine-activating enzyme/D-alanine-D-alanyl, dltD protein	40410.4	15.3024	0.2	1.15	0.0889374	2.23184	0.0256258	0.0374497
SAUSA300_0782	-	USA300HOU_0829	SAUSA300_0782	USA300HOU_0829	-	-	-	-	conserved hypothetical protein	129.478	7.01656	0.55	1.46	0.2448	2.22837	0.0258556	0.037764
SAUSA300_2468	SACOL2541	USA300HOU_2518	SAUSA300_2468	pat	pat	-	-	-	acetyltransferase, GNAT family	231.643	7.85576	-0.38	0.77	0.172957	-2.21961	0.0264449	0.0386026
SAUSA300_1117	SACOL1238	-	rpmB	-	rpmB	-	-	Translation	50S ribosomal protein L28	93866.5	16.5183	0.3	1.23	0.133043	2.21861	0.0265135	0.0386806
SAUSA300_0480	SACOL0546	USA300HOU_0496	pth	pth	rplY pth mfd SACOL0548 mazG SACOL0550 divIC	AgrA	Stringent ctrl	Translation	peptidyl-tRNA hydrolase	603.589	9.23742	-0.35	0.79	0.157421	-2.20705	0.0273109	0.0398212
SAUSA300_2446	SACOL2518	USA300HOU_2496	SAUSA300_2446	relP	relP	GraRS	-	-	conserved hypothetical protein	815.188	9.67099	-0.29	0.82	0.133459	-2.20245	0.0276335	0.0402687
SAUSA300_1944	-	USA300HOU_1974	SAUSA300_1944	USA300HOU_1974	-	-	-	-	phi77 ORF026-like protein, putative phage transcriptional activator	58.8373	5.87866	0.58	1.49	0.263159	2.2018	0.0276793	0.0403124
SAUSA300_2157	SACOL2189	USA300HOU_2190	SAUSA300_2157	cobB	cobB	-	-	-	NAD-dependent deacetylase	790.841	9.62724	0.38	1.3	0.170812	2.20138	0.027709	0.0403326
SAUSA300_1624	SACOL1724	-	SAUSA300_1624	-	SACOL1723 SACOL1724	-	-	-	MutT/nudix family protein	750.756	9.5522	0.35	1.28	0.161352	2.19855	0.0279102	0.0406024
SAUSA300_0967	SACOL1074	USA300HOU_1010	purK	purK	purEKCSQLFMNHD	PurR	-	-	phosphoribosylaminoimidazole carboxylase, ATPase subunit	13578.9	13.7291	0.22	1.17	0.101658	2.19109	0.028445	0.0413334
SAUSA300_0521	SACOL0582	USA300HOU_0530	nusG	nusG	secE nusG rplK rplA rplJ rplL rsmC	-	Stringent ctrl	-	transcription termination/antitermination factor NusG	5338.27	12.3822	-0.24	0.85	0.107874	-2.18665	0.0287678	0.0417787
SAUSA300_0730	SACOL0809	USA300HOU_0773	SAUSA300_0730	USA300HOU_0773	SACOL0809	MgrA	-	-	GGDEF domain protein	1225.03	10.2586	-0.27	0.83	0.122003	-2.18573	0.0288357	0.0418536
SAUSA300_1369	SACOL1520	USA300HOU_1417	SAUSA300_1369	ypdA	ypdA	BSH	-	-	pyridine nucleotide-disulfide oxidoreductase	1634.18	10.6744	0.24	1.18	0.10992	2.17872	0.0293522	0.0425791
SAUSA300_0581	SACOL0645	USA300HOU_0593	SAUSA300_0581	USA300HOU_0593	SACOL0645	-	-	-	conserved hypothetical protein	220.379	7.78385	-0.45	0.73	0.206977	-2.17716	0.0294684	0.0427233
SAUSA300_2277	SACOL2323	USA300HOU_2310	hutI	hutI	hutI hutU	CcpA	-	-	imidazolonepropionase	302.16	8.23917	0.31	1.24	0.141756	2.174	0.0297048	0.0430417
SAUSA300_2581	SACOL2668	USA300HOU_2646	SAUSA300_2581	sasF	sasF	TcaR	-	-	putative surface anchored protein	771.057	9.59069	-0.27	0.83	0.122779	-2.16949	0.0300452	0.0435102
SAUSA300_0826	SACOL0924	USA300HOU_0882	SAUSA300_0826	USA300HOU_0882	SACOL0924 SACOL0925 SACOL0926	CodY	Stringent ctrl	-	conserved hypothetical protein	1384.8	10.4355	-0.26	0.84	0.117906	-2.16649	0.0302739	0.0438166
SAUSA300_1327	SACOL1472	USA300HOU_1372	SAUSA300_1327	ebh	ebh	-	-	-	cell surface protein	3533.23	11.7868	-0.23	0.85	0.105382	-2.15847	0.0308917	0.0446854
SAUSA300_0905	SACOL1008	USA300HOU_0961	SAUSA300_0905	cyaA	cyaA	-	-	-	putative adenylate cyclase	190.584	7.57428	-0.39	0.77	0.179801	-2.14785	0.0317258	0.0458661
SAUSA300_0809	-	USA300HOU_0861	SAUSA300_0809	USA300HOU_0861	-	-	-	-	putative DNA primase	234.245	7.87187	-0.38	0.77	0.175276	-2.14355	0.0320693	0.0463365
SAUSA300_0912	SACOL1016	USA300HOU_0969	SAUSA300_0912	fabI	fabI	FapR	-	-	trans-2-enoyl-ACP reductase	8824.49	13.1073	0.21	1.16	0.100143	2.14087	0.0322843	0.0466207
SAUSA300_1674	SACOL1777	USA300HOU_1716	SAUSA300_1674	htrA1	htrA1	MgrA	-	-	putative serine protease HtrA	3379.47	11.7226	-0.41	0.75	0.189816	-2.13611	0.0326705	0.0471517
SAUSA300_1860	SACOL1937	USA300HOU_1874	pepS	ampS	SACOL1936 pepS yfkK	-	Stringent ctrl	-	aminopeptidase PepS	4285.34	12.0652	-0.28	0.82	0.131549	-2.13564	0.0327084	0.0471798
SAUSA300_0682	SACOL0756	USA300HOU_0720	ybaK	ybaK	ybaK	-	-	-	ybaK/ebsC protein	301.14	8.23429	-0.41	0.75	0.190826	-2.12994	0.0331765	0.0478011
SAUSA300_0536	SACOL0597	USA300HOU_0544	SAUSA300_0536	hchA	hchA	SigB	-	-	DJ-1/PfpI family protein	18821.9	14.2001	0.23	1.17	0.106197	2.12802	0.0333357	0.0480034
SAUSA300_1041	SACOL1152	USA300HOU_1077	SAUSA300_1041	cvpA	zapA cvpA	Rot	-	-	conserved hypothetical protein	1331.78	10.3791	0.23	1.17	0.107863	2.12703	0.0334174	0.0480939
SAUSA300_1054	SACOL1167	USA300HOU_1093	SAUSA300_1054	USA300HOU_1093	SACOL1167	-	-	-	conserved hypothetical protein	1120.17	10.1295	-0.29	0.82	0.135628	-2.12468	0.0336135	0.048349
SAUSA300_0606	SACOL0675	USA300HOU_0624	SAUSA300_0606	-	SACOL0675	-	-	-	putative membrane protein	589.809	9.2041	0.29	1.22	0.135562	2.11769	0.0342017	0.0491673
SAUSA300_1534	SACOL1631	USA300HOU_1575	SAUSA300_1534	USA300HOU_1575	SACOL1629 SACOL1630 SACOL1631	-	-	-	conserved hypothetical protein	16658.6	14.024	-0.26	0.83	0.123454	-2.1145	0.0344728	0.0495293
SAUSA300_2129	SACOL2160	USA300HOU_2161	SAUSA300_2129	USA300HOU_2161	SACOL2160 SACOL2161 SACOL2162	-	Stringent ctrl	-	putative hemolysin III	2565.42	11.325	-0.4	0.76	0.190901	-2.11404	0.0345115	0.049557
SAUSA300_1243	SACOL1382	USA300HOU_1281	sbcC	sbcC	sbcD sbcC	-	Stringent ctrl	-	exonuclease SbcC	1401.2	10.4525	0.3	1.23	0.141746	2.11214	0.0346748	0.0497635
SAUSA300_1509	SACOL1606	USA300HOU_1551	SAUSA300_1509	gluP	SACOL1602 SACOL1603 glk SACOL1605 gluP fthC	-	Stringent ctrl	-	peptidase, rhomboid family	2530.84	11.3054	-0.23	0.85	0.108082	-2.10894	0.0349499	0.0501301
SAUSA300_0007	SACOL0007	USA300HOU_0007	SAUSA300_0007	nnrD	nnrD	-	-	-	conserved hypothetical protein	1231.88	10.2667	0.35	1.27	0.165198	2.10825	0.0350095	0.0501875
SAUSA300_1348	SACOL1497	USA300HOU_1395	SAUSA300_1348	papS	dinG birA papS bshA	BSH	-	-	polyA polymerase	1469.05	10.5207	0.22	1.17	0.106445	2.10716	0.035104	0.0502666
SAUSA300_2360	SACOL2413	USA300HOU_2396	SAUSA300_2360	lmrB2	lmrB2	-	-	-	multidrug resistance protein	1204.41	10.2341	0.39	1.31	0.186026	2.1073	0.0350913	0.0502666
SAUSA300_1326	SACOL1471	USA300HOU_1371	SAUSA300_1326	rnhA	rnhA	ArlR	-	-	putative cell wall enzyme EbsB	89.5584	6.48476	-0.56	0.68	0.265032	-2.10327	0.0354421	0.0507223
SAUSA300_0848	SACOL0948	USA300HOU_0905	SAUSA300_0848	mnmC	mnmC	Zur	-	-	conserved hypothetical protein	58.1413	5.86149	0.65	1.57	0.311061	2.10187	0.0355645	0.050869
SAUSA300_1126	SACOL1248	USA300HOU_1170	rnc	rnc	rnc	-	Stringent ctrl	-	ribonuclease III	593.499	9.2131	0.25	1.19	0.120522	2.10109	0.0356328	0.0509382
SAUSA300_1844	SACOL1921	USA300HOU_1858	SAUSA300_1844	bcp	bcp SACOL1920	PerR	-	-	bacterioferritin comigratory protein	1326.97	10.3739	-0.33	0.79	0.159369	-2.09983	0.0357439	0.0510685
SAUSA300_0739	SACOL0820	USA300HOU_0783	SAUSA300_0739	lysM	lysM	MgrA	-	-	LysM domain protein	181.796	7.50618	-0.42	0.75	0.200735	-2.09797	0.0359078	0.0512739
SAUSA300_0517	SACOL0578	USA300HOU_0525	SAUSA300_0517	yacO	cysE cysS mrnC yacO SACOL0579	-	Stringent ctrl	Translation	RNA methyltransferase, TrmH family, group 3	1579.41	10.6252	0.23	1.17	0.109568	2.09761	0.0359395	0.0512906
SAUSA300_0686	SACOL0761	USA300HOU_0724	nagA	nagA	nagA	-	Stringent ctrl	-	N-acetylglucosamine-6-phosphate deacetylase	1088.29	10.0879	-0.37	0.77	0.176143	-2.09437	0.0362267	0.0516716
SAUSA300_2476	SACOL2552	USA300HOU_2530	ptsG	glcB	glcB	-	-	-	phosphotransferase system, glucose-specific IIABC component	4263.4	12.0578	-0.31	0.8	0.149934	-2.0878	0.0368163	0.0524832
SAUSA300_2505	SACOL2583	USA300HOU_2563	SAUSA300_2505	USA300HOU_2563	SACOL2583	-	-	-	acetyltransferase, GNAT family	406.271	8.6663	0.39	1.31	0.187984	2.07824	0.0376872	0.0536949
SAUSA300_2591	-	USA300HOU_2656	SAUSA300_2591	USA300HOU_2656	-	-	-	-	conserved hypothetical protein	54.9283	5.77948	-0.56	0.68	0.271379	-2.0774	0.0377646	0.0537751
SAUSA300_1574	SACOL1672	USA300HOU_1617	SAUSA300_1574	USA300HOU_1617	SACOL1670 yrrK SACOL1672 alaS	-	Stringent ctrl	-	conserved hypothetical protein	4647.71	12.1823	-0.23	0.85	0.109443	-2.07673	0.0378266	0.0538333
SAUSA300_1208	SACOL1340	USA300HOU_1250	SAUSA300_1208	USA300HOU_1250	SACOL1340	-	-	-	conserved hypothetical protein	22.5809	4.49703	-0.95	0.52	0.459282	-2.07429	0.038052	0.054124
SAUSA300_2349	SACOL2401	USA300HOU_2385	SAUSA300_2349	nirC	nirC	-	-	-	formate/nitrite transporter family protein	1632.26	10.6727	-0.21	0.87	0.100044	-2.07088	0.0383699	0.0545459
SAUSA300_1591	SACOL1690	USA300HOU_1633	apt	apt	apt recJ	-	Stringent ctrl	-	adenine phosphoribosyltransferase	1836.83	10.843	-0.26	0.83	0.128526	-2.06181	0.0392261	0.055732
SAUSA300_2210	SACOL2246	USA300HOU_2238	glcU	glcU	glcU	-	Stringent ctrl	-	probable glucose uptake protein	3302.11	11.6892	-0.22	0.86	0.105315	-2.0584	0.0395516	0.0561633
SAUSA300_0808	-	USA300HOU_0860	SAUSA300_0808	USA300HOU_0860	-	-	-	-	conserved hypothetical protein	15.7693	3.97904	-1	0.5	0.488794	-2.05575	0.0398062	0.0564935
SAUSA300_0933	SACOL1037	-	SAUSA300_0933	-	SACOL1037	-	-	-	conserved hypothetical protein	1175.36	10.1989	-0.32	0.8	0.156707	-2.05435	0.0399416	0.0566542
SAUSA300_0628	SACOL0698	USA300HOU_0661	SAUSA300_0628	tagD	tagD	-	Stringent ctrl	-	teichoic acid biosynthesis protein D	633.545	9.3073	-0.24	0.85	0.116471	-2.04198	0.0411531	0.058313
SAUSA300_1239	SACOL1377	USA300HOU_1279	tkt	tkt	tkt	-	-	-	transketolase	24530.3	14.5823	-0.23	0.86	0.110665	-2.04195	0.0411567	0.058313
SAUSA300_1436	-	USA300HOU_1488	SAUSA300_1436	USA300HOU_1488	-	-	-	-	phiSLT ORF144-like protein, putative lipoprotein	272.219	8.08862	-0.39	0.76	0.190992	-2.03786	0.0415638	0.058857
SAUSA300_1573	SACOL1671	USA300HOU_1616	SAUSA300_1573	yrrK	SACOL1670 yrrK SACOL1672 alaS	-	Stringent ctrl	-	conserved hypothetical protein TIGR00250	6978.36	12.7687	-0.25	0.84	0.123518	-2.03531	0.0418194	0.0591863
SAUSA300_0300	-	-	SAUSA300_0300	-	-	-	-	-	conserved hypothetical protein	54.8943	5.77858	-0.64	0.64	0.316376	-2.03219	0.0421341	0.0595987
SAUSA300_1503	SACOL1600	USA300HOU_1545	SAUSA300_1503	comGB	comGD comGC comGB comGA	MgrA	-	-	putative competence protein ComGB	49.9939	5.64368	0.61	1.52	0.298668	2.02773	0.0425877	0.060207
SAUSA300_2069	SACOL2107	-	SAUSA300_2069	-	ptpB SACOL2108 hemK prfA tdk	-	-	-	conserved hypothetical protein	639.875	9.32165	0.25	1.19	0.124856	2.02608	0.0427569	0.0604104
SAUSA300_2635	SACOL2726	USA300HOU_2705	SAUSA300_2635	USA300HOU_2705	vraD vraE SACOL2726	-	-	-	conserved hypothetical protein	27.0238	4.75616	-0.77	0.59	0.380132	-2.02586	0.0427789	0.0604104
SAUSA300_1583	SACOL1681	-	SAUSA300_1583	-	SACOL1681	-	-	-	conserved hypothetical protein	2609.52	11.3496	0.25	1.19	0.12561	2.02419	0.0429502	0.0606189
SAUSA300_1868	SACOL1945	USA300HOU_1883	SAUSA300_1868	vraU	vraRSTU	VraSR	-	-	conserved hypothetical protein	618.05	9.27158	-0.27	0.83	0.13542	-2.01685	0.0437107	0.0616582
SAUSA300_1810	SACOL1918	USA300HOU_1855	SAUSA300_1810	tnp3	tnp3	-	-	-	IS1181, transposase	210.507	7.71772	-0.39	0.76	0.191955	-2.01626	0.0437727	0.0617115
SAUSA300_1906	SACOL1989	USA300HOU_1929	SAUSA300_1906	USA300HOU_1929	SACOL1989 SACOL1990 SACOL1991	-	Stringent ctrl	-	conserved hypothetical protein	4140.92	12.0157	-0.24	0.85	0.11729	-2.01539	0.0438639	0.061806
SAUSA300_0267	SACOL0260	USA300HOU_0286	SAUSA300_0267	USA300HOU_0286	SACOL0260	-	-	-	transposase	17.9805	4.16836	0.96	1.95	0.478283	2.01371	0.0440399	0.0620198
SAUSA300_2206	SACOL2241	-	SAUSA300_2206	-	SACOL2241	-	-	-	conserved hypothetical protein	3136.62	11.615	0.36	1.28	0.179653	2.01014	0.0444159	0.0625149
SAUSA300_1694	SACOL1798	USA300HOU_1738	trmB	trmB	trmB SACOL1799	-	Stringent ctrl	Translation	tRNA (guanine-N(7)-)-methyltransferase	10679.3	13.3825	0.21	1.16	0.104878	2.00739	0.0447079	0.0628913
SAUSA300_2395	SACOL2458	USA300HOU_2440	SAUSA300_2395	USA300HOU_2440	SACOL2458	MgrA	-	-	amino acid permease	513.069	9.00301	-0.33	0.79	0.165804	-2.00438	0.0450297	0.0633091
SAUSA300_1546	SACOL1643	USA300HOU_1588	holA	holA	holA comEC comEB comEA ubiE rsfS yqeK nadD yhbY aroE yqeH yqeG mtn	-	Stringent ctrl	-	DNA polymerase III, delta subunit	920.659	9.84652	0.31	1.24	0.153783	2.00261	0.0452192	0.0635406
SAUSA300_0237	SACOL0225	USA300HOU_0253	SAUSA300_0237	rihA	rihA	MgrA	-	-	inosine-uridine preferring nucleoside hydrolase	307.736	8.26555	-0.37	0.78	0.183263	-2.00083	0.0454106	0.0637744
SAUSA300_0173	SACOL0157	USA300HOU_0184	SAUSA300_0173	srpF	srpF	CymR	-	-	conserved hypothetical protein	92.0957	6.52506	0.57	1.48	0.283547	1.99934	0.0455714	0.0639651
SAUSA300_1712	SACOL1817	USA300HOU_1757	ribH	ribH	ribHBAED	CodY	-	-	riboflavin synthase, beta subunit	222.977	7.80075	0.34	1.27	0.172426	1.9959	0.0459448	0.0644539
SAUSA300_0893	SACOL0997	USA300HOU_0950	oppF	opp-4D	opp-4A opp-4D opp-4F opp-4B opp-4C	GraRS	-	-	oligopeptide ABC transporter, ATP-binding protein	30.637	4.9372	0.88	1.85	0.443515	1.99279	0.0462847	0.0648951
SAUSA300_0264	SACOL0255	USA300HOU_0282	SAUSA300_0264	rbsU	rbsKDU	TraP	-	-	ribose transporter RbsU	535.779	9.06549	-0.28	0.82	0.140651	-1.99151	0.0464243	0.0650551
SAUSA300_1751	SACOL1861	USA300HOU_1799	hsdS	hsdS2	hsdS2 hsdM2	-	-	-	type I restriction-modification enzyme, S subunit	1423.01	10.4747	-0.23	0.85	0.114778	-1.98891	0.046711	0.065421
SAUSA300_2452	SACOL2524	USA300HOU_2502	SAUSA300_2452	USA300HOU_2502	yvmA SACOL2524	-	-	-	transcriptional regulator, MarR family	74.1928	6.21321	-0.52	0.7	0.264446	-1.9839	0.0472665	0.0661627
SAUSA300_0398	SACOL0472	USA300HOU_0426	SAUSA300_0398	ssl4	ssl4	MgrA	-	-	exotoxin	37.1024	5.21344	0.64	1.55	0.321433	1.97741	0.047995	0.067109
SAUSA300_2323	SACOL2375	USA300HOU_2361	cobI	cobI	tetR cobI	-	-	-	transporter, CorA family	1735.05	10.7608	0.22	1.16	0.109115	1.97757	0.0479769	0.067109
SAUSA300_1997	SACOL2033	USA300HOU_2041	SAUSA300_1997	USA300HOU_2041	SACOL2033 yedE	-	Stringent ctrl	-	conserved hypothetical protein	32.1765	5.00793	0.66	1.58	0.335372	1.97652	0.0480955	0.0672127
SAUSA300_1956	-	USA300HOU_1987	SAUSA300_1956	USA300HOU_1987	-	-	-	-	conserved hypothetical phage protein	10.3611	3.37311	1.33	2.51	0.67197	1.97624	0.048128	0.0672214
SAUSA300_2305	SACOL2355	USA300HOU_2341	SAUSA300_2305	-	-	-	-	-	transposase, truncation	21.6514	4.43639	-0.9	0.54	0.456038	-1.97406	0.0483748	0.0675292
SAUSA300_1084	SACOL1203	USA300HOU_1127	SAUSA300_1084	ylmG	SACOL1200 ylmE sepF/ylmF ylmG ylmH SACOL1205	-	Stringent ctrl	-	conserved hypothetical protein	4013.65	11.9707	0.24	1.18	0.119294	1.97292	0.0485043	0.067673
SAUSA300_2094	SACOL2133	USA300HOU_2130	SAUSA300_2094	USA300HOU_2130	SACOL2133	-	-	-	conserved hypothetical protein	3153.74	11.6228	0.21	1.16	0.105649	1.97209	0.0485996	0.0677691
SAUSA300_2139	SACOL2170	USA300HOU_2172	SAUSA300_2139	USA300HOU_2172	SACOL2168 SACOL2169 SACOL2170	SigB	-	-	putative transporter	196.647	7.61946	0.36	1.28	0.180766	1.96923	0.0489269	0.0681883
SAUSA300_1756	SACOL1867	USA300HOU_1804	splC	splC	splF splE splD splC splB splA	AgrA	-	-	serine protease SplC	11.9433	3.57813	1.03	2.04	0.523691	1.96806	0.0490613	0.0683382
SAUSA300_2073	SACOL2111	USA300HOU_2107	tdk	tdk	ptpB SACOL2108 hemK prfA tdk	MgrA	-	-	thymidine kinase	2061.21	11.0093	-0.3	0.81	0.153574	-1.96482	0.0494345	0.0688206
SAUSA300_0419	SACOL0486	USA300HOU_0447	SAUSA300_0419	lpl2	lpl2 SACOL0487 SACOL0488 SACOL0489	TraP	-	-	staphylococcal tandem lipoprotein	205.461	7.68272	-0.49	0.71	0.251178	-1.96089	0.0498919	0.0694196
SAUSA300_2569	SACOL2656	USA300HOU_2634	arcB	arcB	arcCDBA	ArcR	-	-	ornithine carbamoyltransferase	47.652	5.57446	0.61	1.53	0.313496	1.95941	0.0500647	0.0696221
SAUSA300_0195	SACOL0179	USA300HOU_0207	SAUSA300_0195	USA300HOU_0207	SACOL0176 murQ murP SACOL0179	CcpA	-	-	RpiR family transcriptional regulator	132.303	7.0477	0.4	1.32	0.205012	1.95887	0.0501284	0.0696728
SAUSA300_0062	-	USA300HOU_0067	arcB	arcB	-	-	-	-	ornithine carbamoyltransferase	380.026	8.56996	0.25	1.19	0.128906	1.95732	0.0503099	0.069887
SAUSA300_1273	SACOL1414	USA300HOU_1313	opp-2F	opp-2F	opp-2FDCB	GraRS	-	-	oligopeptide permease, ATP-binding protein	453.515	8.82501	0.26	1.2	0.133033	1.95648	0.0504082	0.0699856
SAUSA300_0761	SACOL0843	USA300HOU_0807	SAUSA300_0761	USA300HOU_0807	SACOL0843	-	-	-	conserved hypothetical protein	2370.37	11.2109	-0.27	0.83	0.135859	-1.95468	0.050621	0.0702428
SAUSA300_1161	SACOL1287	USA300HOU_1200	SAUSA300_1161	rpl7AE	rimP nusA SACOL1286 rpl7AE infB	-	Stringent ctrl	Translation	ribosomal protein L7Ae	1441.49	10.4933	0.3	1.23	0.153609	1.9508	0.051081	0.0708426
SAUSA300_1755	SACOL1866	USA300HOU_1803	splD	splD	splF splE splD splC splB splA	AgrA	-	-	serine protease SplD	19.0272	4.24999	0.87	1.83	0.446721	1.94726	0.051504	0.0713906
SAUSA300_0586	SACOL0652	USA300HOU_0602	SAUSA300_0586	USA300HOU_0602	SACOL0652	-	-	-	conserved hypothetical protein	118.963	6.89437	-0.42	0.75	0.21742	-1.94666	0.0515756	0.0714511
SAUSA300_0900	-	-	SAUSA300_0900	-	-	-	-	-	putative competence protein	20.3364	4.34599	0.87	1.83	0.446941	1.94436	0.0518526	0.0717959
SAUSA300_1744	SACOL1850	USA300HOU_1790	SAUSA300_1744	USA300HOU_1790	SACOL1850	-	Stringent ctrl	-	conserved hypothetical protein	106.619	6.73632	-0.46	0.73	0.237416	-1.94265	0.052058	0.0720413
SAUSA300_2174	SACOL2209	USA300HOU_2211	SAUSA300_2174	ecfT	truA SACOL2209 SACOL2210 SACOL2211	-	Stringent ctrl	-	cobalt transport family protein	1872.3	10.8706	-0.2	0.87	0.104331	-1.93716	0.0527256	0.0729257
SAUSA300_2524	SACOL2603	USA300HOU_2581	SAUSA300_2524	USA300HOU_2581	esaC SACOL2602 SACOL2603	MgrA	-	-	conserved hypothetical protein	30.4272	4.92729	-0.68	0.62	0.351482	-1.93671	0.0527806	0.0729623
SAUSA300_2362	SACOL2415	USA300HOU_2398	gpmA	gpmA	gpmA	-	-	-	2,3-bisphosphoglycerate-dependent phosphoglycerate mutase	4114.32	12.0064	0.3	1.23	0.153018	1.9353	0.0529531	0.0731612
SAUSA300_1140	SACOL1264	USA300HOU_1178	lytN	lytN	lytN fmhC	MgrA	-	-	cell wall hydrolase	83.0551	6.376	0.46	1.38	0.239761	1.93313	0.05322	0.0734902
SAUSA300_0238	SACOL0228	USA300HOU_0255	SAUSA300_0238	bglG	blgG SACOL0229 gatB	-	-	-	transcriptional antiterminator, BglG family	55.0939	5.78382	-0.53	0.69	0.271771	-1.9327	0.0532734	0.0735242
SAUSA300_1843	SACOL1920	USA300HOU_1857	SAUSA300_1843	USA300HOU_1857	bcp SACOL1920	PerR	-	-	D-isomer specific 2-hydroxyacid dehydrogenase family protein	2656.48	11.3753	-0.26	0.83	0.137606	-1.92543	0.0541761	0.0747296
SAUSA300_0129	SACOL0111	USA300HOU_0138	SAUSA300_0129	butA	butA	-	Stringent ctrl	-	Acetoin(diacetyl) reductase	3333.79	11.7029	-0.26	0.83	0.137149	-1.92198	0.0546082	0.0752851
SAUSA300_2247	SACOL2289	USA300HOU_2278	SAUSA300_2247	sarY	SACOL2288 sarY SACOL2290	MgrA	-	-	staphylococcal accessory regulator	984.068	9.94261	0.26	1.2	0.135071	1.92089	0.0547451	0.0754331
SAUSA300_0647	SACOL0718	USA300HOU_0682	SAUSA300_0647	vraF	vraGF	-	-	-	ABC transporter, ATP-binding protein	3927.81	11.9395	0.29	1.23	0.153829	1.91679	0.0552641	0.0761073
SAUSA300_0402	-	USA300HOU_0430	SAUSA300_0402	ssl8	-	-	-	-	exotoxin	63.6634	5.99239	0.48	1.39	0.249689	1.91085	0.0560234	0.0771114
SAUSA300_0293	SACOL0286	USA300HOU_0312	SAUSA300_0293	USA300HOU_0312	SACOL0286	-	-	-	conserved hypothetical protein	12.3943	3.6316	-0.98	0.51	0.517022	-1.90467	0.0568231	0.0781279
SAUSA300_0638	SACOL0709	USA300HOU_0673	SAUSA300_0638	dhaM	dhaKLM	CcpA	-	-	dihydroxyacetone kinase, phosphotransfer subunit	140.131	7.13063	0.43	1.35	0.226114	1.90473	0.056815	0.0781279
SAUSA300_1533	SACOL1630	USA300HOU_1574	SAUSA300_1533	USA300HOU_1574	SACOL1629 SACOL1630 SACOL1631	-	-	-	conserved hypothetical protein	19931.9	14.2828	-0.2	0.87	0.104814	-1.90238	0.0571209	0.0784952
SAUSA300_0881	SACOL0983	USA300HOU_0938	SAUSA300_0881	USA300HOU_0938	leuA2 SACOL0982 SACOL0983 SACOL0984	-	-	-	putative membrane protein	72.4824	6.17956	-0.51	0.7	0.26882	-1.90066	0.0573472	0.0787638
SAUSA300_1659	SACOL1762	USA300HOU_1700	tpx	tpx	tpx	PerR	-	-	thiol peroxidase	8871.3	13.1149	0.28	1.22	0.149506	1.89923	0.0575342	0.0789781
SAUSA300_1012	SACOL1121	USA300HOU_1050	SAUSA300_1012	USA300HOU_1050	SACOL1121	MgrA	-	-	conserved hypothetical protein	1601.81	10.6455	0.25	1.19	0.132786	1.89839	0.0576447	0.0790874
SAUSA300_2102	SACOL2143	USA300HOU_2143	SAUSA300_2102	USA300HOU_2143	SACOL2143 SACOL2144	CodY	-	-	haloacid dehalogenase-like hydrolase	2573.21	11.3294	-0.21	0.86	0.110603	-1.89557	0.0580166	0.079555
SAUSA300_0205	SACOL0189	USA300HOU_0217	SAUSA300_0205	USA300HOU_0217	SACOL0189	-	-	-	staphylococcal tandem lipoprotein	329.217	8.36289	0.42	1.34	0.22127	1.89276	0.0583902	0.0800243
SAUSA300_1715	SACOL1820	USA300HOU_1760	ribD	ribD	ribHBAED	CodY	-	-	riboflavin biosynthesis protein	312.825	8.28921	-0.29	0.82	0.151167	-1.89084	0.0586458	0.0803315
SAUSA300_0717	SACOL0793	USA300HOU_0756	SAUSA300_0717	nrdF	nrdIEF	NrdR	-	-	ribonucleoside-diphosphate reductase, beta subunit	23699.9	14.5326	0.2	1.15	0.103428	1.8904	0.0587046	0.080369
SAUSA300_2246	SACOL2288	USA300HOU_2277	SAUSA300_2246	USA300HOU_2277	SACOL2288 sarY SACOL2290	MgrA	-	-	conserved hypothetical protein	2440.09	11.2527	-0.2	0.87	0.103415	-1.89016	0.0587361	0.0803691
SAUSA300_0656	SACOL0728	USA300HOU_0691	SAUSA300_0656	USA300HOU_0691	yeeN SACOL0728	-	-	-	conserved hypothetical protein	3814.71	11.8974	0.26	1.2	0.139063	1.88701	0.0591586	0.080904
SAUSA300_0040	-	USA300HOU_0042	SAUSA300_0040	USA300HOU_0042	-	-	-	-	conserved hypothetical protein	32.374	5.01676	-0.65	0.64	0.345095	-1.8853	0.0593899	0.0811768
SAUSA300_1935	-	USA300HOU_1964	SAUSA300_1935	USA300HOU_1964	-	-	-	-	phi77 ORF029-like protein	19.2346	4.26563	-0.82	0.57	0.436121	-1.87802	0.0603779	0.0824831
SAUSA300_1482	SACOL1578	USA300HOU_0630	SAUSA300_1482	USA300HOU_0630	SACOL1575 SACOL1576 SACOL1577 SACOL1578	-	-	-	FtsK/SpoIIIE family protein	37.583	5.23201	0.63	1.55	0.337216	1.87475	0.0608265	0.0830516
SAUSA300_1943	-	USA300HOU_1973	SAUSA300_1943	USA300HOU_1973	-	-	-	-	phi77 ORF040-like protein	12.8441	3.68304	-1.01	0.5	0.538927	-1.87415	0.0609093	0.0831202
SAUSA300_1893	SACOL1974	USA300HOU_1914	nadE	nadE	nadE pncB	-	-	-	NH(3)-dependent NAD+ synthetase	985.941	9.94536	-0.26	0.84	0.137368	-1.87215	0.0611852	0.0834522
SAUSA300_2272	SACOL2318	USA300HOU_2305	SAUSA300_2272	USA300HOU_2305	SACOL2318	CodY	Stringent ctrl	-	conserved hypothetical protein	2088.5	11.0283	0.21	1.16	0.114226	1.86822	0.0617319	0.0841529
SAUSA300_1638	SACOL1739	USA300HOU_1679	phoR	phoR	phoR phoP	-	Stringent ctrl	-	sensory box histidine kinase PhoR	3280.65	11.6798	0.2	1.15	0.107807	1.86797	0.0617668	0.0841557
SAUSA300_2605	SACOL2696	USA300HOU_2673	hisIE	hisI	hisI hisF hisA hisH hisB hisC hisD hisG hisZ	HisR	Stringent ctrl	-	histidine biosynthesis bifunctional protein hisIE	125.237	6.96852	-0.45	0.73	0.241535	-1.86366	0.0623699	0.0849321
SAUSA300_2601	SACOL2691	USA300HOU_2668	icaB	icaB	icaADBC	GraRS	-	-	intercellular adhesion protein B	57.878	5.85494	0.58	1.49	0.310704	1.86248	0.0625354	0.085112
SAUSA300_0110	SACOL0091	USA300HOU_0119	SAUSA300_0110	norG	norG	-	-	-	transcriptional regulator, GntR family/aminotransferase, class I	102.457	6.67887	-0.59	0.66	0.317926	-1.86104	0.0627388	0.0853435
SAUSA300_1443	SACOL1536	USA300HOU_1495	rluB	rluB	rluB scpB scpA	-	-	Translation	ribosomal large subunit pseudouridine synthase B, RluB	1709.02	10.739	-0.26	0.83	0.140109	-1.8593	0.0629841	0.0856316
SAUSA300_0242	SACOL0233	USA300HOU_0259	gutB	gutB	gatC gutB SACOL0234 gatD	-	-	-	sorbitol dehydrogenase	93.2816	6.54352	0.42	1.34	0.225292	1.85889	0.0630425	0.0856655
SAUSA300_0841	SACOL0941	USA300HOU_0899	SAUSA300_0841	ndh2	ndh2	-	Stringent ctrl	-	conserved hypothetical protein	6307.27	12.6228	0.26	1.2	0.138854	1.85774	0.0632062	0.0858422
SAUSA300_1354	SACOL1503	USA300HOU_1401	SAUSA300_1354	USA300HOU_1401	SACOL1500 - SACOL1503 aroA aroB aroC	AgrA	Stringent ctrl	-	conserved hypothetical protein	5743.78	12.4878	-0.19	0.88	0.102033	-1.85601	0.0634528	0.0861314
SAUSA300_2043	SACOL2078	USA300HOU_2082	SAUSA300_2043	csoR	SACOL2076 SACOL2077 csoR	SigB	-	-	conserved hypothetical protein	233.549	7.86758	-0.29	0.82	0.158067	-1.85014	0.0642929	0.0872254
SAUSA300_1229	SACOL1365	USA300HOU_1276	SAUSA300_1229	USA300HOU_1276	SACOL1365	CodY	Stringent ctrl	-	hydrolase, haloacid dehalogenase-like family	15706.9	13.9391	0.17	1.13	0.093304	1.84705	0.0647403	0.0877858
SAUSA300_1731	SACOL1838	USA300HOU_1778	pckA	pckA	pckA	-	-	-	phosphoenolpyruvate carboxykinase (ATP)	1236.29	10.2718	-0.45	0.73	0.244181	-1.83352	0.0667254	0.0904295
SAUSA300_1754	SACOL1865	USA300HOU_1802	splE	splE	splF splE splD splC splB splA	AgrA	-	-	serine protease SplE	13.9885	3.80617	0.97	1.96	0.531501	1.8316	0.067011	0.0907685
SAUSA300_1639	SACOL1740	USA300HOU_1680	phoP	phoP	phoR phoP	-	Stringent ctrl	-	alkaline phosphatase synthesis transcriptional regulatory protein PhoP	1032.55	10.012	0.25	1.19	0.13458	1.8311	0.0670861	0.0908221
SAUSA300_1937	-	USA300HOU_1967	SAUSA300_1937	USA300HOU_1967	-	-	-	-	phi77 ORF045-like protein	18.6031	4.21747	-0.79	0.58	0.429268	-1.82928	0.0673573	0.0910927
SAUSA300_2226	SACOL2268	USA300HOU_2257	moaB	moaB	moaB moeB modC modB modA	MgrA	-	-	molybdenum cofactor biosynthesis protein B	775.735	9.59942	-0.21	0.87	0.112168	-1.82944	0.0673338	0.0910927
SAUSA300_0849	SACOL0949	USA300HOU_0906	mnhG	mnhG	mnhG mnhF mnhE mnhD mnhC mnhB mnhA	AgrA	Stringent ctrl	-	Na(+)/H(+) antiporter subunit G	4121.3	12.0089	0.21	1.15	0.11293	1.82887	0.0674195	0.0911285
SAUSA300_0973	SACOL1080	USA300HOU_1016	purM	purM	purEKCSQLFMNHD	PurR	-	-	phosphoribosylformylglycinamidine cyclo-ligase	39421.5	15.2667	-0.17	0.89	0.0955884	-1.82863	0.067455	0.0911285
SAUSA300_0345	SACOL0415	USA300HOU_0365	SAUSA300_0345	efeB	efeOBU	Fur	-	-	Tat-translocated enzyme	160.037	7.32226	-0.39	0.76	0.216174	-1.82273	0.0683437	0.0922802
SAUSA300_0565	SACOL0629	USA300HOU_0576	SAUSA300_0565	USA300HOU_0576	SACOL0629	-	-	-	conserved hypothetical protein	1090.17	10.0903	0.24	1.18	0.132931	1.81829	0.0690201	0.0931443
SAUSA300_0436	SACOL0505	-	SAUSA300_0436	-	metN1-SACOL0505-SACOL0506	-	-	-	ABC transporter, permease protein	270.872	8.08147	-0.43	0.74	0.236587	-1.81068	0.0701902	0.0946735
SAUSA300_0348	SACOL0418	USA300HOU_0368	SAUSA300_0348	tatA	tatAC	Fur	-	-	twin-arginine translocation protein, TatA/E family	839.827	9.71395	-0.21	0.86	0.116926	-1.80851	0.0705272	0.0950778
SAUSA300_0268	SACOL0261	USA300HOU_0287	SAUSA300_0268	USA300HOU_0287	SACOL0261	-	-	-	putative drug transporter	170.728	7.41556	0.34	1.26	0.18605	1.8057	0.0709657	0.0956186
SAUSA300_0633	SACOL0704	USA300HOU_0668	fhuA	fhuA	fhuABG	Fur	-	-	ferrichrome transport ATP-binding protein fhuA	1311.18	10.3567	-0.22	0.86	0.123806	-1.80421	0.0711989	0.0958822
SAUSA300_0874	SACOL0976	USA300HOU_0930	SAUSA300_0874	yitU	cdr yitU	GraRS	-	-	conserved hypothetical protein	2896.47	11.5001	-0.23	0.85	0.129268	-1.80368	0.0712821	0.0958932
SAUSA300_2321	SACOL2373	USA300HOU_2359	SAUSA300_2321	yhgE	yhgE	-	-	-	putative membrane protein	260.754	8.02655	0.39	1.31	0.215995	1.80388	0.0712507	0.0958932
SAUSA300_0920	SACOL1024	USA300HOU_0977	SAUSA300_0920	USA300HOU_0977	murE SACOL1024 prfC	-	-	-	conserved hypothetical protein	762.008	9.57366	-0.33	0.8	0.182093	-1.80243	0.0714781	0.0961063
SAUSA300_2151	SACOL2182	USA300HOU_2184	lacF	lacF	lacGEFDCBA SACOL2187	MgrA	-	-	PTS system, lactose-specific IIA component	8.46187	3.08098	1.11	2.16	0.619317	1.79663	0.0723951	0.0972881
SAUSA300_0344	SACOL0414	USA300HOU_0364	SAUSA300_0344	efeO	efeOBU	Fur	-	-	putative lipoprotein	95.5649	6.57841	-0.49	0.71	0.275373	-1.79245	0.0730615	0.0981321
SAUSA300_0426	SACOL0495	USA300HOU_0458	SAUSA300_0426	mpsB	mpsBA	AgrA	Stringent ctrl	-	conserved hypothetical protein	3873.22	11.9193	-0.69	0.62	0.38512	-1.78993	0.0734648	0.0986219
SAUSA300_2588	SACOL2675	USA300HOU_2653	SAUSA300_2588	secY2	secY2	MgrA	-	-	preprotein translocase, SecY protein	82.383	6.36427	0.44	1.36	0.247395	1.78793	0.0737873	0.0990028
SAUSA300_0433	SACOL0502	-	cysM	-	SACOL0502 SACOL0503	-	-	-	cysteine synthase/cystathionine beta-synthase	30.1255	4.91292	0.66	1.58	0.367436	1.78633	0.0740458	0.0992975
SAUSA300_0512	SACOL0573	USA300HOU_0520	SAUSA300_0512	pilT	radA pilT	GraRS	-	-	PIN domain protein	2105.89	11.0402	-0.19	0.88	0.10412	-1.78541	0.0741941	0.0994443
SAUSA300_1034	SACOL1145	-	srtB	-	srtB	-	-	-	sortase B	83.9706	6.39181	-0.55	0.68	0.307505	-1.78323	0.0745491	0.0998676
SAUSA300_1668	SACOL1771	USA300HOU_1710	SAUSA300_1668	ohr	ohr	-	-	-	OsmC/Ohr family protein	1200.14	10.229	-0.27	0.83	0.151915	-1.78231	0.0746985	0.100015
SAUSA300_0727	SACOL0806	USA300HOU_0770	pepT	pepT	pepT SACOL0807 SACOL0808	-	Stringent ctrl	-	peptidase T	5023.97	12.2946	-0.2	0.87	0.110385	-1.78037	0.0750152	0.100348
SAUSA300_1738	SACOL1845	USA300HOU_1785	SAUSA300_1738	USA300HOU_1785	SACOL1845	-	-	-	putative lipoprotein	81.7178	6.35258	-0.47	0.72	0.26304	-1.78031	0.0750255	0.100348
SAUSA300_0038	SACOL0042	USA300HOU_0040	ccrA	ccrA	-	-	-	-	cassette chromosome recombinase A	99.1821	6.63201	0.39	1.31	0.220796	1.77581	0.0757643	0.101283
SAUSA300_1919	-	USA300HOU_1946	SAUSA300_1919	scn	-	-	-	-	conserved hypothetical protein	11407.4	13.4777	0.18	1.13	0.102999	1.76573	0.0774405	0.10347
SAUSA300_0143	SACOL0126	USA300HOU_0153	phnE	phnE2	phnE1 phnE2 phnC phnD	GraRS	-	-	phosphonate ABC transporter, permease protein	48.8618	5.61063	-0.51	0.7	0.287433	-1.76523	0.0775248	0.103514
SAUSA300_0370	SACOL0442	USA300HOU_0392	SAUSA300_0370	selX	selX	SaeRS	-	-	putative staphylococcal enterotoxin	532.004	9.05529	-0.34	0.79	0.193365	-1.76481	0.0775952	0.103514
SAUSA300_1459	SACOL1554	USA300HOU_1512	gnd	gnd	gnd	-	Stringent ctrl	-	6-phosphogluconate dehydrogenase, decarboxylating	34388.3	15.0696	0.17	1.12	0.0938574	1.76496	0.0775697	0.103514
SAUSA300_1248	SACOL1387	USA300HOU_1285	SAUSA300_1248	USA300HOU_1285	SACOL1387	-	-	-	conserved hypothetical protein	563.659	9.13868	-0.22	0.86	0.12528	-1.76393	0.0777434	0.103658
SAUSA300_0746	SACOL0828	USA300HOU_0791	SAUSA300_0746	USA300HOU_0791	hprK lgt maa SACOL0828	GraRS	-	-	TPR domain protein	2990.36	11.5461	-0.19	0.87	0.10929	-1.76322	0.0778631	0.103763
SAUSA300_1780	SACOL1885	USA300HOU_1822	SAUSA300_1780	USA300HOU_1822	SACOL1885	-	Stringent ctrl	-	conserved hypothetical protein	1024.09	10.0001	-0.19	0.87	0.110401	-1.75103	0.0799407	0.106477
SAUSA300_0641	SACOL0712	USA300HOU_0676	SAUSA300_0641	lipA	lipA	-	-	-	putative lipase/esterase	743.413	9.53802	0.25	1.19	0.144964	1.75056	0.0800214	0.106529
SAUSA300_1770	SACOL1882	USA300HOU_1819	SAUSA300_1770	USA300HOU_1819	SACOL1882 SACOL1883	-	-	-	conserved hypothetical protein	150.328	7.23197	0.31	1.24	0.176774	1.74922	0.0802535	0.106782
SAUSA300_0296	#N/A	#N/A	SAUSA300_0296	-	-	-	-	-	conserved hypothetical protein	61.5419	5.9435	-0.46	0.73	0.261971	-1.74824	0.0804219	0.106924
SAUSA300_0503	SACOL0563	USA300HOU_0510	SAUSA300_0503	USA300HOU_0510	SACOL0563	-	-	-	transcriptional regulator, gntR family protein	148.623	7.21551	0.54	1.45	0.306731	1.74811	0.0804442	0.106924
SAUSA300_1401	SACOL0370	USA300HOU_1450	SAUSA300_1401	USA300HOU_1450	SACOL0366 SACOL0367 SACOL0368 SACOL0369 SACOL0370	-	-	-	phiSLT ORF387-like protein, putative phage capsid protein	63.893	5.99759	-0.44	0.74	0.249569	-1.74592	0.0808256	0.107375
SAUSA300_2161	SACOL2194	USA300HOU_2197	hysA	hysA	hysA	TraP	-	-	Hyaluronate lyase precursor	173.036	7.43493	0.33	1.26	0.191591	1.74337	0.081269	0.107908
SAUSA300_1384	SACOL0388	USA300HOU_1433	SAUSA300_1384	xhlB	xhlB	-	-	-	phiSLT ORF100b-like protein, holin	1.02746	0.0390845	1.57	2.98	0.903347	1.74219	0.081475	0.108126
SAUSA300_1223	SACOL1358	USA300HOU_1269	SAUSA300_1223	USA300HOU_1269	SACOL1358	-	-	-	conserved hypothetical protein	3172.74	11.6315	-0.21	0.86	0.122448	-1.74169	0.0815627	0.108186
SAUSA300_1945	-	USA300HOU_1975	SAUSA300_1945	USA300HOU_1975	-	-	-	-	phi77 ORF071-like protein	27.4328	4.77783	0.77	1.7	0.44047	1.74102	0.0816804	0.108286
SAUSA300_0553	SACOL0615	USA300HOU_0562	SAUSA300_0553	USA300HOU_0562	SACOL0613 bshB folE2	-	-	-	conserved hypothetical protein	3315.82	11.6952	0.18	1.13	0.105331	1.7339	0.0829363	0.109894
SAUSA300_0576	SACOL0640	USA300HOU_0587	SAUSA300_0576	merA	hypR merA	HypR	-	-	putative Pyridine nucleotide-disulphide oxidoreductase	691.139	9.43283	0.23	1.17	0.13323	1.73328	0.0830452	0.109981
SAUSA300_1974	SACOL2004	USA300HOU_2011	SAUSA300_1974	lukF	lukSF	SaeRS	-	-	Leukocidin/Hemolysin toxin family protein	442.167	8.78845	-0.28	0.82	0.1636	-1.72974	0.0836766	0.11076
SAUSA300_2270	SACOL2316	USA300HOU_2303	glvC	glvC	glvC	CcpA	-	-	PTS system, arbutin-like IIBC component	664.948	9.3771	0.26	1.2	0.150355	1.72944	0.0837303	0.110774
SAUSA300_0260	SACOL0251	USA300HOU_0277	bglA	bglA	ptbA bglA	-	-	-	6-phospho-beta-glucosidase	315.722	8.30251	0.33	1.26	0.19277	1.71942	0.0855385	0.113107
SAUSA300_2312	SACOL2362	USA300HOU_2348	mqo	mqo1	mqo1	CodY	Stringent ctrl	-	malate:quinone-oxidoreductase	2479.12	11.2756	-0.19	0.88	0.110562	-1.7107	0.0871356	0.11516
SAUSA300_1426	-	USA300HOU_1476	SAUSA300_1426	USA300HOU_1476	-	-	-	-	conserved hypothetical phage protein	4.82778	2.27136	1.25	2.38	0.729794	1.71044	0.087185	0.115165
SAUSA300_2047	SACOL2083	-	thiE	-	thiE thiM thiD2 SACOL2086	-	-	-	thiamine-phosphate pyrophosphorylase	105.084	6.7154	-0.38	0.77	0.222364	-1.70968	0.0873252	0.115291
SAUSA300_2316	SACOL2366	USA300HOU_2352	SAUSA300_2316	paiA	paiA	-	-	-	acetyltransferase, GNAT family	66.9499	6.06501	-0.55	0.68	0.323777	-1.70842	0.087559	0.115539
SAUSA300_2522	SACOL2601	USA300HOU_2579	SAUSA300_2522	esaC	esaC SACOL2602 SACOL2603	MgrA	-	-	conserved hypothetical protein	71.262	6.15506	-0.47	0.72	0.277237	-1.70818	0.0876037	0.115539
SAUSA300_2341	SACOL2393	USA300HOU_2377	narJ	narJ	nreA nreB nreC narI narJ narH narG	SigB	Stringent ctrl	-	respiratory nitrate reductase, delta subunit	30.4802	4.9298	0.68	1.61	0.401639	1.70469	0.0882514	0.116333
SAUSA300_0585	SACOL0651	USA300HOU_0601	SAUSA300_0585	USA300HOU_0601	SACOL0651	-	-	-	conserved hypothetical protein	111.506	6.80097	-0.4	0.76	0.234407	-1.70336	0.0885009	0.116602
SAUSA300_1501	SACOL1598	USA300HOU_1543	SAUSA300_1501	comGD	comGD comGC comGB comGA	MgrA	-	-	putative competence protein ComG	24.0804	4.58978	0.67	1.59	0.390895	1.7023	0.0886985	0.116802
SAUSA300_2260	SACOL2303	USA300HOU_2293	SAUSA300_2260	suhB	suhB	SigB	-	-	inositol monophosphatase family protein	410.947	8.68281	0.24	1.18	0.139169	1.70147	0.0888554	0.116949
SAUSA300_0839	SACOL0939	USA300HOU_0897	SAUSA300_0839	nfu	nfu	-	-	-	conserved hypothetical protein	6321.35	12.626	0.2	1.15	0.118595	1.69983	0.0891634	0.117294
SAUSA300_0744	SACOL0826	USA300HOU_0789	lgt	lgt	hprK lgt maa SACOL0828	GraRS	-	-	prolipoprotein diacylglyceryl transferase	1950.73	10.9298	-0.19	0.88	0.112364	-1.69885	0.0893467	0.117474
SAUSA300_2634	SACOL2725	USA300HOU_2704	SAUSA300_2634	vraE	vraD vraE SACOL2726	-	-	-	ABC transporter, permease protein	115.674	6.85392	-0.35	0.79	0.205555	-1.6951	0.0900564	0.118347
SAUSA300_1958	-	USA300HOU_1989	SAUSA300_1958	ssb2	-	-	-	-	Single-strand binding protein	28.5745	4.83665	0.76	1.69	0.448607	1.69372	0.0903192	0.118631
SAUSA300_1266	SACOL1407	USA300HOU_1306	trpF	trpF	trpE trpG trpD trpC trpF trpB trpA	CodY	-	-	N-(5'phosphoribosyl)anthranilate isomerase	35.6529	5.15595	-0.6	0.66	0.353204	-1.69157	0.090728	0.119107
SAUSA300_1435	-	USA300HOU_1487	SAUSA300_1435	USA300HOU_1487	-	-	-	-	phiSLT ORF153-like protein	497.16	8.95757	-0.29	0.82	0.168894	-1.68908	0.0912035	0.119669
SAUSA300_0974	SACOL1081	-	purN	-	purEKCSQLFMNHD	-	-	-	phosphoribosylglycinamide formyltransferase	26612.4	14.6998	-0.17	0.89	0.099203	-1.67908	0.093137	0.122144
SAUSA300_1484	SACOL1580	USA300HOU_0632	SAUSA300_1484	USA300HOU_0632	SACOL1580	-	-	-	conserved hypothetical protein	57.4069	5.84315	0.47	1.39	0.28196	1.67053	0.0948137	0.124279
SAUSA300_0258	SACOL0249	USA300HOU_0275	SAUSA300_0258	bglR	bglR	-	-	-	transcriptional regulator, GntR family	823.746	9.68606	0.25	1.19	0.150821	1.66444	0.0960255	0.125706
SAUSA300_0298	SACOL0291	USA300HOU_0317	SAUSA300_0298	USA300HOU_0317	SACOL0291	-	-	-	conserved hypothetical protein	155.133	7.27736	-0.41	0.75	0.244981	-1.66437	0.0960384	0.125706
SAUSA300_2037	SACOL2072	USA300HOU_2076	SAUSA300_2037	cshA	cshA	-	Stringent ctrl	Translation	ATP-dependent RNA helicase	21856	14.4157	-0.63	0.64	0.380694	-1.66431	0.0960498	0.125706
SAUSA300_1285	SACOL1427	USA300HOU_1327	SAUSA300_1285	USA300HOU_1327	SACOL1427	SarA	Stringent ctrl	-	ABC transporter, ATP-binding protein	10263	13.3252	-0.2	0.87	0.119913	-1.66263	0.0963875	0.126083
SAUSA300_2242	SACOL2284	USA300HOU_2273	ureF	ureF	ureABCEFGD	GraRS	-	-	urease accessory protein UreF	159.352	7.31608	0.3	1.23	0.179853	1.65668	0.0975849	0.127584
SAUSA300_1378	SACOL1530	USA300HOU_1427	SAUSA300_1378	USA300HOU_1427	SACOL1528 SACOL1529 SACOL1530	-	-	-	conserved hypothetical protein	16.849	4.07459	0.86	1.82	0.522577	1.65447	0.098032	0.128103
SAUSA300_1300	SACOL1443	USA300HOU_1342	brnQ	brnQ3	brnQ3	-	Stringent ctrl	-	branched-chain amino acid transport system II carrier protein	1832.35	10.8395	0.16	1.11	0.0946438	1.65412	0.0981028	0.12813
SAUSA300_2583	SACOL2670	USA300HOU_2648	SAUSA300_2583	gtfA	gtfAB secA2 asp3 asp2 asp1	SigB	-	-	putative glycosyl transferase	1865.04	10.865	0.19	1.14	0.115786	1.64987	0.0989692	0.129196
SAUSA300_0441	SACOL0510	USA300HOU_0468	SAUSA300_0441	USA300HOU_0468	SACOL0509 SACOL0510	-	-	-	acetyltransferase, GNAT family	1434.19	10.486	-0.18	0.88	0.107759	-1.64713	0.0995306	0.129862
SAUSA300_1996	SACOL2031	USA300HOU_2040	amt	nrgA	nrgA	GlnR	-	-	ammonium transporter	28.4367	4.82968	-0.62	0.65	0.381112	-1.63734	0.101558	0.132441
SAUSA300_1636	SACOL1737	USA300HOU_1677	polA	polA	coaE fpg polA	GraRS	-	-	DNA polymerase I superfamily	5018.26	12.293	0.19	1.14	0.118792	1.63641	0.101754	0.132628
SAUSA300_2345	SACOL2397	USA300HOU_2381	nirD	nasE	nasD nasE nasF	-	Stringent ctrl	-	nitrite reductase [NAD(P)H], small subunit	56.0271	5.80805	0.43	1.35	0.265969	1.63414	0.102229	0.133179
SAUSA300_2337	SACOL2389	USA300HOU_2373	SAUSA300_2337	nreC	nreA nreB nreC narI narJ narH narG	SigB	Stringent ctrl	-	transcriptional regulator, DegU family	1572.47	10.6188	-0.17	0.89	0.102901	-1.63217	0.102644	0.133651
SAUSA300_2072	SACOL2110	USA300HOU_2106	prfA	prfA	ptpB SACOL2108 hemK prfA tdk	MgrA	-	-	peptide chain release factor 1	4426.82	12.1121	0.25	1.19	0.152545	1.6286	0.103399	0.134566
SAUSA300_0361	SACOL0432	USA300HOU_0381	SAUSA300_0361	parB	parB	-	-	-	ParB-like partition protein	288.956	8.17471	-0.35	0.79	0.213589	-1.62682	0.103776	0.134988
SAUSA300_1807	SACOL1915	USA300HOU_1852	SAUSA300_1807	artQ	artQM	ArgR	-	-	amino acid ABC transporter, ATP-binding protein	286.436	8.16207	-0.36	0.78	0.220147	-1.62298	0.104594	0.135983
SAUSA300_0514	SACOL0575	USA300HOU_0522	cysE	cysE	cysE cysS mrnC yacO SACOL0579	-	Stringent ctrl	-	serine acetyltransferase	754.506	9.55939	-0.23	0.86	0.139076	-1.62063	0.105096	0.136427
SAUSA300_1178	SACOL1304	USA300HOU_1217	recA	recA	recA	LexA	-	-	recombinase A protein	26122.6	14.673	0.26	1.19	0.15842	1.62071	0.105079	0.136427
SAUSA300_1939	-	USA300HOU_1969	SAUSA300_1939	USA300HOU_1969	-	-	-	-	phi77 ORF015-like protein, putative protease	72.6964	6.18381	0.43	1.34	0.263244	1.62076	0.10507	0.136427
SAUSA300_2372	SACOL2427	USA300HOU_2410	bioA	bioA	bioWFBAD	SigB	-	-	adenosylmethionine-8-amino-7-oxononanoate transaminase	45.277	5.50071	-0.49	0.71	0.306794	-1.607	0.108054	0.140196
SAUSA300_0894	SACOL0998	USA300HOU_0951	oppD	opp-4F	opp-4A opp-4D opp-4F opp-4B opp-4C	GraRS	-	-	oligopeptide ABC transporter, ATP-binding protein	43.7932	5.45264	0.53	1.45	0.332645	1.60574	0.10833	0.140483
SAUSA300_1457	SACOL1552	USA300HOU_1510	malR	malR	malA malR	CcpA	-	-	maltose operon transcriptional repressor	627.745	9.29404	-0.71	0.61	0.441693	-1.59965	0.109677	0.142157
SAUSA300_1955	-	USA300HOU_1986	SAUSA300_1955	rusA	-	-	-	-	putative endodeoxyribonuclease RusA	9.1607	3.19546	1.15	2.22	0.722139	1.59761	0.110129	0.142671
SAUSA300_0895	SACOL0999	USA300HOU_0952	oppB	opp-4B	opp-4A opp-4D opp-4F opp-4B opp-4C	GraRS	-	-	oligopeptide ABC transporter, permease protein	46.2093	5.53011	0.5	1.41	0.311121	1.59715	0.110232	0.142732
SAUSA300_1474	SACOL1570	USA300HOU_1527	SAUSA300_1474	USA300HOU_1527	ispA xseB xseA nusB SACOL1570 accC accB	-	Stringent ctrl	-	conserved hypothetical protein	4285.25	12.0652	-0.19	0.88	0.119999	-1.59375	0.110991	0.143642
SAUSA300_0632	SACOL0703	USA300HOU_0667	SAUSA300_0632	USA300HOU_0667	SACOL0703	-	Stringent ctrl	-	conserved hypothetical protein	1904.05	10.8949	0.25	1.19	0.15987	1.59081	0.111652	0.144424
SAUSA300_2299	SACOL2348	USA300HOU_2334	SAUSA300_2299	emrA	emrA emrB	-	Stringent ctrl	-	multidrug resistance protein A, drug resistance transporter	137.475	7.10303	-0.33	0.8	0.205869	-1.58935	0.111981	0.144776
SAUSA300_1383	#N/A	#N/A	SAUSA300_1383	-	-	-	-	-	phiSLT ORF484-like protein, lysin	18.3549	4.1981	0.76	1.69	0.478717	1.58889	0.112084	0.144837
SAUSA300_2475	SACOL2551	USA300HOU_2527	SAUSA300_2475	USA300HOU_2527	trxA_6 SACOL2551	GraRS	-	-	conserved hypothetical protein	375.407	8.55231	-0.27	0.83	0.169628	-1.58832	0.112215	0.144932
SAUSA300_0142	SACOL0125	USA300HOU_0152	phnE	phnE1	phnE1 phnE2 phnC phnD	GraRS	-	-	phosphonate ABC transporter, permease protein	63.2134	5.98216	-0.43	0.74	0.270224	-1.57924	0.114281	0.147526
SAUSA300_1959	-	USA300HOU_1990	SAUSA300_1959	USA300HOU_1990	-	-	-	-	phiPVL ORF044-like protein	23.8667	4.57693	0.64	1.56	0.405249	1.57241	0.115857	0.149485
SAUSA300_1414	-	USA300HOU_1463	SAUSA300_1414	USA300HOU_1463	-	-	-	-	phiSLT ORF 78B-like protein	6.3793	2.6734	1.11	2.15	0.706032	1.56746	0.117008	0.150894
SAUSA300_0022	SACOL0021	USA300HOU_0020	SAUSA300_0022	walH	walRKHI	GraRS	-	-	YycH protein	5795.26	12.5007	-0.15	0.9	0.0960356	-1.56462	0.117673	0.151675
SAUSA300_1767	SACOL1878	USA300HOU_1815	epiA	epiA	epiGEFPDCBA	SigB	-	-	lantibiotic epidermin biosynthesis protein EpiA	274.388	8.10007	-0.28	0.82	0.179812	-1.55888	0.119024	0.153339
SAUSA300_0347	SACOL0417	USA300HOU_0367	tatC	tatC	tatAC	Fur	-	-	Sec-independent protein translocase TatC	1786.71	10.8031	-0.19	0.88	0.119038	-1.55809	0.119213	0.153505
SAUSA300_1921	-	USA300HOU_1948	SAUSA300_1921	-	-	-	-	-	truncated amidase	1431.53	10.4833	-0.2	0.87	0.125735	-1.55631	0.119634	0.15397
SAUSA300_1121	SACOL1242	USA300HOU_1164	SAUSA300_1121	fapR	fapR plsX fabDG	FapR	-	-	conserved hypothetical protein	1770.88	10.7903	-0.15	0.9	0.0985008	-1.55422	0.120131	0.154454
SAUSA300_1730	SACOL1837	USA300HOU_1777	metK	metK	metK	-	Stringent ctrl	-	S-adenosylmethionine synthetase	3920.19	11.9367	0.24	1.18	0.1533	1.55443	0.120082	0.154454
SAUSA300_1886	SACOL1966	USA300HOU_1906	pcrA	pcrA	camS ligA pcrA pcrB	-	Stringent ctrl	-	ATP-dependent DNA helicase, PcrA	3937.21	11.943	0.17	1.12	0.10687	1.55221	0.120611	0.154993
SAUSA300_0883	SACOL0985	USA300HOU_0939	SAUSA300_0883	eap	eap	SigB	-	-	putative surface protein	462.982	8.85481	0.39	1.31	0.251728	1.54233	0.122993	0.157975
SAUSA300_1529	SACOL1626	USA300HOU_1570	dgkA	dgkA	recO era cdd dgkA ybeY phoH	-	Stringent ctrl	-	diacylglycerol kinase	1190.56	10.2174	-0.16	0.89	0.105198	-1.54141	0.123217	0.158183
SAUSA300_0549	SACOL0611	USA300HOU_0558	SAUSA300_0549	USA300HOU_0558	SACOL0611	MgrA	-	-	glycosyl transferase, group 1 family protein	1491.62	10.5427	-0.18	0.88	0.117188	-1.54011	0.123534	0.15851
SAUSA300_0392	SACOL0465	USA300HOU_0419	SAUSA300_0392	USA300HOU_0419	SACOL0465	-	-	-	conserved hypothetical protein	76.3976	6.25545	-0.39	0.76	0.254214	-1.53831	0.123973	0.158993
SAUSA300_2533	SACOL2614	USA300HOU_2592	panC	panC	panD panC panB	-	-	-	pantoate--beta-alanine ligase	2056.85	11.0062	0.24	1.18	0.156916	1.53555	0.124649	0.159781
SAUSA300_0399	-	USA300HOU_0427	SAUSA300_0399	ssl5	-	-	-	-	exotoxin	52.3823	5.71101	-0.46	0.73	0.298752	-1.53193	0.125539	0.16084
SAUSA300_1532	SACOL1629	USA300HOU_1573	SAUSA300_1532	USA300HOU_1573	SACOL1629 SACOL1630 SACOL1631	-	-	-	conserved hypothetical protein	20601	14.3304	-0.15	0.9	0.0994342	-1.52783	0.126554	0.16206
SAUSA300_2274	SACOL2320	USA300HOU_2307	SAUSA300_2274	USA300HOU_2307	SACOL2320	-	-	-	putative membrane protein	425.99	8.73468	0.21	1.16	0.139099	1.52636	0.12692	0.162448
SAUSA300_0970	SACOL1077	USA300HOU_1013	purQ	purQ	purEKCSQLFMNHD	PurR	-	-	phosphoribosylformylglycinamidine synthase I	13081.7	13.6753	-0.17	0.89	0.112465	-1.5169	0.129293	0.165402
[truncated: 558 more rows]

## Sheet: Table S5
Table S5. Regulon classification of gene expression changes in the Staphylococcus aureus USA300 JE2 (p)ppGpp0 mutant versus the wild type at OD500 of 1.2
Functional category	REGULON (USA300_TCH1516)	Stringent Control	Translation	Operon	Locus-tag (USA300_FPR3757)	Locus-tag (COL)	Locus-tag (USA300_TCH1516)	Gene symbol (USA300_FPR3757)	Gene Symbol (USA300_TCH1516)	log2-fold change	Fold change	Function (USA300_FPR3757)
Amino acid biosynthesis	CodY	Stringent ctrl	-	ddh ywfG	SAUSA300_2496	SACOL2574	USA300HOU_2554	SAUSA300_2496	ddh	-1.39	0.38	D-isomer specific 2-hydroxyacid dehydrogenase family protein
Amino acid biosynthesis	CodY	Stringent ctrl	-	ddh ywfG	SAUSA300_2497	SACOL2575	USA300HOU_2555	SAUSA300_2497	ywfG	-1.27	0.42	aminotransferase, class I
Amino acid biosynthesis	CodY	-	-	fnbA	SAUSA300_2441	SACOL2511	USA300HOU_2491	fnbA	fnbA	1.92	3.78	fibronectin binding protein A
Amino acid biosynthesis	CodY	-	-	ilvDBNC-leuABCD-ilvA2	SAUSA300_2006	SACOL2042	USA300HOU_2048	ilvD	ilvD	-2.55	0.17	dihydroxy-acid dehydratase
Amino acid biosynthesis	CodY	-	-	ilvDBNC-leuABCD-ilvA2	SAUSA300_2007	SACOL2043	USA300HOU_2049	ilvB	ilvB	-2.48	0.18	acetolactate synthase, large subunit
Amino acid biosynthesis	CodY	-	-	ilvDBNC-leuABCD-ilvA2	SAUSA300_2008	SACOL2044	USA300HOU_2050	ilvN	ilvN	-2.56	0.17	acetolactate synthase, small subunit
Amino acid biosynthesis	CodY	-	-	ilvDBNC-leuABCD-ilvA2	SAUSA300_2009	SACOL2045	USA300HOU_2051	ilvC	ilvC	-2.48	0.18	ketol-acid reductoisomerase
Amino acid biosynthesis	CodY	-	-	ilvDBNC-leuABCD-ilvA2	SAUSA300_2010	SACOL2046	USA300HOU_2052	leuA	leuA	-2.16	0.22	2-isopropylmalate synthase
Amino acid biosynthesis	CodY	-	-	ilvDBNC-leuABCD-ilvA2	SAUSA300_2011	SACOL2047	USA300HOU_2053	leuB	leuB	-1.84	0.28	3-isopropylmalate dehydrogenase
Amino acid biosynthesis	CodY	-	-	ilvDBNC-leuABCD-ilvA2	SAUSA300_2012	SACOL2048	USA300HOU_2054	leuC	leuC	-1.77	0.29	3-isopropylmalate dehydratase, large subunit
Amino acid biosynthesis	CodY	-	-	ilvDBNC-leuABCD-ilvA2	SAUSA300_2013	SACOL2049	USA300HOU_2055	leuD	leuD	-1.61	0.33	3-isopropylmalate dehydratase, small subunit
Amino acid biosynthesis	CodY	-	-	ilvDBNC-leuABCD-ilvA2	SAUSA300_2014	SACOL2050	USA300HOU_2056	ilvA	ilvA2	-1.51	0.35	threonine dehydratase
Amino acid biosynthesis	CodY	-	-	isaA	SAUSA300_2506	SACOL2584	USA300HOU_2564	isaA	isaA	1	2	immunodominant staphylococcal antigen A precursor
Amino acid biosynthesis	CodY	-	-	lysC asd dapA dapB dapD	SAUSA300_1286	SACOL1428	USA300HOU_1328	SAUSA300_1286	lysC	-1.79	0.29	aspartate kinase
Amino acid biosynthesis	CodY	-	-	lysC asd dapA dapB dapD	SAUSA300_1287	SACOL1429	USA300HOU_1329	asd	asd	-1.61	0.33	aspartate semialdehyde dehydrogenase
Amino acid biosynthesis	CodY	-	-	lysC asd dapA dapB dapD	SAUSA300_1288	SACOL1430	USA300HOU_1330	dapA	dapA	-1.61	0.33	dihydrodipicolinate synthase
Amino acid biosynthesis	CodY	-	-	lysC asd dapA dapB dapD	SAUSA300_1289	SACOL1431	USA300HOU_1331	dapB	dapB	-1.61	0.33	dihydrodipicolinate reductase
Amino acid biosynthesis	CodY	-	-	lysC asd dapA dapB dapD	SAUSA300_1290	SACOL1432	USA300HOU_1332	dapD	dapD	-1.49	0.36	tetrahydrodipicolinate acetyltransferase
Amino acid biosynthesis	CodY	-	-	lysE	SAUSA300_0784	SACOL0870	USA300HOU_0832	SAUSA300_0784	lysE	-1.73	0.3	LysE/YggA family protein
Amino acid biosynthesis	CodY	-	-	metN2 metI2 metQ	SAUSA300_0796	SACOL0882	USA300HOU_0847	SAUSA300_0796	metN2	-0.26	0.83	ABC transporter, ATP-binding protein
Amino acid biosynthesis	CodY	-	-	metN2 metI2 metQ	SAUSA300_0797	SACOL0883	USA300HOU_0848	SAUSA300_0797	metI2	-0.55	0.68	ABC transporter permease protein
Amino acid biosynthesis	CodY	-	-	metN2 metI2 metQ	SAUSA300_0798	SACOL0884	USA300HOU_0849	SAUSA300_0798	metQ	-1.03	0.49	ABC transporter, substrate-binding protein
Amino acid biosynthesis	CodY	Stringent ctrl	-	putP	SAUSA300_1883	SACOL1963	USA300HOU_1903	putP	putP	-1.14	0.45	high affinity proline permease
Amino acid biosynthesis	CodY	-	-	SACOL0427	SAUSA300_0356	SACOL0427	USA300HOU_0376	SAUSA300_0356	USA300HOU_0376	-3.42	0.09	conserved hypothetical protein
Amino acid biosynthesis	CodY	Stringent ctrl	-	SACOL1772 serA	SAUSA300_1669	SACOL1772	USA300HOU_1711	SAUSA300_1669	USA300HOU_1711	-2.58	0.17	aminotransferase, class V
Amino acid biosynthesis	CodY	Stringent ctrl	-	SACOL1772 serA	SAUSA300_1670	SACOL1773	USA300HOU_1712	serA	serA	-2.55	0.17	D-3-phosphoglycerate dehydrogenase
Amino acid biosynthesis	CodY	-	-	SACOL2143 SACOL2144	SAUSA300_2102	SACOL2143	USA300HOU_2143	SAUSA300_2102	USA300HOU_2143	-0.21	0.86	haloacid dehalogenase-like hydrolase
Amino acid biosynthesis	CodY	-	-	SACOL2143 SACOL2144	SAUSA300_2103	SACOL2144	USA300HOU_2144	SAUSA300_2103	USA300HOU_2144	-0.85	0.56	ABC transporter, ATP-binding protein
Amino acid biosynthesis	CodY	Stringent ctrl	-	SACOL2619	SAUSA300_2538	SACOL2619	USA300HOU_2595	SAUSA300_2538	USA300HOU_2595	-2.17	0.22	amino acid permease family protein
Amino acid biosynthesis	CodY	-	-	ssaA	SAUSA300_2253	SACOL2295	USA300HOU_2285	ssaA	ssaA	2.16	4.47	secretory antigen precursor SsaA
Amino acid biosynthesis	CodY	-	-	steT ilvA1 ald	SAUSA300_1330	SACOL1477	USA300HOU_1375	ilvA	ilvA1	-1.63	0.32	threonine dehydratase
Amino acid biosynthesis	CodY	-	-	steT ilvA1 ald	SAUSA300_1331	SACOL1478	USA300HOU_1376	ald	ald	-2.17	0.22	alanine dehydrogenase
Amino acid biosynthesis	CodY	-	-	trpE trpG trpD trpC trpF trpB trpA	SAUSA300_1262	SACOL1403	USA300HOU_1302	trpE	trpE	-0.26	0.84	anthranilate synthase component I
Amino acid biosynthesis	CodY	-	-	trpE trpG trpD trpC trpF trpB trpA	SAUSA300_1263	SACOL1404	USA300HOU_1303	trpG	trpG	0.01	1.01	anthranilate synthase, glutamine amidotransferase, component II
Amino acid biosynthesis	CodY	-	-	trpE trpG trpD trpC trpF trpB trpA	SAUSA300_1264	SACOL1405	USA300HOU_1304	trpD	trpD	-0.79	0.58	anthranilate phosphoribosyltransferase
Amino acid biosynthesis	CodY	-	-	trpE trpG trpD trpC trpF trpB trpA	SAUSA300_1265	SACOL1406	USA300HOU_1305	trpC	trpC	-0.4	0.76	indole-3-glycerol phosphate synthase
Amino acid biosynthesis	CodY	-	-	trpE trpG trpD trpC trpF trpB trpA	SAUSA300_1266	SACOL1407	USA300HOU_1306	trpF	trpF	-0.6	0.66	N-(5'phosphoribosyl)anthranilate isomerase
Amino acid biosynthesis	CodY	-	-	trpE trpG trpD trpC trpF trpB trpA	SAUSA300_1267	SACOL1408	USA300HOU_1307	trpB	trpB	-0.78	0.58	tryptophan synthase, beta subunit
Amino acid biosynthesis	CodY	-	-	trpE trpG trpD trpC trpF trpB trpA	SAUSA300_1268	SACOL1409	USA300HOU_1308	trpA	trpA	-0.28	0.83	tryptophan synthase, alpha subunit
Amino acid utilization	HisR	Stringent ctrl	-	hisC	SAUSA300_0708	SACOL0784	USA300HOU_0747	hisC	hisC	-1.77	0.29	histidinol-phosphate aminotransferase
Amino acid utilization	HisR	Stringent ctrl	-	hisI hisF hisA hisH hisB hisC hisD hisG hisZ	SAUSA300_2605	SACOL2696	USA300HOU_2673	hisIE	hisI	-0.45	0.73	histidine biosynthesis bifunctional protein hisIE
Amino acid utilization	HisR	Stringent ctrl	-	hisI hisF hisA hisH hisB hisC hisD hisG hisZ	SAUSA300_2606	SACOL2697	USA300HOU_2674	hisF	hisF	-0.87	0.55	imidazole glycerol phosphate synthase subunit hisF
Amino acid utilization	HisR	Stringent ctrl	-	hisI hisF hisA hisH hisB hisC hisD hisG hisZ	SAUSA300_2607	SACOL2698	USA300HOU_2675	hisA	hisA	-1.07	0.48	phosphoribosylformimino-5-aminoimidazole carboxamide ribotide isomerase hisA
Amino acid utilization	HisR	Stringent ctrl	-	hisI hisF hisA hisH hisB hisC hisD hisG hisZ	SAUSA300_2608	SACOL2699	USA300HOU_2676	hisH	hisH	-1.33	0.4	imidazole glycerol phosphate synthase subunit hisH
Amino acid utilization	HisR	Stringent ctrl	-	hisI hisF hisA hisH hisB hisC hisD hisG hisZ	SAUSA300_2609	SACOL2700	USA300HOU_2677	hisB	hisB	-1.62	0.33	imidazole glycerol phosphate dehydratase hisB
Amino acid utilization	HisR	Stringent ctrl	-	hisI hisF hisA hisH hisB hisC hisD hisG hisZ	SAUSA300_2610	SACOL2701	USA300HOU_2678	hisC	hisC	-1.69	0.31	histidinol-phosphate aminotransferase hisC
Amino acid utilization	HisR	Stringent ctrl	-	hisI hisF hisA hisH hisB hisC hisD hisG hisZ	SAUSA300_2611	SACOL2702	USA300HOU_2679	hisD	hisD	-1.98	0.25	histidinol dehydrogenase hisD
Ammonium biosynthesis	ArgR	-	-	argBJCD	SAUSA300_0184	SACOL0167	USA300HOU_0195	argB	argB	-1.43	0.37	acetylglutamate kinase
Ammonium biosynthesis	ArgR	-	-	argBJCD	SAUSA300_0185	SACOL0168	USA300HOU_0196	argJ	argJ	-1.82	0.28	arginine biosynthesis bifunctional protein ArgJ
Ammonium biosynthesis	ArgR	-	-	argBJCD	SAUSA300_0186	SACOL0169	USA300HOU_0197	argC	argC	-2.12	0.23	N-acetyl-gamma-glutamyl-phosphate reductase
Ammonium biosynthesis	ArgR	-	-	argBJCD	SAUSA300_0187	SACOL0170	USA300HOU_0198	rocD	argD	-2.73	0.15	ornithine--oxo-acid transaminase
Ammonium biosynthesis	ArgR	-	-	argH argG	SAUSA300_0863	SACOL0963	USA300HOU_0919	argH	argH	-0.97	0.51	argininosuccinate lyase
Ammonium biosynthesis	ArgR	-	-	argH argG	SAUSA300_0864	SACOL0964	USA300HOU_0920	argG	argG	-1.75	0.3	argininosuccinate synthase
Ammonium biosynthesis	ArgR	-	-	argR-recN	SAUSA300_1468	SACOL1564	USA300HOU_1521	recN	recN	-0.67	0.63	DNA repair protein RecN
Ammonium biosynthesis	ArgR	-	-	argR-recN	SAUSA300_1469	SACOL1565	USA300HOU_1522	argR	argR	-0.52	0.7	arginine repressor
Ammonium biosynthesis	ArgR	-	-	artQM	SAUSA300_1807	SACOL1915	USA300HOU_1852	SAUSA300_1807	artQ	-0.36	0.78	amino acid ABC transporter, ATP-binding protein
Ammonium biosynthesis	ArgR	-	-	artQM	SAUSA300_1808	SACOL1916	USA300HOU_1853	SAUSA300_1808	artM	-0.67	0.63	amino acid ABC transporter, permease/substrate-binding protein
Ammonium biosynthesis	ArgR	-	-	cudT	SAUSA300_2549	SACOL2632	USA300HOU_2610	bccT	cudT	2.44	5.43	choline/carnitine/betaine transporter, BCCT family
Ammonium metabolism	FruR	-	-	deoR	SAUSA300_0683	SACOL0757	USA300HOU_0721	SAUSA300_0683	deoR	1.46	2.74	transcriptional regulator, DeoR family
Ammonium metabolism	FruR	-	-	fruAB	SAUSA300_0684	SACOL0758	USA300HOU_0722	fruB	fruB	2.07	4.19	fructose 1-phosphate kinase
Ammonium metabolism	GlnR	-	-	glnRA	SAUSA300_1200	SACOL1328	USA300HOU_1239	glnR	glnR	0.29	1.22	glutamine synthetase repressor
Ammonium metabolism	GlnR	-	-	glnRA	SAUSA300_1201	SACOL1329	USA300HOU_1240	glnA	glnA	1.23	2.35	glutamine synthetase, type I
Antibiotics resistance	VraSR	-	-	gvpP	SAUSA300_1788	SACOL1895	USA300HOU_1831	SAUSA300_1788	gvpP	2.05	4.15	conserved hypothetical protein
Antibiotics resistance	VraSR	-	-	proP	SAUSA300_0558	SACOL0620	USA300HOU_0567	SAUSA300_0558	proP	1.98	3.96	putative proline/betaine transporter
Antibiotics resistance	VraSR	-	-	SACOL1705	SAUSA300_1606	SACOL1705	USA300HOU_1650	SAUSA300_1606	USA300HOU_1650	0.72	1.64	conserved hypothetical protein
Antibiotics resistance	VraSR	-	-	SACOL2571	SAUSA300_2493	SACOL2571	USA300HOU_2551	SAUSA300_2493	USA300HOU_2551	1.33	2.52	conserved hypothetical protein
Antibiotics resistance	VraSR	-	-	sgtB	SAUSA300_1855	SACOL1932	USA300HOU_1869	sgtB	sgtB	0.83	1.77	monofunctional glycosyltransferase
Antibiotics resistance	VraSR	-	-	vraABC SACOL0624	SAUSA300_0559	SACOL0621	USA300HOU_0568	SAUSA300_0559	vraA	-0.87	0.55	putative substrate--CoA ligase
Antibiotics resistance	VraSR	-	-	vraABC SACOL0624	SAUSA300_0560	SACOL0622	USA300HOU_0569	vraB	vraB	-0.81	0.57	acetyl-CoA c-acetyltransferase
Antibiotics resistance	VraSR	-	-	vraABC SACOL0624	SAUSA300_0561	SACOL0623	USA300HOU_0570	SAUSA300_0561	vraC	-0.7	0.61	hypothetical protein
Cell wall biosynthesis	CidR	-	-	-	SAUSA300_2479	SACOL2554.1	USA300HOU_2533	cidA	cidA	0.88	1.85	Holin-like protein cidA
Cell wall biosynthesis	CidR	-	-	budA1 alsS	SAUSA300_2165	SACOL2198	USA300HOU_2201	budA	budA1	1.25	2.37	alpha-acetolactate decarboxylase
Cell wall biosynthesis	CidR	-	-	budA1 alsS	SAUSA300_2166	SACOL2199	USA300HOU_2202	alsS	alsS	0.85	1.8	alpha-acetolactate synthase
Cell wall biosynthesis	CidR	-	-	cidCBA	SAUSA300_2477	SACOL2553	USA300HOU_2531	cidC	cidC	3.05	8.29	pyruvate oxidase
Cell wall biosynthesis	CidR	-	-	cidCBA	SAUSA300_2478	SACOL2554	USA300HOU_2532	cidB	cidB	2.53	5.78	Holin-like protein cidB
Cell wall biosynthesis	GraRS	-	-	-	SAUSA300_0031	SACOL0032	USA300HOU_0030	SAUSA300_0031	maoC	-0.78	0.58	conserved hypothetical protein
Cell wall biosynthesis	GraRS	-	-	acpD	SAUSA300_0206	SACOL0190	USA300HOU_0218	SAUSA300_0206	acpD	2.8	6.98	flavodoxin family protein
Cell wall biosynthesis	GraRS	-	-	adhE	SAUSA300_0151	SACOL0135	USA300HOU_0162	adhE	adhE	-0.74	0.6	alcohol dehydrogenase, iron-containing
Cell wall biosynthesis	GraRS	-	-	amiD2	SAUSA300_2482	SACOL2557	USA300HOU_2536	SAUSA300_2482	amiD2	1.34	2.53	conserved hypothetical protein
Cell wall biosynthesis	GraRS	-	-	atpCDGAHFEBI mnaA upp glyA ywlG	SAUSA300_2057	SACOL2094	USA300HOU_2092	atpC	atpC	-0.1	0.93	ATP synthase F1, epsilon subunit
Cell wall biosynthesis	GraRS	-	-	atpCDGAHFEBI mnaA upp glyA ywlG	SAUSA300_2058	SACOL2095	USA300HOU_2093	atpD	atpD	0.08	1.06	ATP synthase F1, beta subunit
Cell wall biosynthesis	GraRS	-	-	atpCDGAHFEBI mnaA upp glyA ywlG	SAUSA300_2059	SACOL2096	USA300HOU_2094	atpG	atpG	0.07	1.05	ATP synthase F1, gamma subunit
Cell wall biosynthesis	GraRS	-	-	atpCDGAHFEBI mnaA upp glyA ywlG	SAUSA300_2060	SACOL2097	USA300HOU_2095	atpA	atpA	-0.05	0.97	ATP synthase F1, alpha subunit
Cell wall biosynthesis	GraRS	-	-	atpCDGAHFEBI mnaA upp glyA ywlG	SAUSA300_2061	SACOL2098	USA300HOU_2096	atpH	atpH	0.11	1.08	ATP synthase F1, delta subunit
Cell wall biosynthesis	GraRS	-	-	atpCDGAHFEBI mnaA upp glyA ywlG	SAUSA300_2062	SACOL2099	USA300HOU_2097	atpF	atpF	-0.04	0.97	ATP synthase F0, B subunit
Cell wall biosynthesis	GraRS	-	-	atpCDGAHFEBI mnaA upp glyA ywlG	SAUSA300_2063	SACOL2100	USA300HOU_2098	atpE	atpE	-0.11	0.93	ATP synthase F0, C subunit
Cell wall biosynthesis	GraRS	-	-	atpCDGAHFEBI mnaA upp glyA ywlG	SAUSA300_2064	SACOL2101	USA300HOU_2099	atpB	atpB	-0.08	0.95	ATP synthase F0, A subunit
Cell wall biosynthesis	GraRS	-	-	atpCDGAHFEBI mnaA upp glyA ywlG	SAUSA300_2065	SACOL2103	USA300HOU_2101	SAUSA300_2065	mnaA	-0.86	0.55	UDP-N-acetylglucosamine 2-epimerase
Cell wall biosynthesis	GraRS	-	-	atpCDGAHFEBI mnaA upp glyA ywlG	SAUSA300_2066	SACOL2104	USA300HOU_2102	upp	upp	-1.26	0.42	uracil phosphoribosyltransferase
Cell wall biosynthesis	GraRS	-	-	atpCDGAHFEBI mnaA upp glyA ywlG	SAUSA300_2067	SACOL2105	USA300HOU_2103	glyA	glyA	-1.45	0.37	serine hydroxymethyltransferase
Cell wall biosynthesis	GraRS	-	-	atpCDGAHFEBI mnaA upp glyA ywlG	SAUSA300_2068	SACOL2106	USA300HOU_2104	SAUSA300_2068	ywlG	-1.22	0.43	conserved hypothetical protein
Cell wall biosynthesis	GraRS	-	-	bfmBB bfmAB bfmAA lpdA	SAUSA300_1464	SACOL1560	USA300HOU_1517	SAUSA300_1464	bfmBB	0.89	1.85	2-oxoisovalerate dehydrogenase, E2 component, dihydrolipoamide acetyltransferase
Cell wall biosynthesis	GraRS	-	-	bfmBB bfmAB bfmAA lpdA	SAUSA300_1465	SACOL1561	USA300HOU_1518	SAUSA300_1465	bfmBAB	0.63	1.55	2-oxoisovalerate dehydrogenase, E1 component, beta subunit
Cell wall biosynthesis	GraRS	-	-	bfmBB bfmAB bfmAA lpdA	SAUSA300_1466	SACOL1562	USA300HOU_1519	SAUSA300_1466	bfmBAA	0.37	1.3	2-oxoisovalerate dehydrogenase, E1 component, alpha subunit
Cell wall biosynthesis	GraRS	-	-	bfmBB bfmAB bfmAA lpdA	SAUSA300_1467	SACOL1563	USA300HOU_1520	lpdA	lpdA	-0.06	0.96	2-oxoisovalerate dehydrogenase, E3 component, lipoamide dehydrogenase
Cell wall biosynthesis	GraRS	-	-	brnQ1	SAUSA300_0188	SACOL0171	USA300HOU_0199	brnQ	brnQ1	-1.34	0.39	branched-chain amino acid transport system II carrier protein
Cell wall biosynthesis	GraRS	-	-	cdr yitU	SAUSA300_0873	SACOL0975	USA300HOU_0929	cdr	cdr	-0.65	0.64	coenzyme A disulfide reductase
Cell wall biosynthesis	GraRS	-	-	cdr yitU	SAUSA300_0874	SACOL0976	USA300HOU_0930	SAUSA300_0874	yitU	-0.23	0.85	conserved hypothetical protein
Cell wall biosynthesis	GraRS	-	-	cinA	SAUSA300_1177	SACOL1303	USA300HOU_1216	cinA	cinA	0.85	1.81	competence/damage-inducible protein cinA
Cell wall biosynthesis	GraRS	-	-	citCZ	SAUSA300_1640	SACOL1741	USA300HOU_1681	icd	citC	2.06	4.17	isocitrate dehydrogenase, NADP-dependent
Cell wall biosynthesis	GraRS	-	-	citCZ	SAUSA300_1641	SACOL1742	USA300HOU_1682	gltA	citZ	1.63	3.09	citrate synthase II
Cell wall biosynthesis	GraRS	-	-	cydA cydB	SAUSA300_0986	SACOL1094	USA300HOU_1028	SAUSA300_0986	cydA	2.59	6.02	cytochrome D ubiquinol oxidase, subunit I
Cell wall biosynthesis	GraRS	-	-	cydA cydB	SAUSA300_0987	SACOL1095	USA300HOU_1029	SAUSA300_0987	cydB	2.02	4.05	cytochrome D ubiquinol oxidase, subunit II
Cell wall biosynthesis	GraRS	-	-	dck dgk	SAUSA300_0541	SACOL0603	USA300HOU_0550	SAUSA300_0541	dck	-0.13	0.92	deoxynucleoside kinase family protein
Cell wall biosynthesis	GraRS	-	-	dck dgk	SAUSA300_0542	SACOL0604	USA300HOU_0551	SAUSA300_0542	dgk	-1.26	0.42	deoxynucleoside kinase family protein
Cell wall biosynthesis	GraRS	-	-	ebpS	SAUSA300_1370	SACOL1522	USA300HOU_1419	ebpS	ebpS	0.93	1.91	cell surface elastin binding protein
Cell wall biosynthesis	GraRS	-	-	esaA essA esaB essB yukA esxC esxB esaE esxD SACOL0281	SAUSA300_0282	SACOL0275	USA300HOU_0301	SAUSA300_0282	essB	-2.97	0.13	conserved hypothetical protein
Cell wall biosynthesis	GraRS	-	-	esaA essA esaB essB yukA esxC esxB esaE esxD SACOL0281	SAUSA300_0288	SACOL0281	USA300HOU_0307	SAUSA300_0288	USA300HOU_0307	-1.67	0.32	conserved hypothetical protein
Cell wall biosynthesis	GraRS	-	-	esxA	SAUSA300_0278	SACOL0271	USA300HOU_0297	SAUSA300_0278	esxA	-2.24	0.21	conserved hypothetical protein
Cell wall biosynthesis	GraRS	-	-	fbp	SAUSA300_2455	SACOL2527	USA300HOU_2505	SAUSA300_2455	fbp	0.61	1.53	putative fructose-1,6-bisphosphatase
Cell wall biosynthesis	GraRS	-	-	femAB	SAUSA300_1269	SACOL1410	USA300HOU_1309	femA	femA	1.26	2.4	methicillin resistance protein FemA
Cell wall biosynthesis	GraRS	-	-	femAB	SAUSA300_1270	SACOL1411	USA300HOU_1310	femB	femB	1.89	3.71	methicillin resistance protein FemB
Cell wall biosynthesis	GraRS	-	-	fhs	SAUSA300_1678	SACOL1782	USA300HOU_1721	fhs	fhs	-1.43	0.37	formate-tetrahydrofolate ligase
Cell wall biosynthesis	GraRS	-	-	ftsH	SAUSA300_0489	SACOL0555	USA300HOU_0505	SAUSA300_0489	ftsH	1.17	2.25	putative cell division protein FtsH
Cell wall biosynthesis	GraRS	-	-	gcvPB gcvPA gcvT	SAUSA300_1496	SACOL1593	USA300HOU_1536	SAUSA300_1496	gcvPB	0.35	1.28	glycine dehydrogenase, subunit 2
Cell wall biosynthesis	GraRS	-	-	gcvPB gcvPA gcvT	SAUSA300_1497	SACOL1594	USA300HOU_1537	SAUSA300_1497	gcvPA	-0.06	0.96	glycine dehydrogenase, subunit 1 (glycine cleavage system P protein)
Cell wall biosynthesis	GraRS	-	-	gcvPB gcvPA gcvT	SAUSA300_1498	SACOL1595	USA300HOU_1538	gcvT	gcvT	-0.76	0.59	aminomethyltransferase (glycine cleavage system T protein)
Cell wall biosynthesis	GraRS	-	-	glpF	SAUSA300_1191	SACOL1319	USA300HOU_1230	glpF	glpF	-0.99	0.5	glycerol uptake facilitator
Cell wall biosynthesis	GraRS	-	-	glpQ1	SAUSA300_0222	SACOL0207	USA300HOU_0236	SAUSA300_0222	glpQ1	-1.89	0.27	putative membrane protein
Cell wall biosynthesis	GraRS	-	-	gntPKR SACOL2517	SAUSA300_2442	SACOL2514	USA300HOU_2492	gntP	gntP	-0.04	0.97	gluconate permease
Cell wall biosynthesis	GraRS	-	-	gntPKR SACOL2517	SAUSA300_2443	SACOL2515	USA300HOU_2493	gntK	gntK	-0.94	0.52	gluconate kinase
Cell wall biosynthesis	GraRS	-	-	gntPKR SACOL2517	SAUSA300_2444	SACOL2516	USA300HOU_2494	gntR	gntR	-1.55	0.34	gluconate operon transcriptional repressor
Cell wall biosynthesis	GraRS	-	-	gntPKR SACOL2517	SAUSA300_2445	SACOL2517	USA300HOU_2495	SAUSA300_2445	USA300HOU_2495	0.02	1.01	transcriptional regulator, MerR family
Cell wall biosynthesis	GraRS	-	-	gpsB SACOL1485 SACOL1486	SAUSA300_1337	SACOL1484	USA300HOU_1383	SAUSA300_1337	gpsB	0.45	1.37	conserved hypothetical protein
Cell wall biosynthesis	GraRS	-	-	gpsB SACOL1485 SACOL1486	SAUSA300_1338	SACOL1485	USA300HOU_1384	SAUSA300_1338	USA300HOU_1384	0.32	1.25	conserved hypothetical protein
Cell wall biosynthesis	GraRS	-	-	gpsB SACOL1485 SACOL1486	SAUSA300_1339	SACOL1486	USA300HOU_1385	SAUSA300_1339	USA300HOU_1385	-0.75	0.6	conserved hypothetical protein
Cell wall biosynthesis	GraRS	-	-	hslO	SAUSA300_0490	SACOL0556	USA300HOU_0506	SAUSA300_0490	hslO	1.41	2.65	33 kDa chaperonin (Heat shock protein 33-like protein)
Cell wall biosynthesis	GraRS	-	-	hssRS lytT SACOL2361	SAUSA300_2308	SACOL2358	USA300HOU_2344	SAUSA300_2308	hssR	0.04	1.03	response regulator protein
Cell wall biosynthesis	GraRS	-	-	hssRS lytT SACOL2361	SAUSA300_2309	SACOL2359	USA300HOU_2345	SAUSA300_2309	hssS	0.04	1.03	sensor histidine kinase
Cell wall biosynthesis	GraRS	-	-	hssRS lytT SACOL2361	SAUSA300_2310	SACOL2360	USA300HOU_2346	SAUSA300_2310	lytT	4.83	28.35	conserved hypothetical protein
Cell wall biosynthesis	GraRS	-	-	hssRS lytT SACOL2361	SAUSA300_2311	SACOL2361	USA300HOU_2347	SAUSA300_2311	USA300HOU_2347	5.09	33.97	conserved hypothetical protein
Cell wall biosynthesis	GraRS	-	-	icaADBC	SAUSA300_2600	SACOL2689	USA300HOU_2666	icaA	icaA	0.34	1.27	intercellular adhesion protein A
Cell wall biosynthesis	GraRS	-	-	icaADBC	SAUSA300_2601	SACOL2691	USA300HOU_2668	icaB	icaB	0.58	1.49	intercellular adhesion protein B
Cell wall biosynthesis	GraRS	-	-	icaADBC	SAUSA300_2602	SACOL2692	USA300HOU_2669	icaC	icaC	-0.74	0.6	intercellular adhesion protein C
Cell wall biosynthesis	GraRS	-	-	isdl SACOL0153	SAUSA300_0168	SACOL0152	USA300HOU_0179	SAUSA300_0168	isdI	-1.06	0.48	conserved hypothetical protein
Cell wall biosynthesis	GraRS	-	-	lctP_2	SAUSA300_2313	SACOL2363	USA300HOU_2349	SAUSA300_2313	lctP_2	-1.38	0.38	L-lactate permease
Cell wall biosynthesis	GraRS	-	-	malKEFD	SAUSA300_0208	SACOL0192	USA300HOU_0220	SAUSA300_0208	malK	-1.59	0.33	putative maltose ABC transporter, ATP-binding protein
Cell wall biosynthesis	GraRS	-	-	malKEFD	SAUSA300_0209	SACOL0193	USA300HOU_0221	SAUSA300_0209	malE	-2.34	0.2	putative maltose ABC transporter, maltose-binding protein
Cell wall biosynthesis	GraRS	-	-	malKEFD	SAUSA300_0210	SACOL0194	USA300HOU_0222	SAUSA300_0210	malF	-1.99	0.25	maltose ABC transporter, permease protein
Cell wall biosynthesis	GraRS	-	-	malKEFD	SAUSA300_0211	SACOL0195	USA300HOU_0223	SAUSA300_0211	malD	-1.79	0.29	maltose ABC transporter, permease protein
Cell wall biosynthesis	GraRS	-	-	mmpL	SAUSA300_2489	SACOL2566	USA300HOU_2546	SAUSA300_2489	mmpL	-0.74	0.6	antibiotic transport-associated protein-like protein
Cell wall biosynthesis	GraRS	-	-	mtaB rsmE prmA dnaJ dnaK grpE hrcA	SAUSA300_1536	SACOL1633	USA300HOU_1577	SAUSA300_1536	mtaB	0.57	1.48	conserved hypothetical protein
Cell wall biosynthesis	GraRS	-	-	mtaB rsmE prmA dnaJ dnaK grpE hrcA	SAUSA300_1537	SACOL1634	USA300HOU_1578	SAUSA300_1537	rsmE	0.92	1.89	conserved hypothetical protein
Cell wall biosynthesis	GraRS	-	Translation	mtaB rsmE prmA dnaJ dnaK grpE hrcA	SAUSA300_1538	SACOL1635	USA300HOU_1579	prmA	prmA	3.31	9.94	ribosomal protein L11 methyltransferase
Cell wall biosynthesis	GraRS	Stringent ctrl	#N/A	mtlF mtlR mtlA mtlD	SAUSA300_2105	SACOL2146	USA300HOU_2146	mtlF	mtlF	-1.04	0.49	PTS system, mannitol specific IIBC component
Cell wall biosynthesis	GraRS	Stringent ctrl	-	mtlF mtlR mtlA mtlD	SAUSA300_2106	SACOL2147	USA300HOU_2147	SAUSA300_2106	mtlR	1.65	3.13	putative transcriptional regulator
Cell wall biosynthesis	GraRS	Stringent ctrl	-	mtlF mtlR mtlA mtlD	SAUSA300_2107	SACOL2148	USA300HOU_2148	mtlA	mtlA	2.05	4.13	PTS system, mannitol specific IIA component
Cell wall biosynthesis	GraRS	Stringent ctrl	-	mtlF mtlR mtlA mtlD	SAUSA300_2108	SACOL2149	USA300HOU_2149	mtlD	mtlD	2.49	5.61	Mannitol-1-phosphate 5-dehydrogenase
Cell wall biosynthesis	GraRS	-	-	mtsA mtsB mtsC SACOL2710	SAUSA300_2616	SACOL2707	USA300HOU_2685	SAUSA300_2616	mtsC	-2.05	0.24	cobalt transport family protein
Cell wall biosynthesis	GraRS	-	-	mtsA mtsB mtsC SACOL2710	SAUSA300_2617	SACOL2708	USA300HOU_2686	SAUSA300_2617	mtsB	-1.99	0.25	putative cobalt ABC transporter, ATP-binding protein
Cell wall biosynthesis	GraRS	-	-	mtsA mtsB mtsC SACOL2710	SAUSA300_2618	SACOL2709	USA300HOU_2687	SAUSA300_2618	mtsA	-2.14	0.23	conserved hypothetical protein
Cell wall biosynthesis	GraRS	-	-	mtsA mtsB mtsC SACOL2710	SAUSA300_2619	SACOL2710	USA300HOU_2688	SAUSA300_2619	USA300HOU_2688	-2.23	0.21	conserved hypothetical protein
Cell wall biosynthesis	GraRS	-	-	murI rdgB SACOL1163	SAUSA300_1051	SACOL1163	USA300HOU_1088	SAUSA300_1051	USA300HOU_1088	1.14	2.2	conserved hypothetical protein
Cell wall biosynthesis	GraRS	-	-	murI rdgB SACOL1164	SAUSA300_1050	SACOL1162	USA300HOU_1087	SAUSA300_1050	rdgB	0.9	1.86	non-canonical purine NTP pyrophosphatase, rdgB/HAM1 family
Cell wall biosynthesis	GraRS	-	-	nhaC SACOL0947	SAUSA300_0846	SACOL0946	USA300HOU_0903	SAUSA300_0846	yuiF	-0.98	0.51	Na+/H+ antiporter family protein
Cell wall biosynthesis	GraRS	-	-	nhaC SACOL0947	SAUSA300_0847	SACOL0947	USA300HOU_0904	SAUSA300_0847	USA300HOU_0904	-0.38	0.77	conserved hypothetical protein
Cell wall biosynthesis	GraRS	-	-	nsaS nsaR SACOL2647	SAUSA300_2558	SACOL2645	USA300HOU_2623	SAUSA300_2558	nsaS	-0.42	0.75	sensor histidine kinase
Cell wall biosynthesis	GraRS	-	-	nsaS nsaR SACOL2647	SAUSA300_2559	SACOL2646	USA300HOU_2624	SAUSA300_2559	nsaR	-0.64	0.64	DNA-binding response regulator
Cell wall biosynthesis	GraRS	-	-	nsaS nsaR SACOL2647	SAUSA300_2560	SACOL2647	USA300HOU_2625	SAUSA300_2560	USA300HOU_2625	-0.67	0.63	conserved hypothetical protein
Cell wall biosynthesis	GraRS	-	-	opp-2FDCB	SAUSA300_1273	SACOL1414	USA300HOU_1313	opp-2F	opp-2F	0.26	1.2	oligopeptide permease, ATP-binding protein
Cell wall biosynthesis	GraRS	-	-	opp-2FDCB	SAUSA300_1274	SACOL1415	USA300HOU_1314	SAUSA300_1274	opp-2D	0.81	1.75	peptide ABC transporter, ATP-binding protein
Cell wall biosynthesis	GraRS	-	-	opp-2FDCB	SAUSA300_1275	SACOL1416	USA300HOU_1315	SAUSA300_1275	opp-2C	0.57	1.48	peptide ABC transporter, permease protein
Cell wall biosynthesis	GraRS	-	-	opp-2FDCB	SAUSA300_1276	SACOL1417	USA300HOU_1316	opp-2B	opp-2B	0.19	1.14	oligopeptide permease, channel-forming protein
Cell wall biosynthesis	GraRS	-	-	opp-4A opp-4D opp-4F opp-4B opp-4C	SAUSA300_0892	SACOL0996	USA300HOU_0949	oppA	opp-4A	-0.64	0.64	oligopeptide ABC transporter, oligopeptide-binding protein
Cell wall biosynthesis	GraRS	-	-	opp-4A opp-4D opp-4F opp-4B opp-4C	SAUSA300_0893	SACOL0997	USA300HOU_0950	oppF	opp-4D	0.88	1.85	oligopeptide ABC transporter, ATP-binding protein
Cell wall biosynthesis	GraRS	-	-	opp-4A opp-4D opp-4F opp-4B opp-4C	SAUSA300_0894	SACOL0998	USA300HOU_0951	oppD	opp-4F	0.53	1.45	oligopeptide ABC transporter, ATP-binding protein
Cell wall biosynthesis	GraRS	-	-	opp-4A opp-4D opp-4F opp-4B opp-4C	SAUSA300_0895	SACOL0999	USA300HOU_0952	oppB	opp-4B	0.5	1.41	oligopeptide ABC transporter, permease protein
Cell wall biosynthesis	GraRS	-	-	opp-4A opp-4D opp-4F opp-4B opp-4C	SAUSA300_0896	SACOL1000	USA300HOU_0953	oppC	opp-4C	0.53	1.44	oligopeptide ABC transporter, permease protein
Cell wall biosynthesis	GraRS	-	-	opuBA opuBB	SAUSA300_0706	SACOL0781	USA300HOU_0745	SAUSA300_0706	opuBA	0.86	1.82	putative osmoprotectant ABC transporter, ATP-binding protein
Cell wall biosynthesis	GraRS	-	-	opuBA opuBB	SAUSA300_0707	SACOL0783	USA300HOU_0746	SAUSA300_0707	opuBB	0.92	1.9	osmoprotectant ABC transporter, permease
Cell wall biosynthesis	GraRS	-	-	opuCD opuCC opuCB opuCA	SAUSA300_2390	SACOL2450	USA300HOU_2434	opuCd	opuCD	1.99	3.98	glycine betaine/carnitine/choline transport system permease
Cell wall biosynthesis	GraRS	-	-	opuCD opuCC opuCB opuCA	SAUSA300_2391	SACOL2451	USA300HOU_2435	opuCc	opuCC	1.94	3.84	glycine betaine/carnitine/choline ABC transporter
Cell wall biosynthesis	GraRS	-	-	opuCD opuCC opuCB opuCA	SAUSA300_2392	SACOL2452	USA300HOU_2436	opuCb	opuCB	2.02	4.04	glycine betaine/carnitine/choline ABC transporter
Cell wall biosynthesis	GraRS	-	-	opuCD opuCC opuCB opuCA	SAUSA300_2393	SACOL2453	USA300HOU_2437	opuCa	opuCA	1.68	3.21	glycine betaine/carnitine/choline ABC transporter ATP-binding protein
Cell wall biosynthesis	GraRS	-	-	pbuG	SAUSA300_2207	SACOL2242	USA300HOU_2234	SAUSA300_2207	pbuG	0.64	1.56	xanthine/uracil permease family protein
Cell wall biosynthesis	GraRS	-	-	pdp	SAUSA300_2089	SACOL2128	USA300HOU_2125	pdp	pdp	0.87	1.83	pyrimidine nucleoside phosphorylase
Cell wall biosynthesis	GraRS	-	-	phnE1 phnE2 phnC phnD	SAUSA300_0142	SACOL0125	USA300HOU_0152	phnE	phnE1	-0.43	0.74	phosphonate ABC transporter, permease protein
Cell wall biosynthesis	GraRS	-	-	phnE1 phnE2 phnC phnD	SAUSA300_0143	SACOL0126	USA300HOU_0153	phnE	phnE2	-0.51	0.7	phosphonate ABC transporter, permease protein
Cell wall biosynthesis	GraRS	-	-	phnE1 phnE2 phnC phnD	SAUSA300_0144	SACOL0127	USA300HOU_0154	phnC	phnC	-0.39	0.76	phosphonate ABC transporter, ATP-binding protein
Cell wall biosynthesis	GraRS	-	-	phnE1 phnE2 phnC phnD	SAUSA300_0145	SACOL0128	USA300HOU_0155	SAUSA300_0145	phnD	-1.15	0.45	phosphonate ABC transporter, phosphonate-binding protein
Cell wall biosynthesis	GraRS	-	-	rot	SAUSA300_1708	SACOL1812	USA300HOU_1753	rot	rot	-0.82	0.57	staphylococcal accessory regulator Rot
Cell wall biosynthesis	GraRS	-	-	rseP proS	SAUSA300_1155	SACOL1281	USA300HOU_1194	SAUSA300_1155	rseP	0.89	1.85	putative membrane-associated zinc metalloprotease
Cell wall biosynthesis	GraRS	-	Translation	rseP proS	SAUSA300_1156	SACOL1282	USA300HOU_1195	proS	proS	1.14	2.2	prolyl-tRNA synthetase
Cell wall biosynthesis	GraRS	-	-	SACOL0077	SAUSA300_0098	SACOL0077	USA300HOU_0107	SAUSA300_0098	USA300HOU_0107	-1.91	0.27	conserved hypothetical protein
Cell wall biosynthesis	GraRS	-	-	SACOL0152 SACOL0153	SAUSA300_0169	SACOL0153	USA300HOU_0180	SAUSA300_0169	USA300HOU_0180	-1.42	0.37	conserved hypothetical protein
Cell wall biosynthesis	GraRS	-	-	SACOL0166	SAUSA300_0183	SACOL0166	USA300HOU_0194	SAUSA300_0183	USA300HOU_0194	-0.92	0.53	conserved hypothetical protein
Cell wall biosynthesis	GraRS	-	-	SACOL0259	SAUSA300_0266	SACOL0259	USA300HOU_0285	SAUSA300_0266	USA300HOU_0285	-0.81	0.57	conserved hypothetical protein
Cell wall biosynthesis	GraRS	-	-	SACOL0264 SACOL0265 SACOL0266 SACOL0267	SAUSA300_0271	SACOL0264	USA300HOU_0290	SAUSA300_0271	USA300HOU_0290	-1.01	0.5	ABC transporter, ATP-binding protein
Cell wall biosynthesis	GraRS	-	-	SACOL0264 SACOL0265 SACOL0266 SACOL0267	SAUSA300_0272	SACOL0265	USA300HOU_0291	SAUSA300_0272	USA300HOU_0291	-1.65	0.32	conserved hypothetical protein
Cell wall biosynthesis	GraRS	-	-	SACOL0264 SACOL0265 SACOL0266 SACOL0267	SAUSA300_0273	SACOL0266	USA300HOU_0292	SAUSA300_0273	USA300HOU_0292	-2.36	0.19	putative membrane protein
Cell wall biosynthesis	GraRS	-	-	SACOL0264 SACOL0265 SACOL0266 SACOL0267	SAUSA300_0274	SACOL0267	USA300HOU_0293	SAUSA300_0274	USA300HOU_0293	-3.36	0.1	conserved hypothetical protein
Cell wall biosynthesis	GraRS	-	-	SACOL0283	SAUSA300_0290	SACOL0283	USA300HOU_0309	SAUSA300_0290	USA300HOU_0309	-1.69	0.31	putative lipoprotein
Cell wall biosynthesis	GraRS	-	-	SACOL0300	SAUSA300_0304	SACOL0300	USA300HOU_0323	SAUSA300_0304	USA300HOU_0323	-1.4	0.38	conserved hypothetical protein
Cell wall biosynthesis	GraRS	-	-	SACOL0352 - SACOL0356 dut	SAUSA300_1949	SACOL0357	USA300HOU_1980	dut	dut	2.93	7.64	dUTP diphosphatase
Cell wall biosynthesis	GraRS	-	-	SACOL0463	SAUSA300_0391	SACOL0463	USA300HOU_0416	SAUSA300_0391	USA300HOU_0416	1.33	2.51	conserved hypothetical protein
Cell wall biosynthesis	GraRS	-	-	SACOL0466 SACOL0467	SAUSA300_0393	SACOL0466	USA300HOU_0420	SAUSA300_0393	USA300HOU_0420	1.1	2.15	conserved hypothetical protein
Cell wall biosynthesis	GraRS	-	-	SACOL0466 SACOL0467	SAUSA300_0394	SACOL0467	USA300HOU_0421	SAUSA300_0394	USA300HOU_0421	1.58	2.98	FAD/NAD(P)-binding Rossmann fold Superfamily
[truncated: 1,485 more rows]

## Sheet: Table S6
Table S6. Gene expression changes of stringent response regulated genes in the Staphylococcus aureus USA300 JE2 (p)ppGpp0 mutant versus the wild type at an OD500 of 1.2
[truncated: 452 more rows]
