# Supplementary material for: The alarmone (p)ppGpp confers tolerance to oxidative stress during the stationary phase by maintenance of redox and iron homeostasis in Staphylococcus aureus
Source: Free Radic Biol Med. 2020 Dec;161:351–64. doi: 10.1016/j.freeradbiomed.2020.10.322 (PMC7754856; doi:10.1016/j.freeradbiomed.2020.10.322)
Supplement: Multimedia component 4 [file mmc4.xlsx]

## Sheet: Table S7
Table S7. DESeq2 differential gene expression analysis of the Staphylococcus aureus USA300 JE2 (p)ppGpp0 mutant versus the wild type at OD500 of 0.5
Locus-tag (USA300_FPR3757)	Locus-tag (COL)	Locus-tag (USA300_TCH1516)	Gene Symbol (USA300_FPR3757)	Gene Symbol (USA300_TCH1516 )	Operon	Regulon	Stringent Control	Translation	Function (USA300_FPR3757)	Base mean	A-value	M-value	Fold change	Standard error	Wald statistic	P-value	Adjusted P-value
SAUSA300_1428	SACOL0335	USA300HOU_1479	SAUSA300_1428	USA300HOU_1479	SACOL0335 - SACOL0338 ssb1 SACOL0340 - SACOL0349	-	-	-	conserved hypothetical phage protein	41.3054	5.36826	4.12	17.39	0.371392	11.0955	1.31873e-28	2.59181e-26
SAUSA300_1193	SACOL1321	USA300HOU_1232	glpD	glpD	glpK glpD SACOL1322 miaA hfq	SarA	stringent ctrl	-	glycerol-3-phosphate dehydrogenase	2628.41	11.36	3.05	8.28	0.200609	15.1965	3.73082e-52	1.19153e-49
SAUSA300_1949	SACOL0357	USA300HOU_1980	dut	dut	SACOL0352 - SACOL0356 dut	GraRS	-	-	dUTP diphosphatase	35.2734	5.14051	2.27	4.82	0.326327	6.96442	3.29756e-12	1.79261e-10
SAUSA300_1525	SACOL1622	USA300HOU_1566	glyS	glyS	glyS	-	stringent ctrl	Translation	glycyl-tRNA synthetase	34533.9	15.0757	2.03	4.08	0.137248	14.8228	1.04317e-49	2.96145e-47
SAUSA300_1918	-	USA300HOU_1943	SAUSA300_1918	-	-	-	-	-	truncated beta-hemolysin	100.573	6.65211	2.03	4.08	0.210588	9.62791	6.09547e-22	7.78696e-20
SAUSA300_1953	-	USA300HOU_1984	SAUSA300_1953	USA300HOU_1984	-	-	-	-	phiPVL ORF051-like protein	10.1304	3.34061	1.91	3.76	0.413263	4.61901	3.85571e-06	3.71749e-05
SAUSA300_1427	SACOL0336	USA300HOU_1477	SAUSA300_1427	USA300HOU_1477	SACOL0335 - SACOL0338 ssb1 SACOL0340 - SACOL0349	-	-	-	phiSLT ORF86-like protein	7.6623	2.93778	1.82	3.53	0.420866	4.33189	1.47835e-05	0.000108887
SAUSA300_0684	SACOL0758	USA300HOU_0722	fruB	fruB	fruAB	FruR	-	-	fructose 1-phosphate kinase	349.889	8.45076	1.81	3.51	0.155009	11.7037	1.22015e-31	2.59791e-29
SAUSA300_1983	SACOL2017	USA300HOU_2025	groES	groES	groEL-groES	HrcA	-	-	10 kDa chaperonin	4847.53	12.243	1.81	3.51	0.188031	9.60298	7.76659e-22	9.44936e-20
SAUSA300_1418	-	-	SAUSA300_1418	-	-	-	-	-	phiSLT ORF 82-like protein	8.83161	3.14268	1.81	3.51	0.419382	4.32586	1.51936e-05	0.000110913
SAUSA300_1283	SACOL1424	USA300HOU_1324	pstS	pstS	phoU pstB pstA pstC pstS	-	-	-	phosphate ABC transporter, phosphate-binding protein PstS	96.1503	6.58722	1.8	3.48	0.26146	6.87961	6.0018e-12	3.06692e-10
SAUSA300_0685	SACOL0759	USA300HOU_0723	fruA	fruA	fruAB	-	stringent ctrl	-	fructose specific permease	1650.24	10.6885	1.78	3.43	0.11186	15.8794	8.80124e-57	3.21245e-54
SAUSA300_1982	SACOL2016	USA300HOU_2024	groL	groEL	groEL-groES	HrcA	-	-	60 kDa chaperonin	18857.1	14.2028	1.75	3.36	0.18413	9.50541	1.99258e-21	2.31411e-19
SAUSA300_0786	SACOL0872	USA300HOU_0835	SAUSA300_0786	ohr	ohr	SigB	-	-	OsmC/Ohr family protein	475.606	8.89362	1.73	3.32	0.226544	7.64822	2.03775e-14	1.44624e-12
SAUSA300_2418	SACOL2484	USA300HOU_2465	SAUSA300_2418	USA300HOU_2465	SACOL2484	SigB	-	-	conserved hypothetical protein	1379.49	10.4299	1.67	3.18	0.158661	10.4963	8.97972e-26	1.36997e-23
SAUSA300_1712	SACOL1817	USA300HOU_1757	ribH	ribH	ribHBAED	CodY	-	-	riboflavin synthase, beta subunit	1195.34	10.2232	1.62	3.07	0.405435	4.00411	6.2252e-05	0.000376014
SAUSA300_2164	SACOL2197	USA300HOU_2200	SAUSA300_2164	map-w	map-w	SigB	-	-	conserved hypothetical protein	86.4333	6.43352	1.58	2.99	0.261053	6.05909	1.3689e-09	3.97447e-08
SAUSA300_1281	SACOL1422	USA300HOU_1321	pstA	pstA	phoU pstB pstA pstC pstS	-	-	-	phosphate ABC transporter, permease protein PstA	108.845	6.76613	1.56	2.95	0.261685	5.97166	2.34856e-09	6.52236e-08
SAUSA300_1714	SACOL1819	USA300HOU_1759	ribE	ribB	ribHBAED	CodY	-	-	riboflavin synthase, alpha subunit	1172.54	10.1954	1.55	2.93	0.412809	3.75147	0.0001758	0.000926121
SAUSA300_0683	SACOL0757	USA300HOU_0721	SAUSA300_0683	deoR	deoR	FruR	-	-	transcriptional regulator, DeoR family	310.646	8.27913	1.53	2.89	0.226209	6.76126	1.36797e-11	6.47251e-10
SAUSA300_0372	SACOL0444	USA300HOU_0395	SAUSA300_0372	USA300HOU_0395	SACOL0444	SigB	-	-	putative lipoprotein	6814.63	12.7344	1.53	2.89	0.260949	5.86999	4.35817e-09	1.06224e-07
SAUSA300_2306	SACOL2356	USA300HOU_2342	SAUSA300_2306	hrtA	hrtA hrtB	-	-	-	ABC transporter, ATP-binding protein	404.049	8.65839	1.52	2.87	0.282965	5.38805	7.12243e-08	1.20692e-06
SAUSA300_1713	SACOL1818	USA300HOU_1758	ribBA	ribA	ribHBAED	CodY	-	-	riboflavin biosynthesis protein	2451.96	11.2597	1.52	2.87	0.415392	3.65736	0.000254822	0.00126667
SAUSA300_1561	SACOL1659	-	SAUSA300_1561	-	SACOL1659 lamB accC accB ahs2 dur1	-	-	-	putative membrane protein	486.766	8.92708	1.51	2.85	0.385429	3.91477	9.04918e-05	0.000517241
SAUSA300_2493	SACOL2571	USA300HOU_2551	SAUSA300_2493	USA300HOU_2551	SACOL2571	VraSR	-	-	conserved hypothetical protein	831.409	9.69942	1.5	2.83	0.277182	5.41724	6.05261e-08	1.052e-06
SAUSA300_1640	SACOL1741	USA300HOU_1681	icd	citC	citCZ	GraRS	-	-	isocitrate dehydrogenase, NADP-dependent	5028.15	12.2958	1.47	2.77	0.164403	8.9612	3.21162e-19	3.15603e-17
SAUSA300_0966	SACOL1073	USA300HOU_1009	purE	purE	purEKCSQLFMNHD	PurR	-	-	phosphoribosylaminoimidazole carboxylase, catalytic subunit	2470.36	11.2705	1.46	2.75	0.19822	7.38817	1.48863e-13	1.00091e-11
SAUSA300_1282	SACOL1423	USA300HOU_1322	pstC	pstC	phoU pstB pstA pstC pstS	-	-	-	phosphate ABC transporter, permease protein PstC	84.0573	6.3933	1.46	2.75	0.29825	4.90064	9.55229e-07	1.14047e-05
SAUSA300_1715	SACOL1820	USA300HOU_1760	ribD	ribD	ribHBAED	CodY	-	-	riboflavin biosynthesis protein	1878.83	10.8756	1.45	2.73	0.412265	3.51346	0.000442313	0.00200958
SAUSA300_1562	SACOL1660	USA300HOU_1605	SAUSA300_1562	lamB	SACOL1659 lamB accC accB ahs2 dur1	MgrA	-	-	LamB/YcsF family protein	265.035	8.05004	1.44	2.71	0.309676	4.66378	3.10458e-06	3.09706e-05
SAUSA300_0967	SACOL1074	USA300HOU_1010	purK	purK	purEKCSQLFMNHD	PurR	-	-	phosphoribosylaminoimidazole carboxylase, ATPase subunit	8460.17	13.0465	1.43	2.69	0.222973	6.40679	1.48613e-10	5.55334e-09
SAUSA300_0409	SACOL0480	USA300HOU_0437	SAUSA300_0409	SCIN	SCIN	SaeRS	-	-	conserved hypothetical protein	1269.95	10.3106	1.42	2.68	0.249706	5.68985	1.27148e-08	2.59891e-07
SAUSA300_0877	SACOL0979	USA300HOU_0933	clpB	clpB	clpB	CtsR	-	-	Chaperone clpB	8414.68	13.0387	1.39	2.62	0.21327	6.53736	6.2616e-11	2.53942e-09
SAUSA300_2518	SACOL2597	USA300HOU_2575	SAUSA300_2518	USA300HOU_2575	acrR SACOL2594 - SACOL2597	SigB	-	-	hydrolase family protein	2346.43	11.1963	1.36	2.57	0.199514	6.79708	1.06758e-11	5.14655e-10
SAUSA300_1641	SACOL1742	USA300HOU_1682	gltA	citZ	citCZ	GraRS	-	-	citrate synthase II	2555.41	11.3193	1.35	2.55	0.169214	7.99549	1.29062e-15	1.09918e-13
SAUSA300_1964	-	USA300HOU_1997	SAUSA300_1964	USA300HOU_1997	-	-	-	-	conserved hypothetical phage protein	44.3072	5.46947	1.34	2.53	0.280689	4.7832	1.72527e-06	1.87577e-05
SAUSA300_1856	SACOL1933	USA300HOU_1870	SAUSA300_1856	pfpI	pfpI	SigB	-	-	conserved hypothetical protein	3526.78	11.7841	1.31	2.48	0.205693	6.37725	1.80296e-10	6.58079e-09
SAUSA300_0968	SACOL1075	USA300HOU_1011	purC	purC	purEKCSQLFMNHD	PurR	-	-	phosphoribosylaminoimidazole-succinocarboxamide synthase	4341.87	12.0841	1.31	2.48	0.248324	5.29346	1.20023e-07	1.92867e-06
SAUSA300_0969	SACOL1076	USA300HOU_1012	purS	purS	purEKCSQLFMNHD	PurR	-	-	phosphoribosylformylglycinamidine synthase	3534.17	11.7872	1.3	2.46	0.234416	5.56158	2.67343e-08	5.1358e-07
SAUSA300_0781	SACOL0868	USA300HOU_0830	SAUSA300_0781	USA300HOU_0830	SACOL0868	SigB	-	-	conserved hypothetical protein	2184.87	11.0933	1.29	2.45	0.208307	6.17456	6.63461e-10	2.11893e-08
SAUSA300_1246	SACOL1385	USA300HOU_1283	acnA	citB	citB	Fur	-	-	aconitate hydratase	18466.1	14.1726	1.29	2.45	0.24835	5.17886	2.23244e-07	3.22254e-06
SAUSA300_0508	SACOL0568	USA300HOU_0516	SAUSA300_0508	mcsA	ctsR mcsA mcsB clpC	CtsR	-	-	conserved hypothetical protein	1910.65	10.8998	1.28	2.43	0.182835	7.02639	2.11948e-12	1.23074e-10
SAUSA300_2510	SACOL2588	USA300HOU_2567	SAUSA300_2510	USA300HOU_2567	SACOL2588 SACOL2589	TetR	-	-	conserved hypothetical protein	218.525	7.77166	1.27	2.41	0.179972	7.05089	1.77782e-12	1.05636e-10
SAUSA300_1968	-	USA300HOU_2003	SAUSA300_1968	USA300HOU_2003	-	-	-	-	putative phage transcriptional regulator	40.3275	5.33369	1.27	2.41	0.289604	4.40106	1.07724e-05	8.42425e-05
SAUSA300_2097	SACOL2136	USA300HOU_2133	SAUSA300_2097	ylbE	ylbE	SigB	-	-	conserved hypothetical protein	852.563	9.73566	1.26	2.39	0.219727	5.75688	8.56806e-09	1.82428e-07
SAUSA300_0510	SACOL0570	USA300HOU_0518	clpC	clpC	ctsR mcsA mcsB clpC	CtsR	-	-	endopeptidase	14170.2	13.7906	1.25	2.38	0.149218	8.37087	5.71944e-17	5.21899e-15
SAUSA300_2486	SACOL2563	USA300HOU_2542	SAUSA300_2486	clpL	clpL	SigB	-	-	putative ATP-dependent Clp proteinase	2034.05	10.9901	1.24	2.36	0.210139	5.9199	3.22128e-09	8.3135e-08
SAUSA300_2511	SACOL2589	USA300HOU_2568	SAUSA300_2511	USA300HOU_2568	SACOL2588 SACOL2589	TetR	-	-	conserved hypothetical protein	192.051	7.58535	1.23	2.35	0.185668	6.64795	2.97197e-11	1.35596e-09
SAUSA300_0207	SACOL0191	USA300HOU_0219	SAUSA300_0207	USA300HOU_0219	SACOL0191	-	-	-	conserved hypothetical protein	241.141	7.91373	1.23	2.35	0.192788	6.4054	1.49973e-10	5.55334e-09
SAUSA300_2477	SACOL2553	USA300HOU_2531	cidC	cidC	cidCBA	CidR	-	-	pyruvate oxidase	6492.94	12.6647	1.21	2.31	0.115627	10.4865	9.96131e-26	1.41395e-23
SAUSA300_2479	SACOL2554.1	USA300HOU_2533	cidA	cidA	-	CidR	-	-	Holin-like protein cidA	111.56	6.80167	1.21	2.31	0.276988	4.36528	1.26963e-05	9.54089e-05
SAUSA300_1006	SACOL1115	-	SAUSA300_1006	-	SACOL1115	-	-	-	conserved hypothetical protein	1322.83	10.3694	1.2	2.3	0.142767	8.38581	5.03758e-17	4.76704e-15
SAUSA300_0507	SACOL0567	USA300HOU_0515	ctsR	ctsR	ctsR mcsA mcsB clpC	CtsR	-	-	transcriptional regulator CtsR	2015.84	10.9772	1.2	2.3	0.163804	7.33971	2.14062e-13	1.40238e-11
SAUSA300_0711	SACOL0787	USA300HOU_0749	SAUSA300_0711	bmrU	bmrU	SigB	-	-	conserved hypothetical protein	1513.39	10.5636	1.2	2.3	0.18662	6.4247	1.32132e-10	5.11513e-09
SAUSA300_1280	SACOL1421	USA300HOU_1320	pstB	pstB	phoU pstB pstA pstC pstS	-	-	-	phosphate ABC transporter, ATP-binding protein	174.594	7.44786	1.2	2.3	0.199486	6.01491	1.79987e-09	5.10963e-08
SAUSA300_2144	SACOL2175	USA300HOU_2177	SAUSA300_2144	amaP	asp23 SACOL2174 amaP opuD2	SigB	-	-	conserved hypothetical protein	17770.8	14.1172	1.2	2.3	0.222779	5.38098	7.40817e-08	1.24525e-06
SAUSA300_2478	SACOL2554	USA300HOU_2532	cidB	cidB	cidCBA	CidR	-	-	Holin-like protein cidB	2129.57	11.0563	1.16	2.23	0.148693	7.78725	6.84813e-15	5.30212e-13
SAUSA300_0503	SACOL0563	USA300HOU_0510	SAUSA300_0503	USA300HOU_0510	SACOL0563	-	-	-	transcriptional regulator, gntR family protein	209.213	7.70883	1.16	2.23	0.175826	6.57758	4.78164e-11	2.03618e-09
SAUSA300_2307	SACOL2357	USA300HOU_2343	SAUSA300_2307	htrB	hrtA hrtB	-	-	-	ABC transporter, permease protein	525.203	9.03673	1.16	2.23	0.259682	4.45946	8.21662e-06	6.81606e-05
SAUSA300_0172	SACOL0156	USA300HOU_0183	SAUSA300_0172	USA300HOU_0183	SACOL0156	SigB	-	-	conserved hypothetical protein	25.9414	4.69718	1.16	2.23	0.392929	2.95316	0.0031454	0.0106726
SAUSA300_1674	SACOL1777	USA300HOU_1716	SAUSA300_1674	htrA1	htrA1	MgrA	-	-	putative serine protease HtrA	5639.48	12.4613	1.15	2.22	0.18465	6.22825	4.71668e-10	1.56508e-08
SAUSA300_1540	SACOL1637	USA300HOU_1581	dnaK	dnaK	hrcA-grpE-dnaKJ	HrcA	-	-	chaperone protein DnaK	24831.8	14.5999	1.15	2.22	0.185255	6.20732	5.38966e-10	1.76546e-08
SAUSA300_0509	SACOL0569	USA300HOU_0517	SAUSA300_0509	mcsB	ctsR mcsA mcsB clpC	CtsR	-	-	ATP guanido phosphotransferase	4058.08	11.9866	1.15	2.22	0.195085	5.90764	3.47043e-09	8.77915e-08
SAUSA300_2626	SACOL2717	USA300HOU_2695	SAUSA300_2626	USA300HOU_2695	SACOL2717	SigB	-	-	conserved hypothetical protein	564.749	9.14147	1.14	2.2	0.155878	7.28523	3.2113e-13	2.05122e-11
SAUSA300_0259	SACOL0250	USA300HOU_0276	SAUSA300_0259	ptbA	ptbA bglA	-	-	-	PTS system, IIA component	197.882	7.6285	1.14	2.2	0.199912	5.69409	1.24028e-08	2.55558e-07
SAUSA300_0693	SACOL0768	USA300HOU_0731	SAUSA300_0693	saeP	saeSRQP	-	-	-	putative lipoprotein	2301.78	11.1685	1.14	2.2	0.200767	5.65842	1.52773e-08	3.07351e-07
SAUSA300_2145	SACOL2176	USA300HOU_2178	SAUSA300_2145	opuD2	asp23 SACOL2174 amaP opuD2	SigB	-	-	glycine betaine transporter	3995.93	11.9643	1.14	2.2	0.211338	5.37691	7.57736e-08	1.26537e-06
SAUSA300_0970	SACOL1077	USA300HOU_1013	purQ	purQ	purEKCSQLFMNHD	PurR	-	-	phosphoribosylformylglycinamidine synthase I	7519.28	12.8764	1.14	2.2	0.233855	4.87083	1.11131e-06	1.29653e-05
SAUSA300_2143	SACOL2174	USA300HOU_2176	SAUSA300_2143	USA300HOU_2176	asp23 SACOL2174 amaP opuD2	SigB	-	-	conserved hypothetical protein	11629.5	13.5055	1.13	2.19	0.23145	4.89111	1.00269e-06	1.18605e-05
SAUSA300_1419	SACOL0351	USA300HOU_1468	SAUSA300_1419	USA300HOU_1468	SACOL0350 SACOL0351	-	-	-	phiSLT ORF80-like protein	3.37478	1.75479	1.13	2.19	0.405482	2.77778	0.00547313	0.0168075
SAUSA300_1542	SACOL1639	USA300HOU_1583	hrcA	hrcA	hrcA-grpE-dnaKJ	HrcA	-	-	heat-inducible transcription repressor HrcA	10602.9	13.3722	1.12	2.17	0.174773	6.41356	1.42164e-10	5.42132e-09
SAUSA300_2517	SACOL2596	USA300HOU_2574	SAUSA300_2517	USA300HOU_2574	acrR SACOL2594 - SACOL2597	SigB	-	-	amidohydrolase family protein	1212.26	10.2435	1.12	2.17	0.182134	6.15134	7.68291e-10	2.42344e-08
SAUSA300_0688	SACOL0763	USA300HOU_0726	SAUSA300_0688	yvgN	yvgN	SigB	-	-	oxidoreductase, aldo/keto reductase family	1148.69	10.1658	1.12	2.17	0.190835	5.84514	5.06157e-09	1.20863e-07
SAUSA300_2076	SACOL2114	USA300HOU_2110	SAUSA300_2076	aldA	SACOL2114	SigB	-	-	aldehyde dehydrogenase family protein	4223.67	12.0443	1.11	2.16	0.159028	6.96796	3.21569e-12	1.78611e-10
SAUSA300_2281	SACOL2327	USA300HOU_2314	hutG	hutG	hutG	SigB	-	-	formimidoylglutamase	1336.43	10.3842	1.11	2.16	0.213488	5.19818	2.01249e-07	2.98026e-06
SAUSA300_1314	SACOL1456	USA300HOU_1358	SAUSA300_1314	USA300HOU_1358	SACOL1456 crr	GraRS	-	-	conserved hypothetical protein	3600.98	11.8142	1.1	2.14	0.102484	10.7314	7.24726e-27	1.23445e-24
SAUSA300_1315	SACOL1457	USA300HOU_1359	crr	crr	SACOL1456 crr	GraRS	-	-	PTS system, glucose-specific IIA component	7456.77	12.8643	1.1	2.14	0.113409	9.66161	4.38917e-22	5.90228e-20
SAUSA300_1976	SACOL2007	USA300HOU_2014	SAUSA300_1976	dapE	dapE	-	-	-	probable succinyl-diaminopimelate desuccinylase	644.822	9.33276	1.1	2.14	0.187494	5.88705	3.9316e-09	9.84828e-08
SAUSA300_1429	-	USA300HOU_1480	SAUSA300_1429	-	-	-	-	-	phiSLT ORF53-like protein	3.63761	1.86299	1.09	2.13	0.413673	2.63086	0.00851701	0.0250414
SAUSA300_0971	SACOL1078	USA300HOU_1014	purL	purL	purEKCSQLFMNHD	PurR	-	-	phosphoribosylformylglycinamidine synthase II	29902.8	14.868	1.08	2.11	0.228483	4.73809	2.15743e-06	2.29677e-05
SAUSA300_2142	SACOL2173	USA300HOU_2175	asp23	asp23	asp23 SACOL2174 amaP opuD2	SigB	-	-	alkaline shock protein 23	33665.4	15.039	1.07	2.1	0.206123	5.19994	1.99351e-07	2.98026e-06
SAUSA300_0816	SACOL0912	USA300HOU_0868	SAUSA300_0816	USA300HOU_0868	SACOL0912	SigB	-	-	CsbD-like superfamily	22409.8	14.4518	1.07	2.1	0.219804	4.85632	1.19585e-06	1.38253e-05
SAUSA300_1954	-	USA300HOU_1985	SAUSA300_1954	USA300HOU_1985	-	-	-	-	phiPVL ORF050-like protein	4.30488	2.10597	1.07	2.1	0.408048	2.6141	0.00894637	0.0260342
SAUSA300_0643	SACOL0714	USA300HOU_0678	SAUSA300_0643	USA300HOU_0678	SACOL0714	-	-	-	acetyltransferase, GNAT family	912.981	9.83444	1.06	2.08	0.159624	6.6267	3.43284e-11	1.51222e-09
SAUSA300_0618	SACOL0688	USA300HOU_0651	SAUSA300_0618	mntC	mntABC	-	-	-	ABC transporter, substrate-binding protein	4721.56	12.205	1.06	2.08	0.16176	6.53988	6.15678e-11	2.53719e-09
SAUSA300_0976	SACOL1083	USA300HOU_1018	purD	purD	purEKCSQLFMNHD	PurR	-	-	phosphoribosylamine--glycine ligase	54311.5	15.729	1.05	2.07	0.200344	5.26351	1.41332e-07	2.2271e-06
SAUSA300_1316	-	USA300HOU_1360	msrB	msrB	-	-	-	-	methionine-R-sulfoxide reductase	5881.37	12.5219	1.04	2.06	0.113865	9.10623	8.52929e-20	9.08014e-18
SAUSA300_2630	SACOL2721	USA300HOU_2699	nixA	nixA	nixA	SigB	-	-	high-affinity nickel-transporter	696.018	9.44298	1.04	2.06	0.186472	5.59537	2.20155e-08	4.36043e-07
SAUSA300_0374	SACOL0446	USA300HOU_0397	SAUSA300_0374	USA300HOU_0397	SACOL0446	SigB	-	-	putative membrane protein	10584.4	13.3697	1.04	2.06	0.22983	4.52015	6.17949e-06	5.48215e-05
SAUSA300_1180	SACOL1306	USA300HOU_1219	SAUSA300_1180	USA300HOU_1219	SACOL1306	-	stringent ctrl	-	conserved hypothetical protein	770.484	9.58962	1.03	2.04	0.177412	5.7883	7.11029e-09	1.60171e-07
SAUSA300_1541	SACOL1638	USA300HOU_1582	grpE	grpE	hrcA-grpE-dnaKJ	HrcA	-	-	co-chaperone GrpE	8947.08	13.1272	1.02	2.03	0.200435	5.11204	3.18705e-07	4.47412e-06
SAUSA300_2631	SACOL2722	USA300HOU_2701	SAUSA300_2631	USA300HOU_2701	SACOL2722	-	-	-	putative N-acetyltransferase	430.597	8.75019	1	2	0.171022	5.87288	4.28294e-09	1.06224e-07
SAUSA300_1279	SACOL1420	USA300HOU_1319	phoU	phoU	phoU pstB pstA pstC pstS	-	-	-	phosphate transport system regulatory protein PhoU	189.371	7.56507	0.99	1.99	0.173981	5.68441	1.31263e-08	2.66173e-07
SAUSA300_0666	SACOL0740	USA300HOU_0703	SAUSA300_0666	yvdD	yvdD SACOL0741 SACOL0742	SigB	-	-	decarboxylase family protein	3086.44	11.5917	0.98	1.97	0.163152	6.01679	1.77908e-09	5.10736e-08
SAUSA300_0310	SACOL0307	USA300HOU_0330	pfoR	pfoR	pfoR	-	-	-	perfringolysin O regulator protein	4908.17	12.261	0.98	1.97	0.193529	5.08891	3.6012e-07	4.94681e-06
SAUSA300_0972	SACOL1079	USA300HOU_1015	purF	purF	purEKCSQLFMNHD	PurR	-	-	amidophosphoribosyltransferase	30526.4	14.8978	0.98	1.97	0.222908	4.40887	1.03913e-05	8.2453e-05
SAUSA300_0394	SACOL0467	USA300HOU_0421	SAUSA300_0394	USA300HOU_0421	SACOL0466 SACOL0467	GraRS	-	-	FAD/NAD(P)-binding Rossmann fold Superfamily	59.0836	5.88469	0.98	1.97	0.271536	3.61768	0.000297251	0.00144736
SAUSA300_1317	-	USA300HOU_1361	msrA	msrA1	-	-	-	-	methionine-S-sulfoxide reductase	7349.98	12.8435	0.97	1.96	0.121212	7.97495	1.52438e-15	1.25639e-13
SAUSA300_2398	SACOL2461	USA300HOU_2443	SAUSA300_2398	ybbM	ybbM SACOL2462	SigB	-	-	putative membrane protein	1021.16	9.99599	0.97	1.96	0.162292	5.96615	2.42921e-09	6.65699e-08
SAUSA300_0975	SACOL1082	USA300HOU_1017	purH	purH	purEKCSQLFMNHD	PurR	-	-	bifunctional purine biosynthesis protein	48232.3	15.5577	0.97	1.96	0.183731	5.29644	1.1808e-07	1.92163e-06
SAUSA300_0604	SACOL0671	USA300HOU_0621	SAUSA300_0604	USA300HOU_0621	SACOL0671	SigB	-	-	hydrolase, alpha/beta hydrolase fold family	2232.88	11.1247	0.97	1.96	0.204528	4.72282	2.326e-06	2.43563e-05
SAUSA300_1563	SACOL1661	USA300HOU_1606	accC	accC	SACOL1659 lamB accC accB ahs2 dur1	MgrA	-	-	acetyl-CoA carboxylase, biotin carboxylase	427.945	8.74128	0.97	1.96	0.306192	3.15483	0.00160592	0.00608772
SAUSA300_0329	SACOL0399	USA300HOU_0349	SAUSA300_0329	USA300HOU_0349	SACOL0399	SigB	-	-	putative oxidoreductase	1570.55	10.6171	0.96	1.95	0.177791	5.39111	7.00242e-08	1.20075e-06
SAUSA300_0974	SACOL1081	-	purN	-	purEKCSQLFMNHD	-	-	-	phosphoribosylglycinamide formyltransferase	19841.8	14.2763	0.96	1.95	0.19507	4.92419	8.47109e-07	1.03065e-05
SAUSA300_2501	SACOL2579	USA300HOU_2559	SAUSA300_2501	crtI	crtNMQIO	SigB	-	-	phytoene dehydrogenase	606.305	9.2439	0.96	1.95	0.217903	4.40588	1.05356e-05	8.28261e-05
SAUSA300_2327	SACOL2379	-	SAUSA300_2327	-	SACOL2379	-	-	-	conserved hypothetical protein	1809.07	10.821	0.95	1.93	0.123109	7.75156	9.07698e-15	6.82108e-13
SAUSA300_2474	SACOL2550	USA300HOU_2526	SAUSA300_2474	trxA_6	trxA_6 SACOL2551	GraRS	-	-	conserved hypothetical protein	324.742	8.34315	0.95	1.93	0.149945	6.35823	2.04097e-10	7.3446e-09
SAUSA300_1864	SACOL1941	USA300HOU_1879	SAUSA300_1864	yihY	yihY	SigB	-	-	putative membrane protein	5984.3	12.547	0.95	1.93	0.189501	5.01377	5.33734e-07	6.9576e-06
SAUSA300_0084	SACOL0062	USA300HOU_0091	SAUSA300_0084	cstR	cstR tauE	CstR	-	-	conserved hypothetical protein	125.747	6.97438	0.95	1.93	0.196298	4.81413	1.47842e-06	1.65674e-05
SAUSA300_2629	SACOL2720	USA300HOU_2698	SAUSA300_2629	USA300HOU_2698	SACOL2720	SigB	-	-	conserved hypothetical protein	206.82	7.69223	0.95	1.93	0.207534	4.55426	5.25715e-06	4.83166e-05
SAUSA300_0973	SACOL1080	USA300HOU_1016	purM	purM	purEKCSQLFMNHD	PurR	-	-	phosphoribosylformylglycinamidine cyclo-ligase	27921	14.7691	0.94	1.92	0.208565	4.50594	6.6081e-06	5.72328e-05
SAUSA300_0030	SACOL0031	USA300HOU_0029	SAUSA300_0030	ugpQ	-	GraRS	-	-	putative glycerophosphoryl diester phosphodiesterase	1002.41	9.96926	0.93	1.91	0.149594	6.24556	4.22286e-10	1.45803e-08
SAUSA300_1197	SACOL1325	USA300HOU_1236	SAUSA300_1197	bsaA	bsaA	AgrA	-	-	glutathione peroxidase	1544.33	10.5928	0.92	1.89	0.167701	5.51388	3.51009e-08	6.40591e-07
SAUSA300_0689	SACOL0764	USA300HOU_0727	SAUSA300_0689	csbB	csbB	SigB	-	-	glycosyl transferase, group 2 family protein	2414.88	11.2377	0.92	1.89	0.168461	5.4898	4.02399e-08	7.24035e-07
SAUSA300_1107	SACOL1226	-	SAUSA300_1107	-	SACOL1226	-	-	-	conserved hypothetical protein	2558.56	11.3211	0.9	1.87	0.151185	5.94621	2.74416e-09	7.30346e-08
SAUSA300_1255	SACOL1396	USA300HOU_1294	fmtC	fmtC	fmtC	-	stringent ctrl	-	oxacillin resistance-related FmtC protein	16458.9	14.0066	0.9	1.87	0.163015	5.52749	3.24851e-08	6.05836e-07
SAUSA300_1277	SACOL1418	USA300HOU_1317	SAUSA300_1277	USA300HOU_1317	SACOL1418	-	stringent ctrl	-	conserved hypothetical protein	304.881	8.2521	0.89	1.85	0.155048	5.76001	8.4108e-09	1.80585e-07
SAUSA300_0619	SACOL0689	USA300HOU_0652	SAUSA300_0619	mntB	mntABC	-	-	-	ABC transporter, permease protein	3347.09	11.7087	0.89	1.85	0.162062	5.48029	4.24633e-08	7.53429e-07
SAUSA300_2499	SACOL2577	USA300HOU_2557	crtM	crtM	crtNMQIO	SigB	-	-	squalene desaturase	448.653	8.80945	0.89	1.85	0.24917	3.57116	0.000355397	0.00167535
SAUSA300_0789	SACOL0875	USA300HOU_0838	SAUSA300_0789	USA300HOU_0838	SACOL0875	-	stringent ctrl	-	putative thioredoxin	1901.56	10.893	0.87	1.83	0.123417	7.07246	1.5221e-12	9.25943e-11
SAUSA300_0825	SACOL0922	USA300HOU_0879	SAUSA300_0825	fabK	SACOL0921 fabK	SigB	-	-	oxidoreductase, 2-nitropropane dioxygenase family	1005.33	9.97345	0.87	1.83	0.149397	5.82136	5.83693e-09	1.33155e-07
SAUSA300_0982	SACOL1090	USA300HOU_1024	SAUSA300_0982	USA300HOU_1024	rlmI SACOL1090	SigB	-	-	conserved hypothetical protein	3615.22	11.8199	0.87	1.83	0.193288	4.48027	7.4549e-06	6.328e-05
SAUSA300_2275	SACOL2321	USA300HOU_2308	SAUSA300_2275	gdhII	gdhII	SigB	-	-	oxidoreductase, short chain dehydrogenase/reductase family	1595.8	10.6401	0.87	1.83	0.196068	4.44613	8.74295e-06	7.2292e-05
SAUSA300_0667	SACOL0741	USA300HOU_0704	SAUSA300_0667	USA300HOU_0704	yvdD SACOL0741 SACOL0742	SigB	-	-	YaiI/YqxD family protein	2036.14	10.9916	0.87	1.83	0.201469	4.30489	1.67068e-05	0.000120581
SAUSA300_2500	SACOL2578	USA300HOU_2558	SAUSA300_2500	crtQ	crtNMQIO	SigB	-	-	glycosyl transferase	518.505	9.01821	0.87	1.83	0.235789	3.67065	0.000241935	0.00121443
SAUSA300_1909	SACOL1992	USA300HOU_1932	SAUSA300_1909	USA300HOU_1932	SACOL1992	-	-	-	conserved hypothetical protein	3016.84	11.5588	0.86	1.82	0.16919	5.06999	3.97846e-07	5.37829e-06
SAUSA300_2252	SACOL2294	USA300HOU_2284	SAUSA300_2252	USA300HOU_2284	SACOL2294	-	stringent ctrl	-	conserved hypothetical protein	610.856	9.25469	0.86	1.82	0.190923	4.52275	6.10408e-06	5.43412e-05
SAUSA300_1454	SACOL1549	USA300HOU_1507	zwf	zwf	zwf	GraRS	-	-	glucose-6-phosphate 1-dehydrogenase	12673.5	13.6295	0.85	1.8	0.118509	7.14528	8.98099e-13	5.59669e-11
SAUSA300_0070	-	USA300HOU_0075	SAUSA300_0070	USA300HOU_0075	-	-	-	-	putative lysophospholipase	1600.98	10.6447	0.85	1.8	0.14665	5.8233	5.76962e-09	1.32805e-07
SAUSA300_0878	SACOL0980	USA300HOU_0934	SAUSA300_0878	lysR	lysR	-	-	-	transcriptional regulator, LysR family	30.2064	4.91678	0.85	1.8	0.330696	2.58394	0.00976789	0.0278849
SAUSA300_1659	SACOL1762	USA300HOU_1700	tpx	tpx	tpx	PerR	-	-	thiol peroxidase	6536.35	12.6743	0.84	1.79	0.12156	6.93763	3.98721e-12	2.07905e-10
SAUSA300_0752	SACOL0833	USA300HOU_0797	clpP	clpP	clpP	CtsR	-	-	ATP-dependent Clp protease, proteolytic subunit ClpP	10307.2	13.3314	0.83	1.78	0.140862	5.91224	3.37481e-09	8.62265e-08
SAUSA300_1969	-	USA300HOU_2004	SAUSA300_1969	USA300HOU_2004	-	-	-	-	phi77 ORF011-like protein, phage transcriptional repressor	2056.22	11.0058	0.83	1.78	0.157132	5.26254	1.42081e-07	2.2271e-06
SAUSA300_2492	SACOL2570	USA300HOU_2550	SAUSA300_2492	lacA	lacA	-	stringent ctrl	-	acetyltransferase family protein	249.344	7.96199	0.83	1.78	0.180279	4.60928	4.04059e-06	3.86656e-05
SAUSA300_0370	SACOL0442	USA300HOU_0392	SAUSA300_0370	selX	selX	SaeRS	-	-	putative staphylococcal enterotoxin	244.824	7.9356	0.83	1.78	0.215555	3.85912	0.000113798	0.000632072
SAUSA300_1513	SACOL1610	USA300HOU_1555	SAUSA300_1513	sodA	sodA2	-	-	-	superoxide dismutase (Mn/Fe family)	34570.7	15.0773	0.82	1.77	0.129378	6.31094	2.77338e-10	9.84166e-09
SAUSA300_0857	SACOL0957	USA300HOU_0914	SAUSA300_0857	ppi	ppi	-	stringent ctrl	-	conserved hypothetical protein	3982	11.9593	0.82	1.77	0.147984	5.57165	2.52338e-08	4.88427e-07
SAUSA300_1030	SACOL1141	USA300HOU_1065	SAUSA300_1030	isdC	isdABCDEFG	Fur	-	-	iron transport associated domain protein	136.752	7.09542	0.82	1.77	0.187182	4.35572	1.32629e-05	9.90837e-05
SAUSA300_1790	SACOL1897	USA300HOU_1833	prsA	prsA	prsA	VraSR	-	-	foldase protein PrsA precursor	10604.7	13.3724	0.82	1.77	0.199317	4.11162	3.92899e-05	0.000247866
SAUSA300_0622	SACOL0692	USA300HOU_0655	SAUSA300_0622	USA300HOU_0655	SACOL0692	-	stringent ctrl	-	putative membrane protein	555.654	9.11804	0.82	1.77	0.213725	3.84946	0.00011838	0.000649059
SAUSA300_0865	SACOL0966	USA300HOU_0921	pgi	pgi	pgi	-	stringent ctrl	-	glucose-6-phosphate isomerase	22389.1	14.4505	0.81	1.75	0.13558	5.96046	2.5153e-09	6.76483e-08
SAUSA300_1560	SACOL1658	USA300HOU_1604	SAUSA300_1560	USA300HOU_1604	SACOL1658	-	stringent ctrl	-	conserved hypothetical protein	644.09	9.33112	0.81	1.75	0.140159	5.78608	7.2047e-09	1.60171e-07
SAUSA300_0260	SACOL0251	USA300HOU_0277	bglA	bglA	ptbA bglA	-	-	-	6-phospho-beta-glucosidase	454.311	8.82753	0.81	1.75	0.18488	4.40635	1.05126e-05	8.28261e-05
SAUSA300_2447	SACOL2519	USA300HOU_2497	SAUSA300_2447	USA300HOU_2497	SACOL2519	SigB	-	-	conserved hypothetical protein	1431.61	10.4834	0.81	1.75	0.256254	3.14862	0.00164044	0.00619102
SAUSA300_2108	SACOL2149	USA300HOU_2149	mtlD	mtlD	mtlF mtlR mtlA mtlD	GraRS	stringent ctrl	-	Mannitol-1-phosphate 5-dehydrogenase	1600.01	10.6439	0.8	1.74	0.156047	5.10779	3.25951e-07	4.55085e-06
SAUSA300_0824	SACOL0921	USA300HOU_0878	SAUSA300_0824	USA300HOU_0878	SACOL0921 fabK	SigB	-	-	conserved hypothetical protein	1116.75	10.1251	0.8	1.74	0.158288	5.08077	3.75913e-07	5.13614e-06
SAUSA300_0930	SACOL1034	-	SAUSA300_0930	-	SACOL1034	-	-	-	lipoate-protein ligase A family protein	1695.75	10.7277	0.8	1.74	0.163193	4.92684	8.3569e-07	1.02162e-05
SAUSA300_0083	SACOL0061	USA300HOU_0090	SAUSA300_0083	tauE	cstR tauE	CstR	-	-	putative membrane protein	338.423	8.40268	0.8	1.74	0.174704	4.55085	5.34285e-06	4.89282e-05
SAUSA300_0668	SACOL0742	USA300HOU_0705	SAUSA300_0668	USA300HOU_0705	yvdD SACOL0741 SACOL0742	SigB	-	-	conserved hypothetical protein	2711.96	11.4051	0.8	1.74	0.177826	4.50126	6.75505e-06	5.83079e-05
SAUSA300_0883	SACOL0985	USA300HOU_0939	SAUSA300_0883	eap	eap	SigB	-	-	putative surface protein	423.217	8.72525	0.8	1.74	0.184566	4.33182	1.47881e-05	0.000108887
SAUSA300_0965	SACOL1072	USA300HOU_1008	folD	folD	folD	PurR	-	-	methylenetetrahydrofolate dehydrogenase/methenyltetrahydrofolate cyclohydrolase	12437.7	13.6024	0.79	1.73	0.121444	6.49087	8.53404e-11	3.40695e-09
SAUSA300_1716	SACOL1821	USA300HOU_1761	SAUSA300_1716	USA300HOU_1761	SACOL1821	SigB	-	-	conserved hypothetical protein	337.551	8.39896	0.79	1.73	0.167988	4.68377	2.8164e-06	2.85552e-05
SAUSA300_1970	-	USA300HOU_2005	SAUSA300_1970	USA300HOU_2005	-	-	-	-	putative exonuclease	1331.41	10.3787	0.79	1.73	0.17838	4.41206	1.02394e-05	8.1831e-05
SAUSA300_0620	SACOL0690	USA300HOU_0653	SAUSA300_0620	mntA	mntABC	-	-	-	ABC transporter ATP-binding protein	4745.17	12.2122	0.79	1.73	0.17863	4.4095	1.03608e-05	8.2453e-05
SAUSA300_0105	SACOL0085	USA300HOU_0114	SAUSA300_0105	hipO	SACOL0085 SACOL0086	SigB	-	-	peptidase, M20/M25/M40 family	324.839	8.34358	0.79	1.73	0.191759	4.1124	3.91571e-05	0.000247639
SAUSA300_2107	SACOL2148	USA300HOU_2148	mtlA	mtlA	mtlF mtlR mtlA mtlD	GraRS	stringent ctrl	-	PTS system, mannitol specific IIA component	792.399	9.63008	0.79	1.73	0.19603	4.03014	5.57444e-05	0.000338306
SAUSA300_2593	SACOL2682	USA300HOU_2659	SAUSA300_2593	USA300HOU_2659	SACOL2682	SigB	-	-	conserved hypothetical protein	385.797	8.5917	0.78	1.72	0.176283	4.40663	1.04989e-05	8.28261e-05
SAUSA300_1910	SACOL1993	USA300HOU_1933	SAUSA300_1910	pmtD	ytrA pmtABCD	YtrA	-	-	putative membrane protein	1769.24	10.7889	0.78	1.72	0.181222	4.32871	1.49982e-05	0.000109801
SAUSA300_0067	-	USA300HOU_0072	SAUSA300_0067	USA300HOU_0072	-	-	-	-	universal stress protein family	1904.52	10.8952	0.78	1.72	0.191824	4.07965	4.51045e-05	0.000282456
SAUSA300_2147	SACOL2178	USA300HOU_2180	SAUSA300_2147	USA300HOU_2180	SACOL2178	-	stringent ctrl	-	alcohol dehydrogenase, zinc-containing	2265.54	11.1456	0.77	1.71	0.115523	6.64388	3.05524e-11	1.3695e-09
SAUSA300_0859	SACOL0959	USA300HOU_0915	SAUSA300_0859	namA	namA	-	-	-	NADH-dependent flavin oxidoreductase	1427.25	10.479	0.77	1.71	0.145062	5.30014	1.15716e-07	1.89522e-06
SAUSA300_0719	SACOL0797	USA300HOU_0760	SAUSA300_0719	sstB	sstABCD	Fur	-	-	iron compound ABC transporter, permease protein	566.089	9.14489	0.77	1.71	0.174178	4.42659	9.5733e-06	7.81463e-05
SAUSA300_1966	-	USA300HOU_2000	SAUSA300_1966	USA300HOU_2000	-	-	-	-	phi77 ORF014-like protein, phage anti-repressor protein	83.4051	6.38206	0.77	1.71	0.210721	3.65924	0.000252964	0.00125989
SAUSA300_2475	SACOL2551	USA300HOU_2527	SAUSA300_2475	USA300HOU_2527	trxA_6 SACOL2551	GraRS	-	-	conserved hypothetical protein	364.774	8.51086	0.76	1.69	0.153018	4.95167	7.35787e-07	9.26077e-06
SAUSA300_0757	SACOL0839	USA300HOU_0803	pgk	pgk	gapR gap pgk tpiA pgm eno	CggR	-	-	phosphoglycerate kinase	28761.3	14.8118	0.76	1.69	0.171996	4.4007	1.07903e-05	8.42425e-05
SAUSA300_2240	SACOL2282	USA300HOU_2271	ureC	ureC	ureABCEFGD	GraRS	-	-	urease, alpha subunit	132.146	7.04599	0.76	1.69	0.176371	4.32949	1.49456e-05	0.00010973
SAUSA300_1564	SACOL1662	USA300HOU_1607	accB	accB	SACOL1659 lamB accC accB ahs2 dur1	MgrA	-	-	acetyl-CoA carboxylase, biotin carboxyl carrier protein	179.848	7.49063	0.76	1.69	0.260132	2.92251	0.00347224	0.0115666
SAUSA300_0933	SACOL1037	-	SAUSA300_0933	-	SACOL1037	-	-	-	conserved hypothetical protein	1160.72	10.1808	0.75	1.68	0.130062	5.74043	9.44363e-09	1.97977e-07
SAUSA300_0566	SACOL0630	USA300HOU_0577	SAUSA300_0566	USA300HOU_0577	SACOL0630	SigB	-	-	amino acid permease	9257.51	13.1764	0.75	1.68	0.14546	5.14261	2.70946e-07	3.84592e-06
SAUSA300_1565	SACOL1663	USA300HOU_1608	SAUSA300_1565	ahs2	SACOL1659 lamB accC accB ahs2 dur1	MgrA	-	-	putative urea amidolyase	370.103	8.53178	0.75	1.68	0.2531	2.96779	0.00299954	0.0102595
SAUSA300_2381	SACOL2439	USA300HOU_2422	SAUSA300_2381	USA300HOU_2422	SACOL2439	MgrA	-	-	conserved hypothetical protein	864.519	9.75575	0.74	1.67	0.121185	6.12412	9.11849e-10	2.84119e-08
SAUSA300_1365	SACOL1516	USA300HOU_1413	rpsA	rpsA	rpsA	-	-	Translation	30S ribosomal protein S1	24723.3	14.5936	0.74	1.67	0.144066	5.10552	3.29882e-07	4.5807e-06
SAUSA300_2463	SACOL2535	USA300HOU_2513	ddh	ddh	ddh	MgrA	-	-	D-lactate dehydrogenase	6704.32	12.7109	0.74	1.67	0.148146	4.96591	6.83788e-07	8.6489e-06
SAUSA300_1307	SACOL1450	USA300HOU_1349	arlS	arlS	arlRS	Fur	-	-	sensor histidine kinase protein	3018.34	11.5595	0.74	1.67	0.16988	4.33538	1.45512e-05	0.000108076
SAUSA300_2416	SACOL2482	USA300HOU_2463	SAUSA300_2416	-	-	-	-	-	glucose 1-dehydrogenase-like protein	377.473	8.56023	0.74	1.67	0.172758	4.2576	2.06634e-05	0.000143856
SAUSA300_2525	SACOL2605	USA300HOU_2582	SAUSA300_2525	USA300HOU_2582	SACOL2605	SigB	-	-	conserved hypothetical protein	406.422	8.66684	0.74	1.67	0.186469	3.98706	6.6897e-05	0.000400286
SAUSA300_2415	SACOL2481	USA300HOU_2462	SAUSA300_2415	USA300HOU_2462	SACOL2481	SigB	-	-	conserved hypothetical protein	209.035	7.7076	0.74	1.67	0.190523	3.86677	0.000110286	0.000613904
SAUSA300_1762	SACOL1873	USA300HOU_1810	epiF	epiF	epiGEFPDCBA	SigB	-	-	lantibiotic epidermin immunity protein F	293.885	8.19911	0.74	1.67	0.205576	3.60346	0.000314006	0.00151375
SAUSA300_0770	SACOL0854	USA300HOU_0817	SAUSA300_0770	USA300HOU_0817	SACOL0853 SACOL0854	SigB	-	-	conserved hypothetical protein	57.1017	5.83546	0.74	1.67	0.235088	3.13917	0.00169426	0.00632872
SAUSA300_2146	SACOL2177	USA300HOU_2179	SAUSA300_2146	USA300HOU_2179	SACOL2177	-	-	-	alcohol dehydrogenase, zinc-containing	1046.95	10.032	0.73	1.66	0.117479	6.22828	4.71584e-10	1.56508e-08
SAUSA300_1256	SACOL1397	USA300HOU_1295	msrA	msrA2	msrA2	Rot	stringent ctrl	-	peptide methionine sulfoxide reductase MsrA	780.266	9.60782	0.73	1.66	0.140912	5.18765	2.1296e-07	3.09155e-06
SAUSA300_0115	SACOL0097	USA300HOU_0124	sirC	sirC	sirABC	Fur	-	-	iron compound ABC transporter, permease protein SirC	2267.41	11.1468	0.73	1.66	0.140358	5.17091	2.32954e-07	3.34381e-06
SAUSA300_1581	SACOL1679	USA300HOU_1624	SAUSA300_1581	USA300HOU_1624	SACOL1679	SigB	-	-	conserved hypothetical protein	5681.39	12.472	0.73	1.66	0.16057	4.53602	5.73257e-06	5.15729e-05
SAUSA300_1653	SACOL1754	USA300HOU_1693	SAUSA300_1653	USA300HOU_1693	SACOL1754	-	-	-	conserved hypothetical protein	2988.27	11.5451	0.73	1.66	0.174325	4.16627	3.09628e-05	0.000203367
SAUSA300_2392	SACOL2452	USA300HOU_2436	opuCb	opuCB	opuCD opuCC opuCB opuCA	GraRS	-	-	glycine betaine/carnitine/choline ABC transporter	218.258	7.76989	0.73	1.66	0.211609	3.46408	0.00053204	0.00234373
SAUSA300_1902	SACOL1985	USA300HOU_1925	SAUSA300_1902	ykgB	ykgB	-	stringent ctrl	-	conserved hypothetical protein	3425.79	11.7422	0.72	1.65	0.128268	5.5753	2.47103e-08	4.85653e-07
SAUSA300_1784	SACOL1891	USA300HOU_1827	SAUSA300_1784	traP	traP	GraRS	-	-	signal transduction protein TRAP	5288.66	12.3687	0.72	1.65	0.155139	4.63946	3.49318e-06	3.39357e-05
SAUSA300_1582	SACOL1680	USA300HOU_1625	SAUSA300_1582	csbD	csbD	SigB	-	-	conserved hypothetical protein	6942.61	12.7613	0.72	1.65	0.168684	4.24083	2.22695e-05	0.00015378
SAUSA300_2573	SACOL2660	USA300HOU_2638	isaB	isaB	isaB	MgrA	-	-	immunodominant antigen B	2654.31	11.3741	0.72	1.65	0.172927	4.17421	2.99023e-05	0.000197667
SAUSA300_1725	SACOL1831	USA300HOU_1770	SAUSA300_1725	tal	tal	-	stringent ctrl	-	transaldolase	3252.73	11.6674	0.71	1.64	0.113122	6.28919	3.19129e-10	1.11695e-08
SAUSA300_0756	SACOL0838	USA300HOU_0802	gap	gap	gapR gap pgk tpiA pgm eno	CggR	-	-	glyceraldehyde-3-phosphate dehydrogenase, type I	104084	16.6674	0.71	1.64	0.159896	4.43013	9.41761e-06	7.71218e-05
SAUSA300_2624	SACOL2715	USA300HOU_2693	SAUSA300_2624	USA300HOU_2693	SACOL2715 padR	-	-	-	putative membrane protein	578.037	9.17502	0.71	1.64	0.16189	4.38325	1.16921e-05	9.02517e-05
SAUSA300_0340	SACOL0410	USA300HOU_0360	SAUSA300_0340	azoR1	catE SACOL0409 azoR1	QsrR	-	-	NADH-dependent FMN reductase	296.912	8.21389	0.71	1.64	0.190746	3.72061	0.000198739	0.00102582
SAUSA300_2498	SACOL2576	USA300HOU_2556	crtN	crtN	crtNMQIO	SigB	-	-	squalene synthase	702.658	9.45668	0.71	1.64	0.214274	3.32253	0.000892048	0.0036584
SAUSA300_1214	SACOL1349	USA300HOU_1260	SAUSA300_1214	gLY1	gLY1	MgrA	-	-	conserved hypothetical protein	84.672	6.40381	0.71	1.64	0.244794	2.91689	0.00353537	0.0117547
SAUSA300_0778	SACOL0862	USA300HOU_0825	SAUSA300_0778	USA300HOU_0825	SACOL0862 SACOL0863	SigB	-	-	conserved hypothetical protein	324.517	8.34215	0.7	1.62	0.134044	5.21898	1.79908e-07	2.75249e-06
SAUSA300_0534	SACOL0595	USA300HOU_0542	SAUSA300_0534	USA300HOU_0542	SACOL0595	AgrA	stringent ctrl	-	amidohydrolase	1379.98	10.4304	0.7	1.62	0.152131	4.56923	4.89519e-06	4.51524e-05
SAUSA300_1194	SACOL1322	USA300HOU_1233	SAUSA300_1194	USA300HOU_1233	glpK glpD SACOL1322 miaA hfq	SarA	stringent ctrl	-	hydrolase, alpha/beta hydrolase fold family	489.724	8.93582	0.7	1.62	0.156094	4.46621	7.96179e-06	6.64783e-05
SAUSA300_2284	SACOL2330	USA300HOU_2317	SAUSA300_2284	USA300HOU_2317	SACOL2330	AgrA	-	-	conserved hypothetical protein	587.674	9.19887	0.7	1.62	0.159113	4.38234	1.17412e-05	9.03574e-05
SAUSA300_1865	SACOL1942	USA300HOU_1880	vraR	vraR	vraRSTU	VraSR	-	-	DNA-binding response regulator	4130.09	12.012	0.7	1.62	0.183526	3.80691	0.000140714	0.000756892
SAUSA300_1050	SACOL1162	USA300HOU_1087	SAUSA300_1050	rdgB	murI rdgB SACOL1164	GraRS	-	-	non-canonical purine NTP pyrophosphatase, rdgB/HAM1 family	2328.76	11.1853	0.69	1.61	0.141886	4.83497	1.33168e-06	1.52576e-05
SAUSA300_0106	SACOL0086	USA300HOU_0115	SAUSA300_0106	norC	norC hipO	SigB	-	-	putative drug transporter	482.6	8.91468	0.69	1.61	0.198432	3.46815	0.000524062	0.00231657
SAUSA300_0350	SACOL0420	USA300HOU_0370	SAUSA300_0350	USA300HOU_0370	SACOL0420 SACOL0421 SACOL0422 SACOL0424	-	-	-	transcriptional regulator, Cro/CI family-related protein	111.57	6.80181	0.69	1.61	0.208829	3.30288	0.00095697	0.00389962
SAUSA300_2502	SACOL2580	USA300HOU_2560	SAUSA300_2502	crtO	crtNMQIO	SigB	-	-	conserved hypothetical protein	170.744	7.41569	0.69	1.61	0.219178	3.14287	0.00167301	0.00626764
SAUSA300_1051	SACOL1163	USA300HOU_1088	SAUSA300_1051	USA300HOU_1088	murI rdgB SACOL1163	GraRS	-	-	conserved hypothetical protein	2462.25	11.2658	0.68	1.6	0.156147	4.36822	1.25262e-05	9.4688e-05
SAUSA300_1044	SACOL1155	USA300HOU_1080	trx	trxA	trxA	-	-	-	thioredoxin	6983.08	12.7696	0.68	1.6	0.169209	4.03402	5.48305e-05	0.000334348
SAUSA300_1461	SACOL1556	USA300HOU_1514	SAUSA300_1461	USA300HOU_1514	SACOL1556	-	stringent ctrl	-	conserved hypothetical protein	267.983	8.066	0.68	1.6	0.169246	3.9966	6.42599e-05	0.000387227
SAUSA300_0759	SACOL0841	USA300HOU_0805	gpmI	pgm	gapR gap pgk tpiA pgm eno	CggR	-	-	2,3-bisphosphoglycerate-independent phosphoglycerate mutase	51842.3	15.6618	0.68	1.6	0.181131	3.7646	0.000166816	0.000884264
SAUSA300_1728	SACOL1835	USA300HOU_1775	SAUSA300_1728	dkgB	dkgB	SarA	stringent ctrl	-	oxidoreductase, aldo/keto reductase family	953.112	9.8965	0.67	1.59	0.147666	4.54649	5.45469e-06	4.97724e-05
SAUSA300_1912	SACOL1995	USA300HOU_1935	SAUSA300_1912	pmtB	ytrA pmtABCD	YtrA	-	-	putative membrane protein	1329.24	10.3764	0.67	1.59	0.184426	3.61738	0.000297604	0.00144736
SAUSA300_2206	SACOL2241	-	SAUSA300_2206	-	SACOL2241	-	-	-	conserved hypothetical protein	1663.16	10.6997	0.66	1.58	0.107059	6.19232	5.92859e-10	1.91741e-08
SAUSA300_1049	SACOL1161	USA300HOU_1086	murI	murI	murI rdgB SACOL1165	GraRS	-	-	glutamate racemase	2390.17	11.2229	0.66	1.58	0.122221	5.40364	6.53028e-08	1.12736e-06
SAUSA300_0760	SACOL0842	USA300HOU_0806	eno	eno	gapR gap pgk tpiA pgm eno	CggR	-	-	phosphopyruvate hydratase	71064.2	16.1168	0.66	1.58	0.142071	4.6771	2.90959e-06	2.91529e-05
SAUSA300_0381	SACOL0453	USA300HOU_0405	SAUSA300_0381	nfrA	nfrA	-	-	-	putative NAD(P)H-flavin oxidoreductase	1090.02	10.0901	0.66	1.58	0.142988	4.6432	3.43054e-06	3.34543e-05
SAUSA300_0681	SACOL0755	USA300HOU_0719	SAUSA300_0681	USA300HOU_0719	SACOL0755	GraRS	-	-	conserved hypothetical protein	1829.38	10.8371	0.66	1.58	0.157716	4.1729	3.00741e-05	0.00019804
SAUSA300_1855	SACOL1932	USA300HOU_1869	sgtB	sgtB	sgtB	VraSR	-	-	monofunctional glycosyltransferase	3267.38	11.6739	0.66	1.58	0.162776	4.03031	5.57029e-05	0.000338306
SAUSA300_1215	SACOL1350	USA300HOU_1261	SAUSA300_1215	USA300HOU_1261	SACOL1350 cls1	-	stringent ctrl	-	conserved hypothetical protein	550.16	9.10371	0.66	1.58	0.171532	3.83674	0.000124677	0.000682122
SAUSA300_0758	SACOL0840	USA300HOU_0804	tpiA	tpiA	gapR gap pgk tpiA pgm eno	CggR	-	-	triosephosphate isomerase	26180.7	14.6762	0.66	1.58	0.173776	3.78577	0.00015323	0.000819046
SAUSA300_1866	SACOL1943	USA300HOU_1881	vraS	vraS	vraRSTU	VraSR	-	-	two-component sensor histidine kinase	4749.66	12.2136	0.66	1.58	0.175851	3.74942	0.000177246	0.000929907
SAUSA300_1538	SACOL1635	USA300HOU_1579	prmA	prmA	mtaB rsmE prmA dnaJ dnaK grpE hrcA	GraRS	-	Translation	ribosomal protein L11 methyltransferase	3834.32	11.9048	0.65	1.57	0.113082	5.74026	9.45329e-09	1.97977e-07
SAUSA300_1005	SACOL1114	-	SAUSA300_1005	-	SACOL1114	-	-	-	Mn2+/Fe2+ transporter, NRAMP family	541.92	9.08194	0.65	1.57	0.154835	4.22918	2.34549e-05	0.000160663
SAUSA300_0875	SACOL0977	USA300HOU_0931	SAUSA300_0875	yitW	yitW	GraRS	-	-	conserved hypothetical protein	4636.36	12.1788	0.65	1.57	0.181261	3.59666	0.000322323	0.00154737
SAUSA300_0117	SACOL0099	USA300HOU_0126	sirA	sirA	sirABC	Fur	-	-	iron compound ABC transporter, iron compound-binding protein SirA	1156.37	10.1754	0.65	1.57	0.238269	2.72842	0.00636392	0.0192424
SAUSA300_0536	SACOL0597	USA300HOU_0544	SAUSA300_0536	hchA	hchA	SigB	-	-	DJ-1/PfpI family protein	13160	13.6839	0.64	1.56	0.126229	5.04977	4.4234e-07	5.88635e-06
SAUSA300_1914	SACOL1997	USA300HOU_1937	SAUSA300_1914	ytrA	ytrA pmtABCD	YtrA	-	-	GntR family regulatory protein	841.752	9.71725	0.64	1.56	0.136283	4.67818	2.89428e-06	2.91138e-05
SAUSA300_0385	SACOL0457	USA300HOU_0410	SAUSA300_0385	yflT	SACOL0455 SACOL0456 yflT	SigB	-	-	conserved hypothetical protein	1660.55	10.6974	0.64	1.56	0.157108	4.07701	4.56191e-05	0.000284285
SAUSA300_1803	SACOL1911	USA300HOU_1848	SAUSA300_1803	USA300HOU_1848	SACOL1911 SACOL1912	SigB	-	-	conserved hypothetical protein	2936.07	11.5197	0.64	1.56	0.160983	3.95037	7.80304e-05	0.000459373
SAUSA300_1804	SACOL1912	USA300HOU_1849	SAUSA300_1804	USA300HOU_1849	SACOL1911 SACOL1912	SigB	-	-	conserved hypothetical protein	7557.45	12.8837	0.64	1.56	0.163297	3.94248	8.06419e-05	0.000471488
SAUSA300_2393	SACOL2453	USA300HOU_2437	opuCa	opuCA	opuCD opuCC opuCB opuCA	GraRS	-	-	glycine betaine/carnitine/choline ABC transporter ATP-binding protein	367.927	8.52328	0.64	1.56	0.221969	2.867	0.00414378	0.0133174
SAUSA300_1606	SACOL1705	USA300HOU_1650	SAUSA300_1606	USA300HOU_1650	SACOL1705	VraSR	-	-	conserved hypothetical protein	1564.09	10.6111	0.64	1.56	0.254361	2.53383	0.0112824	0.0314356
SAUSA300_1452	SACOL1546	USA300HOU_1504	proC	proC	proC	-	stringent ctrl	-	pyrroline-5-carboxylate reductase	1147.87	10.1647	0.63	1.55	0.104196	6.08026	1.19986e-09	3.60662e-08
SAUSA300_0753	SACOL0834	USA300HOU_0798	SAUSA300_0753	USA300HOU_0798	SACOL0834	SigB	-	-	conserved hypothetical protein	1452.95	10.5048	0.63	1.55	0.137277	4.58065	4.63541e-06	4.33827e-05
SAUSA300_2592	SACOL2681	USA300HOU_2658	SAUSA300_2592	USA300HOU_2658	SACOL2681	SigB	-	-	conserved hypothetical protein	860.143	9.74843	0.63	1.55	0.170643	3.66636	0.000246031	0.00122775
SAUSA300_1904	SACOL1987	USA300HOU_1927	SAUSA300_1904	USA300HOU_1927	SACOL1987	SigB	-	-	conserved hypothetical protein	2575.76	11.3308	0.63	1.55	0.184499	3.41269	0.000643261	0.00277155
SAUSA300_2091	SACOL2130	USA300HOU_2127	deoD	deoD	deoD	-	stringent ctrl	-	purine nucleoside phosphorylase	8024.37	12.9702	0.62	1.54	0.104589	5.96481	2.44915e-09	6.65699e-08
SAUSA300_2473	SACOL2549	USA300HOU_2525	SAUSA300_2473	aes	aes	-	-	-	conserved hypothetical protein	2286.57	11.159	0.62	1.54	0.105	5.86972	4.36536e-09	1.06224e-07
SAUSA300_2231	SACOL2273	USA300HOU_2262	fdhD	fdhD	fdhD	-	-	-	formate dehydrogenase family accessory protein FdhD	1701.31	10.7324	0.62	1.54	0.113715	5.4336	5.52282e-08	9.66493e-07
SAUSA300_0707	SACOL0783	USA300HOU_0746	SAUSA300_0707	opuBB	opuBA opuBB	GraRS	-	-	osmoprotectant ABC transporter, permease	2831.95	11.4676	0.62	1.54	0.127186	4.86464	1.14665e-06	1.33168e-05
SAUSA300_1913	SACOL1996	USA300HOU_1936	SAUSA300_1913	pmtA	ytrA pmtABCD	YtrA	-	-	ABC transporter, ATP-binding protein	1926.1	10.9115	0.62	1.54	0.149376	4.14443	3.40656e-05	0.000220908
SAUSA300_0841	SACOL0941	USA300HOU_0899	SAUSA300_0841	ndh2	ndh2	-	stringent ctrl	-	conserved hypothetical protein	4423.42	12.1109	0.62	1.54	0.152032	4.05174	5.08376e-05	0.000312988
SAUSA300_2399	SACOL2462	USA300HOU_2444	SAUSA300_2399	USA300HOU_2444	ybbM SACOL2462	SigB	-	-	ABC transporter, ATP-binding protein	581.88	9.18458	0.62	1.54	0.15623	3.99234	6.54247e-05	0.000392395
SAUSA300_1311	SACOL1453	USA300HOU_1355	murG	murG	SACOL1452 murG	-	stringent ctrl	-	undecaprenyldiphospho-muramoylpentapeptide beta-N-acetylglucosaminyltransferase	3026.47	11.5634	0.62	1.54	0.15666	3.95399	7.686e-05	0.000454577
SAUSA300_1761	SACOL1872	USA300HOU_1809	epiE	epiE	epiGEFPDCBA	SigB	-	-	lantibiotic epidermin immunity protein F	218.665	7.77258	0.62	1.54	0.205187	3.024	0.00249457	0.00871906
SAUSA300_2621	SACOL2712	USA300HOU_2690	SAUSA300_2621	drp35	drp35	CcpA	-	-	conserved hypothetical protein	440.065	8.78157	0.62	1.54	0.207028	3.00104	0.00269057	0.00934021
SAUSA300_2390	SACOL2450	USA300HOU_2434	opuCd	opuCD	opuCD opuCC opuCB opuCA	GraRS	-	-	glycine betaine/carnitine/choline transport system permease	439.495	8.7797	0.62	1.54	0.210026	2.9599	0.00307734	0.0104835
SAUSA300_0871	SACOL0973	USA300HOU_0927	SAUSA300_0871	mhpD	mhpD	GraRS	-	-	conserved hypothetical protein	11246.4	13.4572	0.61	1.53	0.0891674	6.85495	7.13373e-12	3.50513e-10
SAUSA300_1668	SACOL1771	USA300HOU_1710	SAUSA300_1668	ohr	ohr	-	-	-	OsmC/Ohr family protein	649.332	9.34281	0.61	1.53	0.126817	4.78627	1.69908e-06	1.86316e-05
SAUSA300_2296	SACOL2345	USA300HOU_2331	SAUSA300_2296	USA300HOU_2331	SACOL2345	-	-	-	esterase-like protein	2082.83	11.0243	0.61	1.53	0.155633	3.94606	7.94479e-05	0.000466642
SAUSA300_1867	SACOL1944	USA300HOU_1882	SAUSA300_1867	vraT	vraRSTU	VraSR	-	-	conserved hypothetical protein	1779.92	10.7976	0.61	1.53	0.157239	3.89438	9.84511e-05	0.00055651
SAUSA300_1862	SACOL1939	USA300HOU_1877	SAUSA300_1862	ptpA	ptpA SACOL1940	SigB	-	-	conserved hypothetical protein	6157.68	12.5882	0.61	1.53	0.163923	3.73093	0.000190774	0.000988698
SAUSA300_1183	SACOL1309	USA300HOU_1222	SAUSA300_1183	porB	porA porB	Rot	-	-	pyruvate ferredoxin oxidoreductase, beta subunit	4462.79	12.1237	0.61	1.53	0.182229	3.36682	0.000760416	0.00321348
SAUSA300_0937	SACOL1041	-	SAUSA300_0937	-	SACOL1041	-	-	-	conserved hypothetical protein	2500.95	11.2883	0.6	1.52	0.120227	5.01028	5.43495e-07	7.04888e-06
SAUSA300_2295	SACOL2344	USA300HOU_2330	SAUSA300_2295	USA300HOU_2330	SACOL2343 SACOL2344	GraRS	-	-	conserved hypothetical protein	949.017	9.89029	0.6	1.52	0.122314	4.88188	1.05079e-06	1.23722e-05
SAUSA300_0647	SACOL0718	USA300HOU_0682	SAUSA300_0647	vraF	vraGF	-	-	-	ABC transporter, ATP-binding protein	2081.92	11.0237	0.6	1.52	0.127647	4.7122	2.45055e-06	2.55558e-05
SAUSA300_1539	SACOL1636	USA300HOU_1580	dnaJ	dnaJ	hrcA-grpE-dnaKJ	HrcA	-	-	chaperone protein DnaJ	2816.22	11.4595	0.6	1.52	0.128867	4.68497	2.80002e-06	2.85021e-05
SAUSA300_1139	SACOL1263	USA300HOU_1177	sucD	sucD	sucC sucD	GraRS	-	-	succinyl-CoA synthetase, alpha subunit	6773.62	12.7257	0.6	1.52	0.129138	4.62464	3.75254e-06	3.63172e-05
SAUSA300_0031	SACOL0032	USA300HOU_0030	SAUSA300_0031	maoC	-	GraRS	-	-	conserved hypothetical protein	399.642	8.64256	0.6	1.52	0.131513	4.52685	5.98688e-06	5.34842e-05
SAUSA300_1310	SACOL1452	USA300HOU_1354	SAUSA300_1310	USA300HOU_1354	SACOL1452 murG	-	stringent ctrl	-	PAP2 family protein	2268.24	11.1474	0.6	1.52	0.137818	4.32175	1.54798e-05	0.000112361
SAUSA300_0352	SACOL0422	USA300HOU_0372	SAUSA300_0352	USA300HOU_0372	SACOL0420 SACOL0421 SACOL0422 SACOL0424	-	-	-	ABC transporter, ATP-binding protein	1096.02	10.0981	0.6	1.52	0.14284	4.18189	2.8909e-05	0.00019235
SAUSA300_1788	SACOL1895	USA300HOU_1831	SAUSA300_1788	gvpP	gvpP	VraSR	-	-	conserved hypothetical protein	4624.88	12.1752	0.6	1.52	0.14711	4.05259	5.06542e-05	0.000312612
SAUSA300_2462	SACOL2534	USA300HOU_2512	frp	frp	frp	QsrR	-	-	NAD(P)H-flavin oxidoreductase	1195.16	10.223	0.6	1.52	0.164409	3.64751	0.00026479	0.00130859
SAUSA300_1052	SACOL1164	USA300HOU_1090	SAUSA300_1052	ecb	ecb	SaeRS	-	-	fibrinogen-binding protein	10135	13.3071	0.6	1.52	0.177887	3.35961	0.000780519	0.00328538
SAUSA300_1662	SACOL1765	USA300HOU_1703	SAUSA300_1662	nifZ	SACOL1763 thiI nifZ	TraP	-	-	aminotransferase, class V	1633.07	10.6734	-0.6	0.66	0.146402	-4.12897	3.64396e-05	0.000232758
SAUSA300_1730	SACOL1837	USA300HOU_1777	metK	metK	metK	-	stringent ctrl	-	S-adenosylmethionine synthetase	7185.86	12.8109	-0.6	0.66	0.148889	-4.06107	4.88489e-05	0.000302934
SAUSA300_0629	SACOL0699	USA300HOU_0662	pbp4	pbp4	pbp4	-	-	-	penicillin-binding protein 4	2208.34	11.1087	-0.6	0.66	0.173765	-3.4348	0.00059299	0.00258589
SAUSA300_1689	SACOL1793	USA300HOU_1733	SAUSA300_1689	USA300HOU_1733	murC ftsK pheT2 SACOL1793 SACOL1794 pepA1	-	stringent ctrl	-	conserved hypothetical protein	2266.38	11.1462	-0.6	0.66	0.179309	-3.36052	0.000777956	0.00328
SAUSA300_0428	SACOL0497	USA300HOU_0460	SAUSA300_0428	USA300HOU_0460	SACOL0497	-	-	-	conserved hypothetical protein	205.19	7.68082	-0.6	0.66	0.226366	-2.63667	0.00837247	0.0247017
SAUSA300_1445	SACOL1538	USA300HOU_1496	scpA	scpA	rluB scpB scpA	-	-	-	segregation and condensation protein A	2628.76	11.3602	-0.61	0.66	0.130221	-4.66099	3.14699e-06	3.1165e-05
SAUSA300_0741	SACOL0823	USA300HOU_0786	uvrB	uvrB	uvrB uvrA	LexA	stringent ctrl	-	excinuclease ABC, B subunit	2582.91	11.3348	-0.61	0.66	0.132105	-4.64942	3.32871e-06	3.25856e-05
SAUSA300_2201	SACOL2236	USA300HOU_2805	rplB	-	-	-	-	Translation	50S ribosomal protein L2	59245.3	15.8544	-0.61	0.66	0.134112	-4.57489	4.7648e-06	4.42693e-05
SAUSA300_1444	SACOL1537	-	scpB	-	rluB scpB scpA	-	-	-	segregation and condensation protein B	2153.6	11.0725	-0.61	0.66	0.135863	-4.46876	7.86744e-06	6.59059e-05
SAUSA300_1928	-	USA300HOU_1957	SAUSA300_1928	USA300HOU_1957	-	-	-	-	phi77 ORF002-like protein, phage minor structural protein	346.58	8.43704	-0.61	0.66	0.143892	-4.21946	2.44883e-05	0.000166403
SAUSA300_1118	SACOL1239	USA300HOU_1161	SAUSA300_1118	vfrA	vfrA fakA	-	stringent ctrl	-	conserved hypothetical protein	4944.29	12.2715	-0.61	0.66	0.177187	-3.44189	0.000577668	0.0025273
SAUSA300_1027	SACOL1137	-	rpmF	-	SACOL1136 rpmF	-	-	Translation	50S ribosomal protein L32	12841.6	13.6485	-0.61	0.66	0.199284	-3.05989	0.00221417	0.00792726
SAUSA300_2185	SACOL2220	USA300HOU_2222	rplO	rplO	adk secY rplO rpmD rpsE rplR rplF rpsH rpsN2 rplE rplX rplN rpsQ rpmC rplP rpsC rplV rpsS rplB rplW rplD rplC rpsJ	-	stringent ctrl	Translation	50S ribosomal protein L15	29061.5	14.8268	-0.62	0.65	0.125592	-4.90781	9.20996e-07	1.10476e-05
SAUSA300_0367	SACOL0438	USA300HOU_0388	ssb	ssb	rpsF ssb rpsR	-	stringent ctrl	-	single-strand binding protein	36579.2	15.1587	-0.62	0.65	0.135335	-4.59123	4.40648e-06	4.15445e-05
SAUSA300_2435	-	-	SAUSA300_2435	-	-	-	-	-	cell wall surface anchor family protein	843.568	9.72036	-0.62	0.65	0.146101	-4.23965	2.23871e-05	0.000154176
SAUSA300_0089	SACOL0067	USA300HOU_0096	SAUSA300_0089	dus	dus	-	stringent ctrl	Translation	Probable tRNA-dihydrouridine synthase	3115.94	11.6055	-0.62	0.65	0.14754	-4.21385	2.51059e-05	0.000169751
SAUSA300_1443	SACOL1536	USA300HOU_1495	rluB	rluB	rluB scpB scpA	-	-	Translation	ribosomal large subunit pseudouridine synthase B, RluB	3047.15	11.5732	-0.63	0.65	0.12995	-4.81584	1.4658e-06	1.64983e-05
SAUSA300_0704	SACOL0779	USA300HOU_0743	SAUSA300_0704	USA300HOU_0743	SACOL0779 recQ1	AgrA	-	-	ABC transporter, ATP-binding protein	3226.61	11.6558	-0.63	0.65	0.133282	-4.72441	2.30789e-06	2.42661e-05
SAUSA300_0368	SACOL0439	USA300HOU_0389	rpsR	rpsR	rpsF ssb rpsR	-	stringent ctrl	Translation	ribosomal protein S18	15669	13.9356	-0.63	0.65	0.147361	-4.28555	1.82285e-05	0.000129372
SAUSA300_2289	SACOL2338	USA300HOU_2324	SAUSA300_2289	USA300HOU_2324	SACOL2338	-	stringent ctrl	-	conserved hypothetical protein	719.189	9.49023	-0.63	0.65	0.14728	-4.28115	1.85933e-05	0.000131595
SAUSA300_2081	SACOL2119	USA300HOU_2115	pyrG	pyrG	pyrG	MgrA	-	-	CTP synthase	11486.7	13.4877	-0.63	0.65	0.195916	-3.22742	0.00124911	0.00492513
SAUSA300_2249	SACOL2291	USA300HOU_2280	ssaA	ssaA	ssaA	SarA	stringent ctrl	-	secretory antigen precursor SsaA	7462.18	12.8654	-0.63	0.65	0.219072	-2.86205	0.00420911	0.0134428
SAUSA300_2325	SACOL2377	USA300HOU_2363	SAUSA300_2325	USA300HOU_2363	SACOL2377	-	-	-	conserved hypothetical protein	152.646	7.25405	-0.63	0.65	0.233745	-2.68401	0.00727449	0.0216877
SAUSA300_0024	SACOL0023	USA300HOU_0022	SAUSA300_0024	walJ	yycJ	CodY	stringent ctrl	-	metallo-beta-lactamase family protein	809.397	9.6607	-0.64	0.64	0.143444	-4.43736	9.10709e-06	7.49554e-05
SAUSA300_0550	SACOL0612	USA300HOU_0559	SAUSA300_0550	USA300HOU_0559	SACOL0612	-	-	-	glycosyl transferase, group 1 family protein	4657.85	12.1854	-0.64	0.64	0.152928	-4.20418	2.62027e-05	0.000175777
SAUSA300_1335	SACOL1482	USA300HOU_1380	SAUSA300_1335	USA300HOU_1380	SACOL1482	-	stringent ctrl	-	conserved hypothetical protein	1408.66	10.4601	-0.64	0.64	0.159547	-4.04235	5.29189e-05	0.000324239
SAUSA300_2012	SACOL2048	USA300HOU_2054	leuC	leuC	ilvDBNC-leuABCD-ilvA2	CodY	-	-	3-isopropylmalate dehydratase, large subunit	649.996	9.34429	-0.64	0.64	0.16051	-3.99569	6.45069e-05	0.000387801
SAUSA300_2614	SACOL2705	USA300HOU_2683	SAUSA300_2614	USA300HOU_2683	SACOL2705	MgrA	-	-	putative lipoprotein	1316.93	10.363	-0.64	0.64	0.174767	-3.67522	0.000237647	0.00119761
SAUSA300_1133	SACOL1256	-	trmD	-	rpsP rimM trmD rplS	-	-	Translation	tRNA (guanine-N1)-methyltransferase	2860.48	11.482	-0.64	0.64	0.188265	-3.39262	0.000692265	0.00294966
SAUSA300_2527	SACOL2607	USA300HOU_2584	SAUSA300_2527	USA300HOU_2584	SACOL2607	-	-	-	conserved hypothetical protein	1459.69	10.5114	-0.64	0.64	0.196255	-3.27584	0.00105347	0.00423877
SAUSA300_1456	SACOL1551	USA300HOU_1509	SAUSA300_1456	malA	malA malR	CcpA	-	-	alpha glucosidase	749.276	9.54935	-0.64	0.64	0.209745	-3.05605	0.00224276	0.00800315
SAUSA300_2130	SACOL2161	USA300HOU_2162	SAUSA300_2130	USA300HOU_2162	SACOL2160 SACOL2161 SACOL2162	-	stringent ctrl	-	UTP-glucose-1-phosphate uridylyltransferase family protein	9088.15	13.1498	-0.65	0.64	0.131943	-4.94026	7.80185e-07	9.73876e-06
SAUSA300_1364	SACOL1515	USA300HOU_1412	engA	engA	gpsA engA	-	stringent ctrl	-	GTP-binding protein EngA	11838.9	13.5313	-0.65	0.64	0.132642	-4.89718	9.72229e-07	1.15537e-05
SAUSA300_1037	SACOL1148	USA300HOU_1073	pheS	pheS	pheS pheT	-	stringent ctrl	Translation	phenylalanyl-tRNA synthetase, alpha subunit	4777.12	12.2219	-0.65	0.64	0.136954	-4.73602	2.17952e-06	2.31065e-05
SAUSA300_2203	SACOL2238	-	rplD	-	adk secY rplO rpmD rpsE rplR rplF rpsH rpsN2 rplE rplX rplN rpsQ rpmC rplP rpsC rplV rpsS rplB rplW rplD rplC rpsJ	-	-	Translation	50S ribosomal protein L4	36359.8	15.1501	-0.65	0.64	0.148771	-4.37176	1.23246e-05	9.37185e-05
SAUSA300_1570	SACOL1668	USA300HOU_1613	SAUSA300_1570	USA300HOU_1613	greA udk SACOL1667 SACOL1668 SACOL1669	AgrA	stringent ctrl	-	peptidase, U32 family	3826.12	11.9017	-0.65	0.64	0.164153	-3.97329	7.08864e-05	0.000422179
SAUSA300_0102	SACOL0082	USA300HOU_0111	SAUSA300_0102	USA300HOU_0111	SACOL0082	-	-	-	staphylococcal tandem lipoprotein	159.314	7.31573	-0.65	0.64	0.188872	-3.45254	0.000555332	0.00243375
SAUSA300_2566	SACOL2653	USA300HOU_2631	arcR	arcR	arcR	ArgR	-	-	transcriptional regulator, Crp/Fnr family	909.1	9.8283	-0.65	0.64	0.192564	-3.38469	0.000712599	0.0030244
SAUSA300_1026	SACOL1136	-	SAUSA300_1026	-	SACOL1136 rpmF	-	-	-	conserved hypothetical protein	39191.1	15.2582	-0.65	0.64	0.199738	-3.25972	0.00111521	0.00445212
SAUSA300_0366	SACOL0437	USA300HOU_0387	rpsF	rpsF	rpsF ssb rpsR	-	stringent ctrl	Translation	ribosomal protein S6	29777.9	14.862	-0.66	0.63	0.130075	-5.04513	4.53205e-07	5.99968e-06
SAUSA300_2208	SACOL2243	USA300HOU_2235	topB	topB	topB	-	stringent ctrl	-	DNA topoisomerase III	5187.41	12.3408	-0.66	0.63	0.142628	-4.61601	3.9119e-06	3.75748e-05
SAUSA300_2070	SACOL2108	-	SAUSA300_2070	-	ptpB SACOL2108 hemK prfA tdk	-	-	-	conserved hypothetical protein	2990.07	11.546	-0.66	0.63	0.142755	-4.60411	4.14242e-06	3.94921e-05
SAUSA300_2161	SACOL2194	USA300HOU_2197	hysA	hysA	hysA	TraP	-	-	Hyaluronate lyase precursor	261.359	8.02989	-0.66	0.63	0.162493	-4.04056	5.33228e-05	0.000325932
SAUSA300_1046	SACOL1158	USA300HOU_1083	sdhC	sdhC	sdhC sdhA sdhB	CcpA	-	-	succinate dehydrogenase, cytochrome b-558 subunit	3044.16	11.5718	-0.66	0.63	0.200642	-3.27061	0.00107315	0.00429763
SAUSA300_1132	SACOL1255	-	rimM	-	rpsP rimM trmD rplS	-	-	Translation	16S rRNA processing protein RimM	1615.83	10.6581	-0.66	0.63	0.216431	-3.06202	0.00219847	0.00789506
SAUSA300_2589	SACOL2676	USA300HOU_2654	SAUSA300_2589	sasA	sasA	MgrA	-	-	LPXTG-motif cell wall surface anchor family protein	3911.68	11.9336	-0.66	0.63	0.215755	-3.06226	0.00219672	0.00789506
SAUSA300_0299	#N/A	#N/A	SAUSA300_0299	-	-	-	-	-	conserved hypothetical protein	161.101	7.33182	-0.66	0.63	0.241294	-2.739	0.00616258	0.0187
SAUSA300_1522	SACOL1619	USA300HOU_1564	dnaG	dnaG	dnaG yqfL SACOL1621	-	stringent ctrl	-	DNA primase	14389.3	13.8127	-0.67	0.63	0.1571	-4.23364	2.29938e-05	0.000157928
SAUSA300_1738	SACOL1845	USA300HOU_1785	SAUSA300_1738	USA300HOU_1785	SACOL1845	-	-	-	putative lipoprotein	155.86	7.28411	-0.67	0.63	0.257215	-2.61069	0.00903588	0.0262391
SAUSA300_0288	SACOL0281	USA300HOU_0307	SAUSA300_0288	USA300HOU_0307	esaA essA esaB essB yukA esxC esxB esaE esxD SACOL0281	GraRS	-	-	conserved hypothetical protein	1224.47	10.2579	-0.68	0.62	0.104616	-6.46892	9.87085e-11	3.88001e-09
SAUSA300_2202	SACOL2237	USA300HOU_2810	rplW	-	-	-	-	Translation	50S ribosomal protein L23	21047	14.3613	-0.68	0.62	0.151315	-4.49793	6.86191e-06	5.90309e-05
SAUSA300_1162	SACOL1288	USA300HOU_1201	infB	infB	rimP nusA SACOL1286 rpl7AE infB	-	stringent ctrl	-	translation initiation factor IF-2	22894.9	14.4827	-0.68	0.62	0.155578	-4.38048	1.1842e-05	9.08601e-05
SAUSA300_1873	SACOL1951	USA300HOU_1890	SAUSA300_1873	murT	gatD murT	-	stringent ctrl	-	Mur ligase family protein	4747.15	12.2128	-0.68	0.62	0.164941	-4.13828	3.49921e-05	0.00022577
SAUSA300_0471	SACOL0537	USA300HOU_0494	SAUSA300_0471	veg	veg	-	-	-	veg protein	21794.6	14.4117	-0.68	0.62	0.193052	-3.52014	0.00043132	0.00197142
SAUSA300_0291	SACOL0284	USA300HOU_0310	SAUSA300_0291	USA300HOU_0310	SACOL0284	-	-	-	putative membrane protein	307.89	8.26627	-0.69	0.62	0.196118	-3.50454	0.000457401	0.0020575
SAUSA300_1575	SACOL1673	USA300HOU_1618	alaS	alaS	SACOL1670 yrrK SACOL1672 alaS	-	stringent ctrl	Translation	alanyl-tRNA synthetase	14318.1	13.8056	-0.69	0.62	0.239156	-2.90517	0.0036705	0.0121165
SAUSA300_1110	SACOL1229	USA300HOU_1154	sun	sun	def2 fmt sun rlmN stp1 pknB	-	stringent ctrl	Translation	ribosomal RNA small subunit methyltransferase B	5158.4	12.3327	-0.7	0.62	0.130429	-5.36276	8.19615e-08	1.35982e-06
SAUSA300_1210	SACOL1345	USA300HOU_1255	SAUSA300_1210	USA300HOU_1255	SACOL1345	MgrA	-	-	conserved hypothetical protein	836.533	9.70828	-0.7	0.62	0.155783	-4.51106	6.45048e-06	5.60875e-05
SAUSA300_1242	SACOL1381	-	sbcD	-	sbcD sbcC	-	-	-	exonuclease SbcD	587.55	9.19857	-0.7	0.62	0.1694	-4.15476	3.25632e-05	0.000212785
SAUSA300_2006	SACOL2042	USA300HOU_2048	ilvD	ilvD	ilvDBNC-leuABCD-ilvA2	CodY	-	-	dihydroxy-acid dehydratase	605.494	9.24197	-0.7	0.62	0.201089	-3.47633	0.000508323	0.00225872
SAUSA300_0901	SACOL1004	USA300HOU_0957	SAUSA300_0901	-	SACOL1004 pepF	-	-	-	putative competence protein	85.8962	6.42452	-0.7	0.62	0.203117	-3.43476	0.000593085	0.00258589
SAUSA300_2007	SACOL2043	USA300HOU_2049	ilvB	ilvB	ilvDBNC-leuABCD-ilvA2	CodY	-	-	acetolactate synthase, large subunit	866.711	9.75941	-0.7	0.62	0.209245	-3.35524	0.000792969	0.00332137
SAUSA300_0287	SACOL0280	USA300HOU_0306	SAUSA300_0287	esxD	esaA essA esaB essB yukA esxC esxB esaE esxD SACOL0281	-	-	-	conserved hypothetical protein	60.1286	5.90998	-0.7	0.62	0.238122	-2.94159	0.0032653	0.0109919
SAUSA300_1167	SACOL1293	USA300HOU_1206	pnpA	pnpA	pnp	-	-	-	polyribopolyribonucleotide nucleotidyltransferase	20184.8	14.301	-0.71	0.61	0.147612	-4.80324	1.56118e-06	1.73427e-05
SAUSA300_0814	-	USA300HOU_0866	SAUSA300_0814	USA300HOU_0866	-	-	-	-	conserved hypothetical protein	11538.3	13.4941	-0.71	0.61	0.153434	-4.65899	3.17758e-06	3.13464e-05
SAUSA300_2071	SACOL2109	USA300HOU_2105	SAUSA300_2071	hemK	ptpB SACOL2108 hemK prfA tdk	MgrA	-	-	modification methylase, HemK family	7760.64	12.922	-0.71	0.61	0.155369	-4.59571	4.31288e-06	4.09019e-05
SAUSA300_2171	SACOL2206	USA300HOU_2208	rpsI	rpsI	rpsI rplM	-	stringent ctrl	Translation	30S ribosomal protein S9	33147.9	15.0166	-0.71	0.61	0.165645	-4.28557	1.82268e-05	0.000129372
SAUSA300_0763	SACOL0845	USA300HOU_0809	est	est	est rnr smpB	-	-	-	carboxylesterase	3766.24	11.8789	-0.71	0.61	0.165954	-4.26483	2.00058e-05	0.000140425
SAUSA300_2260	SACOL2303	USA300HOU_2293	SAUSA300_2260	suhB	suhB	SigB	-	-	inositol monophosphatase family protein	724.271	9.50039	-0.71	0.61	0.17968	-3.94315	8.04171e-05	0.000471252
SAUSA300_2043	SACOL2078	USA300HOU_2082	SAUSA300_2043	csoR	SACOL2076 SACOL2077 csoR	SigB	-	-	conserved hypothetical protein	548.498	9.09934	-0.72	0.61	0.172629	-4.17392	2.99401e-05	0.000197667
SAUSA300_1224	SACOL1359	USA300HOU_1270	SAUSA300_1224	USA300HOU_1270	SACOL1359	-	-	-	conserved hypothetical protein	1014.38	9.98639	-0.72	0.61	0.177636	-4.04977	5.12674e-05	0.000314875
SAUSA300_1797	SACOL1904	USA300HOU_1841	SAUSA300_1797	USA300HOU_1841	SACOL1904	-	stringent ctrl	-	conserved hypothetical protein	4860.34	12.2468	-0.72	0.61	0.202915	-3.56068	0.000369898	0.00173221
SAUSA300_1217	SACOL1352	USA300HOU_1263	SAUSA300_1217	USA300HOU_1263	SACOL1352 SACOL1353 SACOL1354 SACOL1355	-	-	-	ABC transporter, ATP-binding protein	169.774	7.40747	-0.72	0.61	0.276851	-2.60895	0.00908218	0.0263393
SAUSA300_0138	SACOL0121	USA300HOU_0148	deoD	deoD1	deoD1 tet38	-	-	-	purine nucleoside phosphorylase	85.7276	6.42169	-0.72	0.61	0.302251	-2.38923	0.0168839	0.0437952
SAUSA300_0303	SACOL0299	USA300HOU_0322	SAUSA300_0303	USA300HOU_0322	SACOL0299	-	stringent ctrl	-	putative lipoprotein	335.545	8.39036	-0.73	0.6	0.140646	-5.19984	1.99465e-07	2.98026e-06
SAUSA300_2197	SACOL2232	USA300HOU_p1	rplP	-	-	-	-	Translation	50S ribosomal protein L16	30809	14.9111	-0.73	0.6	0.155676	-4.6995	2.60796e-06	2.66534e-05
SAUSA300_2648	SACOL2740	USA300HOU_2717	rpmH	rpmH	rnpA rpmH	-	stringent ctrl	Translation	50S ribosomal protein L34	14350	13.8088	-0.73	0.6	0.172823	-4.22303	2.41035e-05	0.000164664
SAUSA300_1571	SACOL1669	USA300HOU_1614	SAUSA300_1571	USA300HOU_1614	greA udk SACOL1667 SACOL1668 SACOL1669	AgrA	stringent ctrl	-	O-methyltransferase family protein	1907.23	10.8973	-0.73	0.6	0.177688	-4.13061	3.61797e-05	0.000231677
SAUSA300_0809	-	USA300HOU_0861	SAUSA300_0809	USA300HOU_0861	-	-	-	-	putative DNA primase	171.999	7.42625	-0.73	0.6	0.189444	-3.82903	0.000128649	0.000697874
SAUSA300_1995	SACOL2030	USA300HOU_2039	scrR	scrR	scrR	CcpA	stringent ctrl	-	sucrose operon repressor	560.537	9.13066	-0.73	0.6	0.218092	-3.32927	0.000870755	0.00359415
SAUSA300_2436	-	-	SAUSA300_2436	-	-	-	-	-	putative cell wall surface anchor family protein	1138.34	10.1527	-0.74	0.6	0.12456	-5.92671	3.09059e-09	8.0576e-08
SAUSA300_0357	SACOL0428	USA300HOU_0377	metE	metE	metEFCI	MgrA	-	-	5-methyltetrahydropteroyltriglutamate-- homocysteine S-methyltransferase	2422.35	11.2422	-0.74	0.6	0.13554	-5.45151	4.9943e-08	8.8003e-07
SAUSA300_1090	SACOL1209	USA300HOU_1134	SAUSA300_1090	rluD	lspA rluD	-	-	Translation	conserved hypothetical protein	4439.28	12.1161	-0.74	0.6	0.18467	-4.01787	5.8726e-05	0.000355557
SAUSA300_1590	SACOL1689	USA300HOU_1632	SAUSA300_1590	relA	lytH dtd relA2	-	stringent ctrl	-	GTP pyrophosphokinase	9531.52	13.2185	-0.75	0.59	0.122524	-6.08761	1.14607e-09	3.49516e-08
SAUSA300_2186	SACOL2221	USA300HOU_2223	rpmD	rpmD	adk secY rplO rpmD rpsE rplR rplF rpsH rpsN2 rplE rplX rplN rpsQ rpmC rplP rpsC rplV rpsS rplB rplW rplD rplC rpsJ	-	stringent ctrl	Translation	50S ribosomal protein L30	18900.3	14.2061	-0.75	0.59	0.156041	-4.82429	1.40505e-06	1.59551e-05
SAUSA300_0301	-	USA300HOU_0319	SAUSA300_0301	USA300HOU_0319	-	-	-	-	conserved hypothetical protein	132.673	7.05174	-0.75	0.59	0.189353	-3.94054	8.12982e-05	0.000474239
SAUSA300_1500	SACOL1597	USA300HOU_1541	SAUSA300_1500	comGF	comGF	-	-	-	putative competence protein ComYC	58.7268	5.87595	-0.75	0.59	0.233538	-3.23141	0.0012318	0.00487687
SAUSA300_2204	SACOL2239	USA300HOU_p4	rplC	-	-	-	-	Translation	50S ribosomal protein L3	46668	15.5101	-0.76	0.59	0.169511	-4.47851	7.51656e-06	6.35921e-05
SAUSA300_0290	SACOL0283	USA300HOU_0309	SAUSA300_0290	USA300HOU_0309	SACOL0283	GraRS	-	-	putative lipoprotein	139.076	7.11973	-0.76	0.59	0.212376	-3.57011	0.000356829	0.00167591
SAUSA300_2449	SACOL2521	USA300HOU_2499	SAUSA300_2449	USA300HOU_2499	SACOL2521	CcpA	stringent ctrl	-	putative transporter	3238.55	11.6611	-0.76	0.59	0.250351	-3.02926	0.00245151	0.00862064
SAUSA300_1211	SACOL1346	USA300HOU_1256	SAUSA300_1211	USA300HOU_1256	SACOL1346 SACOL1347 SACOL1348	MgrA	-	-	conserved hypothetical protein	650.354	9.34508	-0.77	0.59	0.112492	-6.87122	6.36533e-12	3.1889e-10
SAUSA300_0767	SACOL0849	USA300HOU_0813	SAUSA300_0767	USA300HOU_0813	SACOL0849 SACOL0850	GraRS	-	-	conserved hypothetical protein	471.524	8.88119	-0.77	0.59	0.160082	-4.83176	1.35331e-06	1.54362e-05
SAUSA300_2195	SACOL2230	USA300HOU_2232	rpsQ	rpsQ	adk secY rplO rpmD rpsE rplR rplF rpsH rpsN2 rplE rplX rplN rpsQ rpmC rplP rpsC rplV rpsS rplB rplW rplD rplC rpsJ	-	stringent ctrl	Translation	30S ribosomal protein S17	26184.5	14.6764	-0.77	0.59	0.164364	-4.71076	2.4679e-06	2.5632e-05
SAUSA300_2646	SACOL2738	USA300HOU_2715	trmE	trmE	noc gidB gidA trmE	-	stringent ctrl	Translation	tRNA modification GTPase	2328.56	11.1852	-0.77	0.59	0.196312	-3.91701	8.96552e-05	0.000514762
SAUSA300_2591	-	USA300HOU_2656	SAUSA300_2591	USA300HOU_2656	-	-	-	-	conserved hypothetical protein	246.413	7.94493	-0.77	0.59	0.220802	-3.47417	0.000512445	0.00227308
SAUSA300_2189	SACOL2224	USA300HOU_2226	rplF	rplF	adk secY rplO rpmD rpsE rplR rplF rpsH rpsN2 rplE rplX rplN rpsQ rpmC rplP rpsC rplV rpsS rplB rplW rplD rplC rpsJ	-	stringent ctrl	Translation	50S ribosomal protein L6	30231.1	14.8837	-0.78	0.58	0.135361	-5.78598	7.20924e-09	1.60171e-07
SAUSA300_2187	SACOL2222	USA300HOU_2224	rpsE	rpsE	adk secY rplO rpmD rpsE rplR rplF rpsH rpsN2 rplE rplX rplN rpsQ rpmC rplP rpsC rplV rpsS rplB rplW rplD rplC rpsJ	-	stringent ctrl	Translation	30S ribosomal protein S5	32122.1	14.9713	-0.78	0.58	0.13837	-5.63474	1.75319e-08	3.49953e-07
SAUSA300_1109	SACOL1228	USA300HOU_1153	fmt	fmt	def2 fmt sun rlmN stp1 pknB	-	stringent ctrl	Translation	methionyl-tRNA formyltransferase	3093.06	11.5948	-0.78	0.58	0.148981	-5.2648	1.40343e-07	2.2271e-06
SAUSA300_2196	SACOL2231	USA300HOU_2233	rpmC	rpmC	adk secY rplO rpmD rpsE rplR rplF rpsH rpsN2 rplE rplX rplN rpsQ rpmC rplP rpsC rplV rpsS rplB rplW rplD rplC rpsJ	-	stringent ctrl	Translation	50S ribosomal protein L29	21911.2	14.4194	-0.78	0.58	0.155743	-5.03004	4.90377e-07	6.45832e-06
SAUSA300_2096	SACOL2135	USA300HOU_2132	manA	manA	SACOL2134 manA1	-	-	-	mannose-6-phosphate isomerase	6503.63	12.667	-0.78	0.58	0.163895	-4.76786	1.8619e-06	2.00724e-05
SAUSA300_2042	SACOL2077	USA300HOU_2081	SAUSA300_2042	USA300HOU_2081	SACOL2076 SACOL2077 csoR	SigB	-	-	conserved hypothetical protein	457.3	8.837	-0.78	0.58	0.177616	-4.39955	1.08477e-05	8.42425e-05
SAUSA300_0768	SACOL0850	USA300HOU_0814	SAUSA300_0768	USA300HOU_0814	SACOL0849 SACOL0850	GraRS	-	-	conserved hypothetical protein	250.523	7.9688	-0.78	0.58	0.184212	-4.21377	2.51138e-05	0.000169751
SAUSA300_2172	SACOL2207	USA300HOU_2209	rplM	rplM	rpsI rplM	-	stringent ctrl	Translation	50S ribosomal protein L13	34147.9	15.0595	-0.78	0.58	0.197228	-3.92948	8.51311e-05	0.000489887
SAUSA300_0298	SACOL0291	USA300HOU_0317	SAUSA300_0298	USA300HOU_0317	SACOL0291	-	-	-	conserved hypothetical protein	296.767	8.21319	-0.78	0.58	0.238522	-3.25799	0.00112203	0.00447235
SAUSA300_2194	SACOL2229	USA300HOU_2231	rplN	rplN	adk secY rplO rpmD rpsE rplR rplF rpsH rpsN2 rplE rplX rplN rpsQ rpmC rplP rpsC rplV rpsS rplB rplW rplD rplC rpsJ	-	stringent ctrl	Translation	50S ribosomal protein L14	26498.8	14.6936	-0.79	0.58	0.161095	-4.91847	8.72234e-07	1.05619e-05
SAUSA300_2199	SACOL2234	USA300HOU_p3	rplV	-	-	-	-	Translation	50S ribosomal protein L22	23214.1	14.5027	-0.79	0.58	0.173735	-4.54014	5.62177e-06	5.07549e-05
SAUSA300_1457	SACOL1552	USA300HOU_1510	malR	malR	malA malR	CcpA	-	-	maltose operon transcriptional repressor	621.469	9.27954	-0.79	0.58	0.248676	-3.1796	0.00147478	0.0056748
SAUSA300_1502	SACOL1599	USA300HOU_1544	SAUSA300_1502	comGC	comGD comGC comGB comGA	MgrA	-	-	putative competence protein ComGC	35.0949	5.13319	-0.79	0.58	0.327436	-2.39826	0.016473	0.0429474
SAUSA300_1858	SACOL1935	USA300HOU_1872	SAUSA300_1858	USA300HOU_1872	SACOL1935	-	-	-	conserved hypothetical protein	1234.95	10.2702	-0.8	0.57	0.119506	-6.6846	2.31552e-11	1.07566e-09
SAUSA300_2103	SACOL2144	USA300HOU_2144	SAUSA300_2103	USA300HOU_2144	SACOL2143 SACOL2144	CodY	-	-	ABC transporter, ATP-binding protein	481.123	8.91026	-0.8	0.57	0.144214	-5.52895	3.2216e-08	6.05235e-07
SAUSA300_2193	SACOL2228	USA300HOU_2230	rplX	rplX	adk secY rplO rpmD rpsE rplR rplF rpsH rpsN2 rplE rplX rplN rpsQ rpmC rplP rpsC rplV rpsS rplB rplW rplD rplC rpsJ	-	stringent ctrl	Translation	50S ribosomal protein L24	26185.2	14.6765	-0.8	0.57	0.168147	-4.74071	2.12965e-06	2.27668e-05
SAUSA300_2200	SACOL2235	USA300HOU_2800	rpsS	-	-	-	-	Translation	30S ribosomal protein S19	25637.1	14.6459	-0.81	0.57	0.164559	-4.9129	8.97403e-07	1.08154e-05
SAUSA300_0735	SACOL0814	USA300HOU_0778	SAUSA300_0735	comFC	comFA comFC	-	-	-	competence protein F	218.411	7.7709	-0.81	0.57	0.197622	-4.1183	3.81684e-05	0.000242383
SAUSA300_2507	SACOL2585	USA300HOU_2565	SAUSA300_2507	pfoS/R	pfoS/R	-	stringent ctrl	-	regulatory protein-like protein	237.807	7.89365	-0.81	0.57	0.290471	-2.79583	0.00517658	0.0160512
SAUSA300_2198	SACOL2233	USA300HOU_p2	rpsC	-	-	-	-	Translation	30S ribosomal protein S3	37769.2	15.2049	-0.82	0.57	0.151717	-5.38779	7.13288e-08	1.20692e-06
SAUSA300_2192	SACOL2227	USA300HOU_2229	rplE	rplE	adk secY rplO rpmD rpsE rplR rplF rpsH rpsN2 rplE rplX rplN rpsQ rpmC rplP rpsC rplV rpsS rplB rplW rplD rplC rpsJ	-	stringent ctrl	Translation	50S ribosomal protein L5	32178.2	14.9738	-0.82	0.57	0.157075	-5.18964	2.10703e-07	3.07626e-06
SAUSA300_2188	SACOL2223	USA300HOU_2225	rplR	rplR	adk secY rplO rpmD rpsE rplR rplF rpsH rpsN2 rplE rplX rplN rpsQ rpmC rplP rpsC rplV rpsS rplB rplW rplD rplC rpsJ	-	stringent ctrl	Translation	50S ribosomal protein L18	27530.3	14.7487	-0.82	0.57	0.164408	-4.98778	6.1077e-07	7.80258e-06
SAUSA300_2205	SACOL2240	-	rpsJ	-	adk secY rplO rpmD rpsE rplR rplF rpsH rpsN2 rplE rplX rplN rpsQ rpmC rplP rpsC rplV rpsS rplB rplW rplD rplC rpsJ	-	-	Translation	30S ribosomal protein S10	26121.1	14.6729	-0.82	0.57	0.185917	-4.42522	9.6343e-06	7.83937e-05
SAUSA300_1800	SACOL1907	USA300HOU_1844	SAUSA300_1800	yhcT	yhcT	-	-	Translation	ribosomal large subunit pseudouridine synthase, RluD subfamily	4938.39	12.2698	-0.82	0.57	0.207103	-3.95926	7.5183e-05	0.000445691
SAUSA300_2567	SACOL2654	USA300HOU_2632	arcC	arcC	arcCDBA	ArcR	-	-	carbamate kinase	802.896	9.64907	-0.82	0.57	0.230491	-3.54278	0.000395928	0.00184261
SAUSA300_0414	SACOL0481	USA300HOU_0442	SAUSA300_0414	lpl4	lpl4	-	-	-	staphylococcal tandem lipoprotein	24.2439	4.59955	-0.82	0.57	0.328918	-2.48623	0.0129105	0.0351291
SAUSA300_2072	SACOL2110	USA300HOU_2106	prfA	prfA	ptpB SACOL2108 hemK prfA tdk	MgrA	-	-	peptide chain release factor 1	10543.7	13.3641	-0.83	0.56	0.15987	-5.19443	2.05345e-07	3.01526e-06
SAUSA300_1099	SACOL1218	USA300HOU_1144	SAUSA300_1099	USA300HOU_1144	uraA pyrB pyrC carA carB pyrF pyrE SACOL1218	PyrR	-	-	conserved hypothetical protein	2217.11	11.1145	-0.83	0.56	0.194582	-4.2594	2.0498e-05	0.000143094
SAUSA300_2610	SACOL2701	USA300HOU_2678	hisC	hisC	hisI hisF hisA hisH hisB hisC hisD hisG hisZ	HisR	stringent ctrl	-	histidinol-phosphate aminotransferase hisC	103.254	6.69005	-0.83	0.56	0.273271	-3.04137	0.00235503	0.0083224
SAUSA300_0466	SACOL0531	USA300HOU_0489	SAUSA300_0466	rsmI	SACOL0529 SACOL0530 rsml	MgrA	-	-	conserved hypothetical protein	1400.1	10.4513	-0.84	0.56	0.146132	-5.71721	1.08286e-08	2.24935e-07
SAUSA300_2191	SACOL2226	USA300HOU_2228	rpsN	rpsN_2	adk secY rplO rpmD rpsE rplR rplF rpsH rpsN2 rplE rplX rplN rpsQ rpmC rplP rpsC rplV rpsS rplB rplW rplD rplC rpsJ	-	-	Translation	30S ribosomal protein S14	16413.5	14.0026	-0.84	0.56	0.172476	-4.8741	1.09307e-06	1.2811e-05
SAUSA300_0476	SACOL0542	-	SAUSA300_0476	-	SACOL0542 glmU	-	-	-	hypothetical protein	76.568	6.25867	-0.84	0.56	0.214413	-3.93529	8.30957e-05	0.000480526
SAUSA300_0730	SACOL0809	USA300HOU_0773	SAUSA300_0730	USA300HOU_0773	SACOL0809	MgrA	-	-	GGDEF domain protein	3672.2	11.8424	-0.84	0.56	0.222437	-3.77686	0.000158819	0.000847147
SAUSA300_0575	SACOL0639	USA300HOU_0586	SAUSA300_0575	ywzC	ywzC	-	stringent ctrl	-	conserved hypothetical protein	919.774	9.84513	-0.85	0.55	0.197277	-4.29898	1.71587e-05	0.000123115
SAUSA300_1625	SACOL1725	-	rplT	-	rplT rpmI infC	-	-	Translation	50S ribosomal protein L20	25296.2	14.6266	-0.86	0.55	0.174058	-4.93752	7.91225e-07	9.81349e-06
SAUSA300_0283	SACOL0276	USA300HOU_0302	SAUSA300_0283	essC	esaA essA esaB essB yukA esxC esxB esaE esxD SACOL0281	-	-	-	essC protein	783.824	9.61439	-0.86	0.55	0.202032	-4.26332	2.01412e-05	0.000140988
SAUSA300_0538	SACOL0599	USA300HOU_0546	SAUSA300_0538	capD	capD	CcpA	-	-	NAD dependent epimerase/dehydratase family	4296.5	12.0689	-0.86	0.55	0.240274	-3.596	0.000323145	0.00154737
SAUSA300_2547	SACOL2630	USA300HOU_2608	SAUSA300_2547	cudC	cudC	-	-	-	conserved hypothetical protein	2390.09	11.2228	-0.87	0.55	0.124465	-6.95522	3.5202e-12	1.87377e-10
SAUSA300_0472	SACOL0538	-	ispE	-	ispE purR SACOL0540	-	-	-	4-diphosphocytidyl-2C-methyl-D-erythritol kinase	10689	13.3838	-0.88	0.54	0.126011	-6.99201	2.7097e-12	1.53851e-10
SAUSA300_2526	SACOL2606	USA300HOU_2583	pyrD	pyrD	pyrD	-	-	-	dihydroorotate dehydrogenase	3228.26	11.6565	-0.88	0.54	0.184206	-4.78205	1.73515e-06	1.87852e-05
SAUSA300_1626	SACOL1726	-	rpmI	-	rplT rpmI infC	-	-	Translation	50S ribosomal protein L35	25926.4	14.6621	-0.88	0.54	0.200392	-4.41434	1.01319e-05	8.14058e-05
SAUSA300_2131	SACOL2162	USA300HOU_2163	SAUSA300_2131	USA300HOU_2163	SACOL2160 SACOL2161 SACOL2162	-	stringent ctrl	-	conserved hypothetical protein	2880.2	11.492	-0.89	0.54	0.148836	-6.0127	1.82461e-09	5.12293e-08
SAUSA300_2569	SACOL2656	USA300HOU_2634	arcB	arcB	arcCDBA	ArcR	-	-	ornithine carbamoyltransferase	52.8671	5.7243	-0.89	0.54	0.248306	-3.59518	0.000324171	0.00154814
SAUSA300_0285	SACOL0278	USA300HOU_0304	SAUSA300_0285	esxB	esaA essA esaB essB yukA esxC esxB esaE esxD SACOL0281	-	-	-	conserved hypothetical protein	67.9897	6.08724	-0.89	0.54	0.291191	-3.05435	0.00225547	0.00801492
SAUSA300_0769	SACOL0851	USA300HOU_0815	SAUSA300_0769	USA300HOU_0815	SACOL0851	GraRS	-	-	putative lipoprotein	796.171	9.63693	-0.9	0.54	0.168607	-5.35365	8.61977e-08	1.42087e-06
SAUSA300_2190	SACOL2225	USA300HOU_2227	rpsH	rpsH	adk secY rplO rpmD rpsE rplR rplF rpsH rpsN2 rplE rplX rplN rpsQ rpmC rplP rpsC rplV rpsS rplB rplW rplD rplC rpsJ	-	stringent ctrl	Translation	30S ribosomal protein S8	31549.3	14.9453	-0.9	0.54	0.175271	-5.13814	2.77472e-07	3.9168e-06
SAUSA300_2321	SACOL2373	USA300HOU_2359	SAUSA300_2321	yhgE	yhgE	-	-	-	putative membrane protein	610.005	9.25268	-0.9	0.54	0.209074	-4.2977	1.72576e-05	0.000123165
SAUSA300_1336	SACOL1483	USA300HOU_1381	SAUSA300_1336	USA300HOU_1381	SACOL1483	-	stringent ctrl	-	conserved hypothetical protein	4160.78	12.0226	-0.9	0.54	0.211476	-4.27528	1.90893e-05	0.000134362
SAUSA300_0300	-	-	SAUSA300_0300	-	-	-	-	-	conserved hypothetical protein	113.368	6.82487	-0.91	0.53	0.201666	-4.51121	6.44582e-06	5.60875e-05
SAUSA300_0445	SACOL0514	USA300HOU_0472	gltB	gltB	gltB gltD	MgrA	-	-	glutamate synthase, large subunit	3162.92	11.627	-0.91	0.53	0.212107	-4.30565	1.66493e-05	0.000120507
SAUSA300_0282	SACOL0275	USA300HOU_0301	SAUSA300_0282	essB	esaA essA esaB essB yukA esxC esxB esaE esxD SACOL0281	GraRS	-	-	conserved hypothetical protein	208.164	7.70158	-0.91	0.53	0.21091	-4.30105	1.69987e-05	0.000122343
SAUSA300_0193	SACOL0177	USA300HOU_0205	SAUSA300_0193	murQ	SACOL0176 murQ murP SACOL0179	CcpA	-	-	conserved hypothetical protein	71.5577	6.16103	-0.91	0.53	0.291739	-3.11383	0.00184674	0.00682838
SAUSA300_1627	SACOL1727	-	infC	-	rplT rpmI infC	-	-	-	translation initiation factor IF-3	41415.8	15.3379	-0.92	0.53	0.182402	-5.06512	4.08147e-07	5.48851e-06
SAUSA300_1160	SACOL1286	USA300HOU_1199	SAUSA300_1160	USA300HOU_1199	rimP nusA SACOL1286 rpl7AE infB	-	stringent ctrl	-	conserved hypothetical protein	3190.68	11.6396	-0.92	0.53	0.200576	-4.57641	4.73024e-06	4.41086e-05
SAUSA300_0279	SACOL0272	USA300HOU_0298	SAUSA300_0279	esaA	esaA essA esaB essB yukA esxC esxB esaE esxD SACOL0281	-	-	-	putative membrane protein	1405.6	10.457	-0.93	0.52	0.117732	-7.88406	3.1692e-15	2.53041e-13
SAUSA300_2639	SACOL2731	-	SAUSA300_2639	-	SACOL2731	-	-	-	cold shock protein	126396	16.9476	-0.93	0.52	0.195351	-4.76285	1.9088e-06	2.04915e-05
SAUSA300_1191	SACOL1319	USA300HOU_1230	glpF	glpF	glpF	GraRS	-	-	glycerol uptake facilitator	1491.27	10.5423	-0.93	0.52	0.284826	-3.27491	0.00105696	0.00424614
SAUSA300_1796	SACOL1903	USA300HOU_1839	SAUSA300_1796	USA300HOU_1839	SACOL1902 SACOL1903	GraRS	-	-	conserved hypothetical protein	2632.62	11.3623	-0.94	0.52	0.201264	-4.65538	3.23385e-06	3.17788e-05
SAUSA300_1161	SACOL1287	USA300HOU_1200	SAUSA300_1161	rpl7AE	rimP nusA SACOL1286 rpl7AE infB	-	stringent ctrl	Translation	ribosomal protein L7Ae	4048.63	11.9832	-0.95	0.52	0.197832	-4.82169	1.42346e-06	1.60927e-05
SAUSA300_0846	SACOL0946	USA300HOU_0903	SAUSA300_0846	yuiF	nhaC SACOL0947	GraRS	-	-	Na+/H+ antiporter family protein	1931.29	10.9153	-0.95	0.52	0.197889	-4.80421	1.55362e-06	1.7334e-05
SAUSA300_2548	SACOL2631	USA300HOU_2609	SAUSA300_2548	USA300HOU_2609	SACOL2631	SigB	-	-	conserved hypothetical protein	842.735	9.71893	-0.95	0.52	0.202688	-4.70086	2.59069e-06	2.66534e-05
SAUSA300_1731	SACOL1838	USA300HOU_1778	pckA	pckA	pckA	-	-	-	phosphoenolpyruvate carboxykinase (ATP)	2458.96	11.2638	-0.95	0.52	0.218732	-4.33356	1.46719e-05	0.000108657
SAUSA300_2570	SACOL2657	USA300HOU_2635	arcA	arcA	arcCDBA	ArcR	-	-	arginine deiminase	47.7	5.57592	-0.95	0.52	0.288524	-3.28938	0.00100409	0.00407215
SAUSA300_0280	SACOL0273	USA300HOU_0299	SAUSA300_0280	essA	esaA essA esaB essB yukA esxC esxB esaE esxD SACOL0281	-	-	-	conserved hypothetical protein	368.557	8.52574	-0.96	0.51	0.191492	-5.0077	5.50835e-07	7.10799e-06
SAUSA300_1546	SACOL1643	USA300HOU_1588	holA	holA	holA comEC comEB comEA ubiE rsfS yqeK nadD yhbY aroE yqeH yqeG mtn	-	stringent ctrl	-	DNA polymerase III, delta subunit	2257.64	11.1406	-0.96	0.51	0.204111	-4.72631	2.28633e-06	2.41387e-05
SAUSA300_1108	SACOL1227	USA300HOU_1152	def	def2	def2 fmt sun rlmN stp1 pknB	-	stringent ctrl	-	polypeptide deformylase	1327.12	10.3741	-0.97	0.51	0.167197	-5.77328	7.77411e-09	1.71232e-07
SAUSA300_1158	SACOL1284	USA300HOU_1197	SAUSA300_1158	rimP	rimP nusA SACOL1286 rpl7AE infB	-	stringent ctrl	-	conserved hypothetical protein	6237.53	12.6068	-0.97	0.51	0.195321	-4.97993	6.36058e-07	8.08522e-06
SAUSA300_1089	SACOL1208	USA300HOU_1133	lspA	lspA	lspA rluD	-	-	-	lipoprotein signal peptidase	2195.42	11.1003	-0.97	0.51	0.200753	-4.84301	1.27889e-06	1.47188e-05
SAUSA300_0723	SACOL0802	USA300HOU_0766	SAUSA300_0723	USA300HOU_0766	SACOL0802	-	-	-	conserved hypothetical protein	444.496	8.79603	-0.98	0.51	0.1928	-5.09704	3.44997e-07	4.76468e-06
SAUSA300_2469	SACOL2544	USA300HOU_2521	sdaAA	sdaAA	sdaAA sdaAB pfoR	AgrA	stringent ctrl	-	L-serine dehydratase, iron-sulfur-dependent, alpha subunit	812.884	9.66691	-0.98	0.51	0.222309	-4.42398	9.68998e-06	7.85965e-05
SAUSA300_0100	SACOL0079	USA300HOU_0109	SAUSA300_0100	csa1A	csa1A	-	-	-	staphylococcal tandem lipoprotein	63.6886	5.99296	-0.99	0.5	0.227808	-4.35649	1.32167e-05	9.90287e-05
SAUSA300_2443	SACOL2515	USA300HOU_2493	gntK	gntK	gntPKR SACOL2517	GraRS	-	-	gluconate kinase	705.03	9.46154	-0.99	0.5	0.272402	-3.62502	0.000288941	0.00141698
SAUSA300_2073	SACOL2111	USA300HOU_2107	tdk	tdk	ptpB SACOL2108 hemK prfA tdk	MgrA	-	-	thymidine kinase	6091.68	12.5726	-1.01	0.5	0.165777	-6.08719	1.1491e-09	3.49516e-08
SAUSA300_0465	SACOL0530	USA300HOU_0488	SAUSA300_0465	USA300HOU_0488	SACOL0529 SACOL0530 rsml	MgrA	-	-	conserved hypothetical protein	554.896	9.11607	-1.02	0.49	0.175694	-5.82778	5.61696e-09	1.30467e-07
SAUSA300_1159	SACOL1285	USA300HOU_1198	nusA	nusA	rimP nusA SACOL1286 rpl7AE infB	-	stringent ctrl	-	transcription termination factor NusA	9538.12	13.2195	-1.02	0.49	0.183981	-5.51781	3.43257e-08	6.35524e-07
SAUSA300_0734	SACOL0813	USA300HOU_0777	SAUSA300_0734	comFA	comFA comFC	-	-	-	putative comf operon protein 1	425.224	8.73208	-1.02	0.49	0.196578	-5.20013	1.99152e-07	2.98026e-06
SAUSA300_0209	SACOL0193	USA300HOU_0221	SAUSA300_0209	malE	malKEFD	GraRS	-	-	putative maltose ABC transporter, maltose-binding protein	232.416	7.86056	-1.02	0.49	0.262893	-3.89384	9.8669e-05	0.000556511
SAUSA300_0777	SACOL0861	USA300HOU_0824	SAUSA300_0777	cspC	cspC	-	-	-	cold shock protein	25961.8	14.6641	-1.02	0.49	0.264269	-3.86784	0.000109804	0.000612555
SAUSA300_1711	SACOL1816	USA300HOU_1756	putA	putA	putA	-	stringent ctrl	-	proline dehydrogenase	1151.55	10.1694	-1.02	0.49	0.279142	-3.64987	0.000262377	0.00129917
SAUSA300_0286	SACOL0279	USA300HOU_0305	SAUSA300_0286	esaE	esaA essA esaB essB yukA esxC esxB esaE esxD SACOL0281	-	-	-	conserved hypothetical protein	131.963	7.04399	-1.03	0.49	0.185094	-5.57242	2.51226e-08	4.88427e-07
SAUSA300_0663	SACOL0737	USA300HOU_0700	SAUSA300_0663	USA300HOU_0700	SACOL0736 SACOL0737 SACOL0738	SigB	-	-	putative lipoprotein	1429.91	10.4817	-1.04	0.49	0.177607	-5.86131	4.59229e-09	1.10692e-07
SAUSA300_2440	SACOL2509	USA300HOU_2490	fnbB	fnbB	fnbB	-	-	-	fibronectin binding protein B	1665.44	10.7017	-1.04	0.49	0.187892	-5.51526	3.48259e-08	6.40145e-07
SAUSA300_2565	SACOL2652	USA300HOU_2630	clfB	clfB	clfB	TraP	-	-	clumping factor B	73901.1	16.1733	-1.04	0.49	0.199043	-5.23421	1.65689e-07	2.56567e-06
SAUSA300_0548	SACOL0610	USA300HOU_0557	sdrE	sdrE	sdrE	GraRS	-	-	sdrE protein	1974.65	10.9474	-1.05	0.48	0.159924	-6.59331	4.3012e-11	1.86264e-09
SAUSA300_0281	SACOL0274	USA300HOU_0300	SAUSA300_0281	esaB	esaA essA esaB essB yukA esxC esxB esaE esxD SACOL0281	-	-	-	conserved hypothetical protein	51.5603	5.68819	-1.06	0.48	0.317949	-3.32258	0.000891891	0.0036584
SAUSA300_2603	SACOL2694	USA300HOU_2671	lip	lip	SACOL2693 lip	MgrA	-	-	triacylglycerol lipase precursor	298.194	8.22011	-1.07	0.48	0.259659	-4.11792	3.82311e-05	0.000242383
SAUSA300_0432	SACOL0501	-	SAUSA300_0432	-	SACOL0501	-	-	-	sodium dependent transporter	909.254	9.82854	-1.07	0.48	0.296457	-3.59579	0.000323404	0.00154737
SAUSA300_0446	SACOL0515	USA300HOU_0473	gltD	gltD	gltB gltD	MgrA	-	-	glutamate synthase, small subunit	2039.06	10.9937	-1.09	0.47	0.166975	-6.54374	5.99971e-11	2.51299e-09
SAUSA300_2470	SACOL2545	USA300HOU_2522	sdaAB	sdaAB	sdaAA sdaAB pfoR	AgrA	stringent ctrl	-	L-serine dehydratase, iron-sulfur-dependent, beta subunit	499.783	8.96516	-1.09	0.47	0.241163	-4.51316	6.38701e-06	5.60875e-05
SAUSA300_2444	SACOL2516	USA300HOU_2494	gntR	gntR	gntPKR SACOL2517	GraRS	-	-	gluconate operon transcriptional repressor	639.787	9.32145	-1.09	0.47	0.289857	-3.75929	0.000170393	0.000901355
SAUSA300_0416	SACOL0483	USA300HOU_0444	SAUSA300_0416	lpl6	lpl6	-	-	-	staphylococcal tandem lipoprotein	11.8603	3.56807	-1.09	0.47	0.392605	-2.78154	0.00541014	0.0166341
SAUSA300_1222	SACOL1357	USA300HOU_1268	nuc	nucI	nucI	-	stringent ctrl	-	thermonuclease	338.613	8.40349	-1.1	0.47	0.198404	-5.53965	3.0307e-08	5.73589e-07
SAUSA300_1807	SACOL1915	USA300HOU_1852	SAUSA300_1807	artQ	artQM	ArgR	-	-	amino acid ABC transporter, ATP-binding protein	391.807	8.614	-1.1	0.47	0.212981	-5.15693	2.5103e-07	3.58314e-06
SAUSA300_1496	SACOL1593	USA300HOU_1536	SAUSA300_1496	gcvPB	gcvPB gcvPA gcvT	GraRS	-	-	glycine dehydrogenase, subunit 2	6901.96	12.7528	-1.11	0.46	0.102379	-10.8661	1.6714e-27	3.05031e-25
SAUSA300_0448	SACOL0516	USA300HOU_0474	treP	treP	trePCR	TreR	-	-	PTS system, trehalose-specific IIBC component	1181.24	10.2061	-1.11	0.46	0.224975	-4.92829	8.2952e-07	1.01895e-05
SAUSA300_0208	SACOL0192	USA300HOU_0220	SAUSA300_0208	malK	malKEFD	GraRS	-	-	putative maltose ABC transporter, ATP-binding protein	307.025	8.26221	-1.13	0.46	0.293467	-3.8554	0.000115542	0.000639687
SAUSA300_1009	SACOL1118	USA300HOU_1047	typA	typA	typA	-	stringent ctrl	-	GTP-binding protein	29473.5	14.8471	-1.14	0.45	0.218465	-5.23285	1.66917e-07	2.56911e-06
SAUSA300_0192	SACOL0176	USA300HOU_0204	SAUSA300_0192	USA300HOU_0204	SACOL0176 murQ murP SACOL0179	CcpA	-	-	conserved hypothetical protein	173.201	7.43631	-1.14	0.45	0.295121	-3.85255	0.000116896	0.000643683
SAUSA300_2647	SACOL2739	USA300HOU_2716	rnpA	rnpA	rnpA rpmH	-	stringent ctrl	-	ribonuclease P protein component	498.985	8.96285	-1.15	0.45	0.217255	-5.2744	1.3319e-07	2.12688e-06
SAUSA300_0284	SACOL0277	USA300HOU_0303	SAUSA300_0284	esxC	esaA essA esaB essB yukA esxC esxB esaE esxD SACOL0281	-	-	-	conserved hypothetical protein	71.8674	6.16727	-1.15	0.45	0.2536	-4.54405	5.51837e-06	4.9998e-05
SAUSA300_1098	SACOL1217	USA300HOU_1143	pyrE	pyrE	uraA pyrB pyrC carA carB pyrF pyrE SACOL1218	PyrR	-	-	orotate phosphoribosyltransferase	3901.21	11.9297	-1.16	0.45	0.23125	-5.01567	5.2848e-07	6.92445e-06
SAUSA300_2613	SACOL2704	USA300HOU_2681	SAUSA300_2613	hisZ	hisI hisF hisA hisH hisB hisC hisD hisG hisZ	-	stringent ctrl	-	conserved hypothetical protein	207.407	7.69632	-1.16	0.45	0.283616	-4.09222	4.27259e-05	0.000268878
SAUSA300_1091	SACOL1210	USA300HOU_1136	pyrR	pyrR	pyrR	TraP	-	-	PyrR bifunctional protein	6513.42	12.6692	-1.17	0.44	0.249787	-4.69999	2.6018e-06	2.66534e-05
SAUSA300_0464	SACOL0529	USA300HOU_0487	SAUSA300_0464	USA300HOU_0487	SACOL0529 SACOL0530 rsml	MgrA	-	-	Methyltransferase	1111.19	10.1179	-1.18	0.44	0.152022	-7.73334	1.04757e-14	7.64729e-13
SAUSA300_0007	SACOL0007	USA300HOU_0007	SAUSA300_0007	nnrD	nnrD	-	-	-	conserved hypothetical protein	1747.89	10.7714	-1.18	0.44	0.204345	-5.76497	8.16711e-09	1.76839e-07
SAUSA300_1497	SACOL1594	USA300HOU_1537	SAUSA300_1497	gcvPA	gcvPB gcvPA gcvT	GraRS	-	-	glycine dehydrogenase, subunit 1 (glycine cleavage system P protein)	5032.56	12.2971	-1.2	0.44	0.114071	-10.4949	9.11525e-26	1.36997e-23
SAUSA300_2298	SACOL2347	USA300HOU_2333	SAUSA300_2298	USA300HOU_2333	emrA emrB	-	stringent ctrl	-	multidrug resistance protein B, drug resistance transporter	1418.24	10.4699	-1.21	0.43	0.19979	-6.07243	1.25988e-09	3.74302e-08
SAUSA300_2611	SACOL2702	USA300HOU_2679	hisD	hisD	hisI hisF hisA hisH hisB hisC hisD hisG hisZ	HisR	stringent ctrl	-	histidinol dehydrogenase hisD	160.197	7.3237	-1.21	0.43	0.283878	-4.24628	2.17348e-05	0.000150495
SAUSA300_1808	SACOL1916	USA300HOU_1853	SAUSA300_1808	artM	artQM	ArgR	-	-	amino acid ABC transporter, permease/substrate-binding protein	440.665	8.78354	-1.22	0.43	0.221219	-5.49581	3.88911e-08	7.04728e-07
SAUSA300_1755	SACOL1866	USA300HOU_1803	splD	splD	splF splE splD splC splB splA	AgrA	-	-	serine protease SplD	11.4216	3.51369	-1.22	0.43	0.398675	-3.04966	0.00229103	0.00811871
SAUSA300_2609	SACOL2700	USA300HOU_2677	hisB	hisB	hisI hisF hisA hisH hisB hisC hisD hisG hisZ	HisR	stringent ctrl	-	imidazole glycerol phosphate dehydratase hisB	47.3452	5.56515	-1.26	0.42	0.303885	-4.14272	3.43216e-05	0.000222004
SAUSA300_1096	SACOL1215	USA300HOU_1141	carB	carB	uraA pyrB pyrC carA carB pyrF pyrE SACOL1218	PyrR	-	-	carbamoyl-phosphate synthase, large subunit	15807.4	13.9483	-1.27	0.41	0.216836	-5.83451	5.39493e-09	1.26459e-07
SAUSA300_2037	SACOL2072	USA300HOU_2076	SAUSA300_2037	cshA	cshA	-	stringent ctrl	Translation	ATP-dependent RNA helicase	75524.4	16.2047	-1.28	0.41	0.23359	-5.48855	4.05241e-08	7.2405e-07
SAUSA300_1498	SACOL1595	USA300HOU_1538	gcvT	gcvT	gcvPB gcvPA gcvT	GraRS	-	-	aminomethyltransferase (glycine cleavage system T protein)	3206.84	11.6469	-1.29	0.41	0.143542	-8.98924	2.48943e-19	2.5442e-17
SAUSA300_1097	SACOL1216	USA300HOU_1142	pyrF	pyrF	uraA pyrB pyrC carA carB pyrF pyrE SACOL1218	PyrR	-	-	orotidine 5'-phosphate decarboxylase	3314.3	11.6945	-1.32	0.4	0.222725	-5.9372	2.89936e-09	7.63696e-08
SAUSA300_2471	SACOL2546	USA300HOU_2523	SAUSA300_2471	pfoR	sdaAA sdaAB pfoR	AgrA	stringent ctrl	-	perfringolysin O regulator protein	667.765	9.3832	-1.33	0.4	0.23978	-5.55079	2.84387e-08	5.42246e-07
SAUSA300_1379	SACOL1531	USA300HOU_1428	SAUSA300_1379	USA300HOU_1428	SACOL1531	AgrA	-	-	putative lipoprotein	41.9221	5.38964	-1.34	0.4	0.279981	-4.78418	1.7169e-06	1.87465e-05
SAUSA300_1334	SACOL1481	USA300HOU_1379	SAUSA300_1334	piuB	piuB	-	stringent ctrl	-	putative membrane protein	572.277	9.16057	-1.35	0.39	0.300819	-4.48852	7.172e-06	6.14914e-05
SAUSA300_2612	SACOL2703	USA300HOU_2680	hisG	hisG	hisI hisF hisA hisH hisB hisC hisD hisG hisZ	-	stringent ctrl	-	ATP phosphoribosyltransferase hisG	85.666	6.42065	-1.37	0.39	0.305309	-4.48168	7.40583e-06	6.328e-05
SAUSA300_2299	SACOL2348	USA300HOU_2334	SAUSA300_2299	emrA	emrA emrB	-	stringent ctrl	-	multidrug resistance protein A, drug resistance transporter	479.744	8.90612	-1.4	0.38	0.264421	-5.2941	1.19604e-07	1.92867e-06
SAUSA300_1093	SACOL1212	USA300HOU_1138	pyrB	pyrB	uraA pyrB pyrC carA carB pyrF pyrE SACOL1218	PyrR	-	-	aspartate carbamoyltransferase	3546.51	11.7922	-1.4	0.38	0.381884	-3.6761	0.000236831	0.00119586
SAUSA300_2343	SACOL2395	USA300HOU_2379	SAUSA300_2343	narG	nreA nreB nreC narI narJ narH narG	SigB	stringent ctrl	-	respiratory nitrate reductase, alpha subunit	155.313	7.27903	-1.41	0.38	0.270465	-5.21404	1.84768e-07	2.81001e-06
SAUSA300_1095	SACOL1214	USA300HOU_1140	carA	carA	uraA pyrB pyrC carA carB pyrF pyrE SACOL1218	PyrR	-	-	carbamoyl-phosphate synthase, small subunit	4977.61	12.2812	-1.45	0.37	0.231898	-6.23588	4.49232e-10	1.53038e-08
SAUSA300_0863	SACOL0963	USA300HOU_0919	argH	argH	argH argG	ArgR	-	-	argininosuccinate lyase	847.901	9.72775	-1.47	0.36	0.198733	-7.42147	1.15831e-13	7.99857e-12
SAUSA300_2133	SACOL2164	USA300HOU_2166	SAUSA300_2133	USA300HOU_2166	SACOL2164	MgrA	-	-	transporter gate domain protein	4103.09	12.0025	-1.52	0.35	0.250849	-6.06086	1.35397e-09	3.97447e-08
SAUSA300_1092	SACOL1211	USA300HOU_1137	pyrP	uraA	uraA pyrB pyrC carA carB pyrF pyrE SACOL1218	PyrR	-	-	uracil permease	3656.56	11.8363	-1.54	0.34	0.40068	-3.85378	0.000116309	0.000641837
SAUSA300_1094	SACOL1213	USA300HOU_1139	pyrC	pyrC	uraA pyrB pyrC carA carB pyrF pyrE SACOL1218	PyrR	-	-	dihydroorotase	5140.83	12.3278	-1.57	0.34	0.268841	-5.84213	5.15377e-09	1.21925e-07
SAUSA300_0546	SACOL0608	USA300HOU_0555	sdrC	sdrC	-	TraP	-	-	sdrC protein	858.273	9.74529	-1.68	0.31	0.177617	-9.45014	3.38366e-21	3.75881e-19
SAUSA300_1992	SACOL2026	USA300HOU_2035	agrA	agrA	agrBDCA	TraP	-	-	accessory gene regulator protein A	4165.09	12.0241	-1.89	0.27	0.133025	-14.212	7.72251e-46	1.9731e-43
SAUSA300_2549	SACOL2632	USA300HOU_2610	bccT	cudT	cudT	ArgR	-	-	choline/carnitine/betaine transporter, BCCT family	3357.75	11.7133	-2.06	0.24	0.165421	-12.4323	1.7454e-35	4.05408e-33
SAUSA300_0864	SACOL0964	USA300HOU_0920	argG	argG	argH argG	ArgR	-	-	argininosuccinate synthase	781.961	9.61095	-2.06	0.24	0.253998	-8.11503	4.85646e-16	4.27871e-14
SAUSA300_1991	SACOL2025	USA300HOU_2034	agrC	agrC	agrBDCA	TraP	-	-	accessory gene regulator protein C	7830.95	12.935	-2.24	0.21	0.121823	-18.383	1.79879e-75	2.29796e-72
SAUSA300_2545	SACOL2627	USA300HOU_2605	betA	betA	betA	-	stringent ctrl	-	choline dehydrogenase	6110.37	12.577	-2.41	0.19	0.133453	-18.0415	9.20369e-73	7.83848e-70
SAUSA300_2546	SACOL2628	USA300HOU_2606	betB	betB	betB	-	stringent ctrl	-	glycine betaine aldehyde dehydrogenase	7183.59	12.8105	-2.5	0.18	0.139118	-17.9613	3.91822e-72	2.50276e-69
SAUSA300_1990	SACOL2024	USA300HOU_2033	agrD	agrD	agrBDCA	TraP	-	-	accessory gene regulator protein D	2026.92	10.9851	-2.64	0.16	0.153176	-17.2487	1.14431e-66	5.84744e-64
SAUSA300_1989	SACOL2023	USA300HOU_2032	agrB	agrB	agrBDCA	TraP	-	-	accessory gene regulator protein B	5992.05	12.5488	-2.78	0.15	0.147796	-18.8043	6.96175e-79	1.77873e-75
SAUSA300_1988	SACOL2022	USA300HOU_2031	SAUSA300_1988	hld	hld	TraP	-	-	delta-hemolysin precursor	677.255	9.40355	-3.86	0.07	0.224784	-17.1677	4.63183e-66	1.97239e-63
SAUSA300_1113	SACOL1232	USA300HOU_1157	pknB	pknB	def2 fmt sun rlmN stp1 pknB	-	stringent ctrl	-	protein kinase	12043	13.5559	-0.54	0.69	0.0938941	-5.77119	7.87155e-09	1.71896e-07
SAUSA300_2404	SACOL2469	USA300HOU_2450	SAUSA300_2404	gltB2	gltB2	-	stringent ctrl	-	conserved hypothetical protein	1144.89	10.161	0.59	1.51	0.111925	5.25236	1.50166e-07	2.33948e-06
SAUSA300_1531	SACOL1628	USA300HOU_1572	phoH	phoH	recO era cdd dgkA ybeY phoH	-	stringent ctrl	-	phosphate starvation-induced protein, PhoH family	3255.84	11.6688	-0.53	0.69	0.102138	-5.19768	2.01795e-07	2.98026e-06
SAUSA300_1710	SACOL1814	USA300HOU_1755	SAUSA300_1710	pldB	pldB SACOL1815	-	-	-	putative lysophospholipase	3549.01	11.7932	0.52	1.43	0.102303	5.07437	3.88772e-07	5.28358e-06
SAUSA300_2494	SACOL2572	USA300HOU_2552	SAUSA300_2494	copA	copA copZ	CsoR	stringent ctrl	-	copper-translocating P-type ATPase	5402.81	12.3995	0.51	1.42	0.101302	5.05085	4.39853e-07	5.8839e-06
SAUSA300_1299	SACOL1441	USA300HOU_1339	SAUSA300_1299	telA	xpaC telA	GraRS	-	-	putative tellurite resistance protein	3832.27	11.904	0.58	1.49	0.115894	4.99414	5.90993e-07	7.58788e-06
SAUSA300_2183	SACOL2218	USA300HOU_2220	adk	adk	adk secY rplO rpmD rpsE rplR rplF rpsH rpsN2 rplE rplX rplN rpsQ rpmC rplP rpsC rplV rpsS rplB rplW rplD rplC rpsJ	-	stringent ctrl	-	adenylate kinase	44119.8	15.4291	-0.59	0.66	0.120011	-4.93996	7.81388e-07	9.73876e-06
SAUSA300_1843	SACOL1920	USA300HOU_1857	SAUSA300_1843	USA300HOU_1857	bcp SACOL1920	PerR	-	-	D-isomer specific 2-hydroxyacid dehydrogenase family protein	1723.17	10.7509	0.58	1.49	0.118555	4.9307	8.19353e-07	1.01133e-05
SAUSA300_2025	SACOL2057	USA300HOU_2062	rsbU	rsbU	sigB rsbW rsbV rsbU	SigB	-	Translation	sigma-B regulation protein	4203.69	12.0374	-0.46	0.73	0.0959806	-4.79312	1.64204e-06	1.81619e-05
SAUSA300_0906	SACOL1009	USA300HOU_0962	SAUSA300_0906	USA300HOU_0962	SACOL1009 relA1 ppnK yjbO mgtE cpaA	MgrA	-	-	conserved hypothetical protein	1049.87	10.036	0.55	1.46	0.113883	4.78983	1.6692e-06	1.83828e-05
SAUSA300_1165	SACOL1291	USA300HOU_1204	ribF	ribC	rbfA truB ribC	SigB	-	-	riboflavin biosynthesis protein ribF	3038.67	11.5692	0.54	1.45	0.115002	4.70448	2.54518e-06	2.63276e-05
SAUSA300_0353	SACOL0424	USA300HOU_0373	SAUSA300_0353	USA300HOU_0373	SACOL0420 SACOL0421 SACOL0422 SACOL0424	-	-	-	conserved hypothetical protein	1908.23	10.898	0.5	1.41	0.106059	4.67856	2.88892e-06	2.91138e-05
SAUSA300_1189	SACOL1316	USA300HOU_1228	mutL	mutL	mutSL glpP	GraRS	-	-	DNA mismatch repair protein mutL	3850.48	11.9108	-0.54	0.69	0.115417	-4.66307	3.11524e-06	3.09706e-05
SAUSA300_2075	SACOL2113	USA300HOU_2109	rho	rho	rho	-	-	-	transcription termination factor Rho	15290.8	13.9004	-0.57	0.67	0.124076	-4.59525	4.32231e-06	4.09019e-05
SAUSA300_1112	SACOL1231	USA300HOU_1156	SAUSA300_1112	stp1	def2 fmt sun rlmN stp1 pknB	-	stringent ctrl	-	protein phosphatase 2C domain protein	3860.32	11.9145	-0.58	0.67	0.126537	-4.5845	4.55076e-06	4.27471e-05
SAUSA300_1459	SACOL1554	USA300HOU_1512	gnd	gnd	gnd	-	stringent ctrl	-	6-phosphogluconate dehydrogenase, decarboxylating	27137.3	14.728	0.5	1.41	0.109809	4.57277	4.81329e-06	4.45578e-05
SAUSA300_1070	SACOL1189	USA300HOU_1115	SAUSA300_1070	USA300HOU_1115	SACOL1189	-	-	-	acetyltransferase, GNAT family	3808.35	11.8949	0.59	1.51	0.129555	4.54575	5.47399e-06	4.97724e-05
SAUSA300_0836	SACOL0936	USA300HOU_0894	dltB	dltB	SACOL0934 dltA dltB dltC dltD	-	stringent ctrl	-	dltB protein	28184.7	14.7826	0.54	1.45	0.120048	4.5286	5.93758e-06	5.32299e-05
SAUSA300_0755	SACOL0837	USA300HOU_0801	SAUSA300_0755	gapR	gapR gap pgk tpiA pgm eno	CggR	-	-	glycolytic operon regulator	56797	15.7935	0.56	1.47	0.123081	4.51254	6.40566e-06	5.60875e-05
SAUSA300_0838	SACOL0938	USA300HOU_0896	dltD	dltD	dltX dltA dltB dltC dltD	-	stringent ctrl	-	D-alanine-activating enzyme/D-alanine-D-alanyl, dltD protein	38448.1	15.2306	0.49	1.4	0.108753	4.51095	6.45391e-06	5.60875e-05
SAUSA300_2184	SACOL2219	USA300HOU_2221	SAUSA300_2184	secY	adk secY rplO rpmD rpsE rplR rplF rpsH rpsN2 rplE rplX rplN rpsQ rpmC rplP rpsC rplV rpsS rplB rplW rplD rplC rpsJ	-	stringent ctrl	-	preprotein translocase, SecY subunit	70350.7	16.1023	-0.56	0.68	0.124304	-4.51317	6.38666e-06	5.60875e-05
SAUSA300_0919	SACOL1023	USA300HOU_0976	murE	murE	murE SACOL1024 prfC	-	-	-	UDP-N-acetylmuramoylalanyl-D-glutamate--2, 6-diaminopimelate ligase	3727.65	11.8641	-0.57	0.67	0.128174	-4.48057	7.44445e-06	6.328e-05
SAUSA300_0648	SACOL0720	USA300HOU_0683	SAUSA300_0648	vraG	vraGF	-	-	-	ABC transporter, permease protein	5684.8	12.4729	0.49	1.4	0.109718	4.47533	7.62948e-06	6.43344e-05
SAUSA300_1351	SACOL1500	USA300HOU_1398	SAUSA300_1351	USA300HOU_1398	SACOL1500 - SACOL1503 aroA aroB aroC	AgrA	stringent ctrl	-	conserved hypothetical protein	37489.7	15.1942	0.48	1.39	0.108177	4.4694	7.84375e-06	6.59059e-05
SAUSA300_2540	SACOL2622	USA300HOU_2599	SAUSA300_2540	fdaB	fdaB	-	stringent ctrl	-	fructose-bisphosphate aldolase class-I	15398.4	13.9105	0.49	1.4	0.108913	4.46167	8.13219e-06	6.76799e-05
SAUSA300_1690	SACOL1794	USA300HOU_1734	SAUSA300_1690	USA300HOU_1734	murC ftsK pheT2 SACOL1793 SACOL1794 pepA1	-	stringent ctrl	-	putative thioredoxin	1490.43	10.5415	0.46	1.38	0.104537	4.43696	9.12373e-06	7.49554e-05
SAUSA300_2489	SACOL2566	USA300HOU_2546	SAUSA300_2489	mmpL	mmpL	GraRS	-	-	antibiotic transport-associated protein-like protein	669.457	9.38685	0.58	1.49	0.131487	4.42297	9.73537e-06	7.87148e-05
SAUSA300_0837	SACOL0937	USA300HOU_0895	dltC	dltC	SACOL0934 dltA dltB dltC dltD	-	stringent ctrl	-	D-alanine-activating enzyme/D-alanine-D-alanyl, dltC protein	10868.8	13.4079	0.51	1.42	0.115881	4.41732	9.993e-06	8.05429e-05
SAUSA300_1455	SACOL1550	USA300HOU_1508	SAUSA300_1455	graE	graE	-	-	-	transcriptional regulator, AraC family	5482.58	12.4206	0.46	1.38	0.105392	4.41185	1.02489e-05	8.1831e-05
SAUSA300_1543	SACOL1640	USA300HOU_1584	SAUSA300_1543	hemN	hemN	-	stringent ctrl	-	oxygen-independent coproporphyrinogen III oxidase	1085.97	10.0848	-0.58	0.67	0.132678	-4.40006	1.08221e-05	8.42425e-05
SAUSA300_1298	SACOL1440	USA300HOU_1338	SAUSA300_1298	xpaC	xpaC telA	GraRS	-	-	putative XpaC protein	2075.45	11.0192	0.5	1.41	0.114297	4.39243	1.1209e-05	8.67845e-05
SAUSA300_1082	SACOL1201	USA300HOU_1125	SAUSA300_1082	ylmE	SACOL1200 ylmE sepF/ylmF ylmG ylmH SACOL1205	-	stringent ctrl	-	conserved hypothetical protein	8986.13	13.1335	-0.52	0.7	0.119914	-4.37388	1.22059e-05	9.33717e-05
SAUSA300_1611	SACOL1710	USA300HOU_1655	valS	valS	folC valS	-	stringent ctrl	Translation	valyl-tRNA synthetase	14229.3	13.7966	-0.47	0.72	0.106466	-4.37252	1.22822e-05	9.36746e-05
SAUSA300_0086	SACOL0064	USA300HOU_0093	SAUSA300_0086	cstB	cstAB sqr	CstR	-	-	conserved hypothetical protein	317.56	8.31088	0.59	1.51	0.134465	4.3688	1.24931e-05	9.4688e-05
SAUSA300_2542	SACOL2624	USA300HOU_2602	SAUSA300_2542	acsA2	acsA2	-	stringent ctrl	-	putative AMP-binding enzyme	6488.49	12.6637	0.51	1.42	0.116417	4.36592	1.2659e-05	9.54089e-05
SAUSA300_1619	SACOL1719	USA300HOU_1664	hemA	hemA	hemLBDCXA	MgrA	-	Translation	glutamyl-tRNA reductase	18103.2	14.144	-0.48	0.72	0.109925	-4.34546	1.38986e-05	0.00010353
SAUSA300_1111	SACOL1230	USA300HOU_1155	SAUSA300_1111	rlmN	def2 fmt sun rlmN stp1 pknB	-	stringent ctrl	Translation	conserved hypothetical protein	5722.78	12.4825	-0.56	0.68	0.130294	-4.32228	1.54426e-05	0.000112361
SAUSA300_1576	SACOL1674	USA300HOU_1619	SAUSA300_1576	recD2	recD2 SACOL1675	-	stringent ctrl	-	helicase, RecD/TraA family	7762.19	12.9222	-0.43	0.74	0.0988759	-4.29842	1.72023e-05	0.000123115
SAUSA300_1038	SACOL1149	USA300HOU_1074	pheT	pheT	pheS pheT	-	stringent ctrl	Translation	phenylalanyl-tRNA synthetase, beta subunit	15204.1	13.8922	-0.48	0.72	0.11322	-4.28047	1.865e-05	0.000131632
SAUSA300_2622	SACOL2713	USA300HOU_2691	SAUSA300_2622	USA300HOU_2691	SACOL2713	-	stringent ctrl	-	conserved hypothetical protein	2316.31	11.1776	0.52	1.43	0.122969	4.25649	2.07664e-05	0.00014418
SAUSA300_1695	SACOL1799	USA300HOU_1739	SAUSA300_1695	USA300HOU_1739	trmB SACOL1799	-	stringent ctrl	-	conserved hypothetical protein	14745.8	13.848	-0.37	0.77	0.0868545	-4.22089	2.43336e-05	0.000165793
SAUSA300_1901	SACOL1984	USA300HOU_1923	aldA2	aldH	aldH	Rot	stringent ctrl	-	aldehyde dehydrogenase	2779.61	11.4407	0.45	1.37	0.107591	4.21117	2.54048e-05	0.000171265
SAUSA300_0706	SACOL0781	USA300HOU_0745	SAUSA300_0706	opuBA	opuBA opuBB	GraRS	-	-	putative osmoprotectant ABC transporter, ATP-binding protein	1364.34	10.414	0.57	1.48	0.135864	4.2041	2.62118e-05	0.000175777
SAUSA300_0835	SACOL0935	USA300HOU_0893	dltA	dltA	SACOL0934 dltA dltB dltC dltD	-	stringent ctrl	-	D-alanine-activating enzyme/D-alanine-D-alanyl, dltA protein	26778.8	14.7088	0.46	1.38	0.109315	4.1962	2.71427e-05	0.000181543
SAUSA300_0462	SACOL0527	USA300HOU_0484	SAUSA300_0462	USA300HOU_0484	holB SACOL0527 yabA	MgrA	-	-	conserved hypothetical protein	3245.98	11.6644	-0.51	0.7	0.121512	-4.19039	2.78481e-05	0.000185775
SAUSA300_2069	SACOL2107	-	SAUSA300_2069	-	ptpB SACOL2108 hemK prfA tdk	-	-	-	conserved hypothetical protein	1440.15	10.492	-0.52	0.7	0.124974	-4.17424	2.98986e-05	0.000197667
SAUSA300_1618	SACOL1718	USA300HOU_1663	hemX	hemX	hemLBDCXA	MgrA	-	-	hemA concentration negative effector hemX	4323.92	12.0781	-0.48	0.72	0.114232	-4.15877	3.19967e-05	0.00020962
SAUSA300_0317	SACOL0314	USA300HOU_0337	SAUSA300_0317	nanR	nanR	-	stringent ctrl	-	conserved hypothetical protein	573.88	9.1646	0.52	1.43	0.126079	4.15137	3.30488e-05	0.000215407
SAUSA300_0450	SACOL0518	-	treR	-	treR	-	-	-	trehalose operon repressor	649.571	9.34334	-0.58	0.67	0.140822	-4.14924	3.33577e-05	0.000216868
SAUSA300_1610	SACOL1709	USA300HOU_1654	folC	folC	folC valS	-	stringent ctrl	-	folylpolyglutamate synthase	9911.82	13.2749	-0.39	0.76	0.0942402	-4.13563	3.53982e-05	0.000227815
SAUSA300_1250	SACOL1389	USA300HOU_1287	parE	parE	parE parC	-	stringent ctrl	-	DNA topoisomerase IV, subunit B	9384.79	13.1961	-0.5	0.71	0.120163	-4.13474	3.55364e-05	0.000228129
SAUSA300_1086	SACOL1205	USA300HOU_1129	SAUSA300_1086	USA300HOU_1129	SACOL1200 ylmE sepF/ylmF ylmG ylmH SACOL1205	-	stringent ctrl	-	putative cell-division initiation protein	7805.51	12.9303	-0.54	0.69	0.130784	-4.12343	3.73276e-05	0.000237835
SAUSA300_0141	SACOL0124	USA300HOU_0151	deoB	deoB	deoC1 deoB	GraRS	-	-	phosphopentomutase	4523.97	12.1434	0.48	1.39	0.11657	4.08961	4.32107e-05	0.000271261
SAUSA300_1010	SACOL1119	USA300HOU_1048	SAUSA300_1010	USA300HOU_1048	SACOL1119 SACOL1120	-	-	-	conserved hypothetical protein	1000.09	9.96591	0.43	1.35	0.10653	4.07873	4.52824e-05	0.000282877
SAUSA300_0556	SACOL0618	USA300HOU_0565	SAUSA300_0556	hxlB	nagB hxlAB	SigB	-	-	SIS domain protein	4225.55	12.0449	0.53	1.44	0.130809	4.06773	4.74726e-05	0.000295115
SAUSA300_1911	SACOL1994	USA300HOU_1934	SAUSA300_1911	pmtC	ytrA pmtABCD	YtrA	-	-	ABC transporter, ATP-binding protein	2978.93	11.5406	0.58	1.49	0.142391	4.05452	5.02364e-05	0.000310784
SAUSA300_1844	SACOL1921	USA300HOU_1858	SAUSA300_1844	bcp	bcp SACOL1920	PerR	-	-	bacterioferritin comigratory protein	940.016	9.87654	0.58	1.49	0.144588	3.97937	6.90975e-05	0.000412486
SAUSA300_1785	SACOL1892	USA300HOU_1828	SAUSA300_1785	ecsB	ecsBA	MgrA	-	-	putative ABC transporter protein EcsB	4887.07	12.2548	0.41	1.33	0.103945	3.96604	7.30762e-05	0.000434209
SAUSA300_2495	SACOL2573	USA300HOU_2553	SAUSA300_2495	copZ	copA copZ	CsoR	stringent ctrl	-	copper chaperone copZ	1875.19	10.8728	0.51	1.42	0.129251	3.95062	7.79502e-05	0.000459373
SAUSA300_1301	SACOL1444	USA300HOU_1343	SAUSA300_1301	norD	norD norQ	-	stringent ctrl	-	conserved hypothetical protein	3182.63	11.636	0.4	1.32	0.102453	3.93947	8.16634e-05	0.000475285
SAUSA300_0779	SACOL0863	USA300HOU_0826	SAUSA300_0779	USA300HOU_0826	SACOL0862 SACOL0863	SigB	-	-	conserved hypothetical protein	417.571	8.70588	0.53	1.44	0.13557	3.93611	8.28143e-05	0.000480526
SAUSA300_2180	SACOL2215	USA300HOU_2217	rpsM	rpsM	rplQ rpoA rpsK rpsM rpmJ infA	-	-	Translation	30S ribosomal protein S13	28657.3	14.8066	-0.51	0.7	0.130759	-3.9352	8.31282e-05	0.000480526
SAUSA300_1806	SACOL1914	USA300HOU_1851	SAUSA300_1806	queG	cspR queG	-	-	-	putative iron-sulfur cluster-binding protein	2090.4	11.0296	-0.39	0.76	0.0998201	-3.92987	8.4992e-05	0.000489887
SAUSA300_1308	SACOL1451	USA300HOU_1350	arlR	arlR	arlRS	Fur	-	-	DNA-binding response regulator	1171.92	10.1947	0.58	1.49	0.147004	3.91556	9.01952e-05	0.000516701
SAUSA300_0953	SACOL1059	-	SAUSA300_0953	-	SACOL1059	-	-	-	putative membrane protein	1719.51	10.7478	0.55	1.46	0.141609	3.91144	9.17477e-05	0.000523249
SAUSA300_1624	SACOL1724	-	SAUSA300_1624	-	SACOL1723 SACOL1724	-	-	-	MutT/nudix family protein	1693.46	10.7258	-0.54	0.69	0.138151	-3.90575	9.3934e-05	0.000534524
SAUSA300_0964	SACOL1071	USA300HOU_1007	SAUSA300_0964	USA300HOU_1007	SACOL1071	-	stringent ctrl	-	chitinase-related protein	6413.87	12.647	0.58	1.49	0.149596	3.90403	9.46048e-05	0.000537145
SAUSA300_1195	SACOL1323	USA300HOU_1234	miaA	miaA	glpK glpD SACOL1322 miaA hfq	SarA	stringent ctrl	Translation	tRNA delta(2)-isopentenylpyrophosphate transferase	1549.63	10.5977	0.56	1.47	0.143973	3.9014	9.56364e-05	0.000541798
SAUSA300_1212	SACOL1347	USA300HOU_1257	SAUSA300_1212	USA300HOU_1257	SACOL1346 SACOL1347 SACOL1348	MgrA	-	-	conserved hypothetical protein	772.531	9.59345	-0.58	0.67	0.148551	-3.89196	9.94378e-05	0.000558381
SAUSA300_1441	SACOL1534	USA300HOU_1493	srrB	srrB	srrB srrA	-	-	-	staphylococcal respiratory response protein, SrrB	4837.48	12.24	-0.41	0.75	0.10577	-3.89246	9.92349e-05	0.000558381
SAUSA300_1460	SACOL1555	USA300HOU_1513	SAUSA300_1460	USA300HOU_1513	SACOL1555	-	-	-	peptidase, M20/M25/M40 family	1917.25	10.9048	0.42	1.34	0.107994	3.88403	0.000102739	0.000575656
SAUSA300_0592	SACOL0658	USA300HOU_0609	SAUSA300_0592	USA300HOU_0609	SACOL0658 SACOL0659	-	-	-	conserved hypothetical protein	4371.02	12.0938	0.41	1.33	0.106139	3.87493	0.000106657	0.000596296
SAUSA300_1667	SACOL1770	USA300HOU_1709	SAUSA300_1667	ugpQ2	ugpQ2	-	-	-	putative glycerophosphoryl diester phosphodiesterase	330.821	8.36991	0.59	1.51	0.152997	3.85513	0.000115669	0.000639687
SAUSA300_0449	SACOL0517	USA300HOU_0475	treC	treC	trePCR	TreR	-	-	alpha,alpha-phosphotrehalase	659.549	9.36534	-0.51	0.7	0.132958	-3.85181	0.00011725	0.000644244
SAUSA300_1450	SACOL1543	USA300HOU_1501	SAUSA300_1450	USA300HOU_1501	SACOL1543	-	stringent ctrl	-	oxidoreductase, aldo/keto reductase family	2892.45	11.4981	0.41	1.33	0.106409	3.83534	0.00012539	0.000683097
SAUSA300_1921	-	USA300HOU_1948	SAUSA300_1921	-	-	-	-	-	truncated amidase	2576.02	11.3309	-0.59	0.66	0.154231	-3.83539	0.000125364	0.000683097
SAUSA300_1188	SACOL1315	USA300HOU_1227	mutS	mutS	mutSL glpP	GraRS	-	-	DNA mismatch repair protein mutS	3335.12	11.7035	-0.5	0.71	0.131402	-3.83318	0.000126496	0.000687654
SAUSA300_0554	SACOL0616	USA300HOU_0563	SAUSA300_0554	nagB	nagB hxlAB	SigB	-	-	glucosamine-6-phosphate isomerase	1352.49	10.4014	0.53	1.44	0.139743	3.81952	0.000133711	0.000723798
SAUSA300_2182	SACOL2217	USA300HOU_2219	infA	infA	rplQ rpoA rpsK rpsM rpmJ infA	-	-	-	translation initiation factor IF-1	21376.4	14.3837	-0.54	0.69	0.142215	-3.81539	0.000135966	0.000734445
SAUSA300_0356	SACOL0427	USA300HOU_0376	SAUSA300_0356	USA300HOU_0376	SACOL0427	CodY	-	-	conserved hypothetical protein	1089.97	10.0901	-0.48	0.72	0.126923	-3.81239	0.000137628	0.000741857
SAUSA300_2467	SACOL2539	USA300HOU_2517	srtA	srtA	srtA	MgrA	-	-	sortase	2590.57	11.3391	-0.57	0.67	0.150686	-3.79051	0.000150336	0.000806949
SAUSA300_0439	SACOL0508	USA300HOU_0466	SAUSA300_0439	USA300HOU_0466	SACOL0508	GraRS	-	-	conserved hypothetical protein	1040.07	10.0225	0.4	1.32	0.105898	3.78932	0.000151063	0.000809151
SAUSA300_1572	SACOL1670	USA300HOU_1615	SAUSA300_1572	USA300HOU_1615	SACOL1670 yrrK SACOL1672 alaS	-	stringent ctrl	-	conserved hypothetical protein	7880.12	12.944	-0.55	0.68	0.146526	-3.77033	0.000163031	0.000867801
SAUSA300_1064	SACOL1183	USA300HOU_1108	SAUSA300_1064	arcD1	arcD1	SigB	-	-	transporter, TRAP family	461.427	8.84996	0.55	1.46	0.145782	3.76702	0.000165209	0.000877568
SAUSA300_0262	SACOL0253	USA300HOU_0280	rbsK	rbsK	rbsKDU	TraP	-	-	ribokinase	533.271	9.05873	0.57	1.48	0.15154	3.7547	0.000173549	0.000916151
SAUSA300_1577	SACOL1675	USA300HOU_1620	SAUSA300_1577	USA300HOU_1620	recD2 SACOL1675	-	stringent ctrl	-	TPR domain protein	1510.83	10.5611	-0.46	0.73	0.123087	-3.75005	0.000176797	0.00092946
SAUSA300_1705	SACOL1809	USA300HOU_1750	SAUSA300_1705	USA300HOU_1750	SACOL1809	-	stringent ctrl	-	putative drug transporter	2452.99	11.2603	-0.5	0.71	0.132106	-3.74843	0.000177944	0.000931652
SAUSA300_1518	SACOL1615	USA300HOU_1560	SAUSA300_1518	cshB	nfo cshB	-	-	Translation	ATP-dependent RNA helicase, DEAD/DEAH box family	7869.52	12.9421	-0.52	0.7	0.138593	-3.74694	0.000179008	0.000935308
SAUSA300_2079	SACOL2117	USA300HOU_2113	fba	fbaA	fbaA	-	-	-	fructose bisphosphate aldolase	94342.7	16.5256	0.48	1.39	0.129196	3.73609	0.000186905	0.000974578
SAUSA300_1223	SACOL1358	USA300HOU_1269	SAUSA300_1223	USA300HOU_1269	SACOL1358	-	-	-	conserved hypothetical protein	2634.77	11.3635	0.42	1.34	0.11203	3.73489	0.000187801	0.000977252
SAUSA300_1372	SACOL1524	USA300HOU_1421	SAUSA300_1372	ypbB	recQ2 ypbB	-	-	-	conserved hypothetical protein	1557.3	10.6048	-0.47	0.72	0.126971	-3.73357	0.000188785	0.00098038
SAUSA300_0635	SACOL0706	USA300HOU_0670	fhuG	fhuG	fhuABG	Fur	-	-	ferrichrome transport permease protein fhuG	1671.22	10.7067	0.42	1.34	0.1116	3.724	0.000196092	0.0010142
SAUSA300_0014	SACOL0014	USA300HOU_0014	SAUSA300_0014	USA300HOU_0014	SACOL0013 SACOL0014 rplI dnaC	-	-	-	DHH subfamily 1 protein	21623.8	14.4003	-0.49	0.71	0.131155	-3.71557	0.000202743	0.00104437
SAUSA300_0278	SACOL0271	USA300HOU_0297	SAUSA300_0278	esxA	esxA	GraRS	-	-	conserved hypothetical protein	7777.72	12.9251	-0.45	0.73	0.12213	-3.71375	0.000204207	0.0010498
SAUSA300_0016	SACOL0016	USA300HOU_0016	dnaB	dnaC	SACOL0013 SACOL0014 rplI dnaC	-	-	-	replicative DNA helicase	12389.8	13.5969	-0.4	0.76	0.108325	-3.71279	0.000204988	0.0010517
SAUSA300_0452	SACOL0520	USA300HOU_0477	dnaX	dnaX	dnaX	-	-	-	DNA polymerase III, gamma and tau subunits	4850.68	12.244	-0.43	0.74	0.116072	-3.71099	0.000206453	0.00105709
SAUSA300_1702	SACOL1806	USA300HOU_1747	SAUSA300_1702	sasC	sasC	MgrA	-	-	cell wall surface anchor family protein	786.352	9.61903	-0.59	0.66	0.160112	-3.70806	0.00020885	0.00106722
SAUSA300_2162	SACOL2195	USA300HOU_2198	SAUSA300_2162	USA300HOU_2198	SACOL2195	-	-	-	M23/M37 peptidase domain protein	932.065	9.86429	0.53	1.44	0.142185	3.70722	0.000209549	0.00106866
SAUSA300_2532	SACOL2613	USA300HOU_2591	panD	panD	panD panC panB	-	-	-	aspartate 1-decarboxylase	1593.18	10.6377	0.57	1.48	0.154863	3.70283	0.000213205	0.00108514
SAUSA300_1055	SACOL1168	USA300HOU_1094	efb	efb	efb	SaeRS	-	-	fibrinogen-binding protein	5072.08	12.3084	0.53	1.44	0.142412	3.69002	0.000224232	0.00113899
SAUSA300_1056	SACOL1169	USA300HOU_1095	SAUSA300_1056	scc	scc	SaeRS	-	-	conserved hypothetical protein	2578.15	11.3321	0.58	1.49	0.156752	3.68677	0.000227116	0.00115135
SAUSA300_0680	SACOL0754	USA300HOU_0718	norA	norA	norA	MgrA	-	-	multi drug resistance protein	1455.99	10.5078	0.57	1.48	0.153663	3.677	0.000235997	0.001194
SAUSA300_1085	SACOL1204	USA300HOU_1128	SAUSA300_1085	ylmH	SACOL1200 ylmE sepF/ylmF ylmG ylmH SACOL1205	-	stringent ctrl	-	conserved hypothetical protein	4048.07	11.983	-0.58	0.67	0.159185	-3.67309	0.000239634	0.00120524
SAUSA300_0696	SACOL0771	USA300HOU_0734	SAUSA300_0696	queD	queEDC	SigB	-	-	6-pyruvoyl tetrahydrobiopterin synthase-like protein	742.08	9.53543	-0.47	0.72	0.129024	-3.6685	0.000243977	0.00121988
SAUSA300_2176	SACOL2211	USA300HOU_2213	SAUSA300_2176	cbiO	truA SACOL2209 SACOL2210 SACOL2211	-	stringent ctrl	-	ABC transporter, ATP-binding protein	1693.83	10.7261	-0.57	0.67	0.155015	-3.66872	0.000243771	0.00121988
SAUSA300_0959	SACOL1066	USA300HOU_1001	fmt	fmtA	fmtA	-	-	-	fmt protein	2599.08	11.3438	0.58	1.49	0.16001	3.65197	0.000260241	0.0012911
SAUSA300_2179	SACOL2214	USA300HOU_2216	rpsK	rpsK	rplQ rpoA rpsK rpsM rpmJ infA	-	-	Translation	30S ribosomal protein S11	24614.8	14.5872	-0.44	0.74	0.12207	-3.64343	0.00026903	0.00132697
SAUSA300_0567	SACOL0631	USA300HOU_0578	SAUSA300_0567	USA300HOU_0578	SACOL0631 SACOL0632	-	stringent ctrl	-	conserved hypothetical protein	654.188	9.35356	0.56	1.47	0.154411	3.63486	0.000278131	0.00136922
SAUSA300_1198	SACOL1326	USA300HOU_1237	SAUSA300_1198	hflX	hflX Alu-2	MgrA	-	-	putative GTP-binding protein	1739.01	10.764	-0.45	0.73	0.123113	-3.63017	0.000283235	0.00139166
SAUSA300_2402	SACOL2465	USA300HOU_2447	SAUSA300_2402	stbD	SACOL2464 stbD	-	-	-	conserved hypothetical protein	1242.8	10.2794	0.49	1.4	0.135211	3.62	0.000294597	0.00144195
SAUSA300_0946	SACOL1052	USA300HOU_0991	menD	menD	menF menD menH menB	MgrA	-	-	2-succinyl-6-hydroxy-2, 4-cyclohexadiene-1-carboxylic acid synthase/2-oxoglutarate decarboxylase	3852.36	11.9115	-0.34	0.79	0.0942853	-3.6195	0.000295167	0.00144197
SAUSA300_0373	SACOL0445	USA300HOU_0396	SAUSA300_0373	USA300HOU_0396	SACOL0445	-	stringent ctrl	-	conserved hypothetical protein	1300.23	10.3445	0.53	1.44	0.147638	3.61706	0.00029797	0.00144736
SAUSA300_0351	SACOL0421	USA300HOU_0371	SAUSA300_0351	USA300HOU_0371	SACOL0420 SACOL0421 SACOL0422 SACOL0424	-	-	-	putative membrane protein	498.458	8.96133	0.55	1.46	0.153413	3.6094	0.000306902	0.00148792
SAUSA300_1284	SACOL1426	USA300HOU_1326	SAUSA300_1284	cvfB	cvfB	-	stringent ctrl	-	conserved hypothetical protein	10113.8	13.304	-0.58	0.67	0.161434	-3.60781	0.000308791	0.001493
SAUSA300_2391	SACOL2451	USA300HOU_2435	opuCc	opuCC	opuCD opuCC opuCB opuCA	GraRS	-	-	glycine betaine/carnitine/choline ABC transporter	525.289	9.03697	0.59	1.51	0.16427	3.60754	0.000309118	0.001493
SAUSA300_1851	SACOL1928	USA300HOU_1865	SAUSA300_1851	tagG	tagG tagH SACOL1930 recX	GraRS	-	-	putative membrane protein	3035.83	11.5679	0.51	1.42	0.14031	3.59957	0.000318746	0.0015337
SAUSA300_1580	SACOL1678	USA300HOU_1623	SAUSA300_1580	USA300HOU_1623	SACOL1678	MgrA	-	-	bacterial luciferase family protein	416.54	8.70231	0.48	1.39	0.133653	3.59276	0.00032719	0.00155964
SAUSA300_2031	SACOL2064	USA300HOU_2069	SAUSA300_2031	USA300HOU_2069	alr acpS ydbS ydbS SACOL2064	-	-	-	conserved hypothetical protein	737.401	9.52631	-0.47	0.72	0.130013	-3.58326	0.000339337	0.00161454
SAUSA300_1569	SACOL1667	USA300HOU_1612	SAUSA300_1569	USA300HOU_1612	greA udk SACOL1667 SACOL1668 SACOL1669	AgrA	stringent ctrl	-	peptidase, U32 family	8363.74	13.0299	-0.45	0.73	0.124486	-3.57931	0.000344508	0.00163609
SAUSA300_0530	SACOL0591	USA300HOU_0539	rpsL	rpsL	rplL3 rpsL rpsG fusA tuf	Translation	-	Translation	ribosomal protein S12	69137.1	16.0772	-0.56	0.68	0.155666	-3.57723	0.000347253	0.00164607
SAUSA300_1877	SACOL1956	USA300HOU_1895	SAUSA300_1877	USA300HOU_1895	SACOL1956	-	stringent ctrl	-	conserved hypothetical protein	950.63	9.89274	0.45	1.37	0.125054	3.57611	0.000348748	0.00165009
SAUSA300_1136	SACOL1260	USA300HOU_1174	SAUSA300_1136	rbgA	rbgA rnhB	-	stringent ctrl	Translation	putative GTP-binding protein	966.421	9.91651	-0.42	0.75	0.1184	-3.57543	0.000349655	0.00165133
SAUSA300_2163	SACOL2196	USA300HOU_2199	SAUSA300_2163	USA300HOU_2199	SACOL2196	GraRS	-	-	conserved hypothetical protein	595.764	9.2186	0.55	1.46	0.152722	3.5702	0.000356704	0.00167591
SAUSA300_1644	SACOL1745	USA300HOU_1684	pyk	pykA	pyk pfkA	-	-	-	pyruvate kinase	52422.3	15.6779	0.59	1.51	0.16601	3.56049	0.00037017	0.00173221
SAUSA300_1177	SACOL1303	USA300HOU_1216	cinA	cinA	cinA	GraRS	-	-	competence/damage-inducible protein cinA	2022.7	10.9821	0.46	1.38	0.128059	3.55813	0.000373505	0.00174461
SAUSA300_2401	SACOL2464	USA300HOU_2446	SAUSA300_2401	USA300HOU_2446	SACOL2464 stbD	-	-	-	addiction module toxin, Txe/YoeB family	1167.1	10.1887	0.42	1.34	0.117977	3.55062	0.000384325	0.00179188
SAUSA300_0920	SACOL1024	USA300HOU_0977	SAUSA300_0920	USA300HOU_0977	murE SACOL1024 prfC	-	-	-	conserved hypothetical protein	1271.28	10.3121	-0.45	0.73	0.125853	-3.54103	0.000398566	0.00185152
SAUSA300_2082	SACOL2120	USA300HOU_2116	rpoE	rpoE	rpoE	-	-	Translation	DNA-directed RNA polymerase, delta subunit	11401.7	13.477	-0.53	0.69	0.149586	-3.53854	0.000402348	0.0018657
SAUSA300_1069	SACOL1188	USA300HOU_1114	SAUSA300_1069	yjjG	yjjG	-	-	-	conserved hypothetical protein	837.922	9.71067	0.53	1.44	0.151199	3.5372	0.000404387	0.00186837
SAUSA300_1237	SACOL1374	-	lexA	-	lexA	-	-	-	LexA repressor	9744.28	13.2503	-0.59	0.66	0.168026	-3.53758	0.000403814	0.00186837
SAUSA300_2441	SACOL2511	USA300HOU_2491	fnbA	fnbA	fnbA	CodY	-	-	fibronectin binding protein A	1797.53	10.8118	0.54	1.45	0.152805	3.53645	0.000405539	0.00187031
SAUSA300_0624	SACOL0694	USA300HOU_0657	tagH	tagH	tagH	-	stringent ctrl	-	teichoic acid translocation ATP-binding protein	4467.62	12.1253	0.33	1.26	0.0947107	3.53433	0.000408804	0.00188197
SAUSA300_2095	SACOL2134	USA300HOU_2131	SAUSA300_2095	USA300HOU_2131	SACOL2134 manA1	-	-	-	conserved hypothetical protein	1459.01	10.5108	-0.57	0.67	0.161339	-3.53385	0.00040956	0.00188206
SAUSA300_1679	SACOL1783	USA300HOU_1722	acsA	acsA	acs	CcpA	-	-	acetyl-coenzyme A synthetase	365.364	8.51319	-0.53	0.69	0.151577	-3.52938	0.000416528	0.00191065
SAUSA300_1536	SACOL1633	USA300HOU_1577	SAUSA300_1536	mtaB	mtaB rsmE prmA dnaJ dnaK grpE hrcA	GraRS	-	-	conserved hypothetical protein	8295.81	13.0182	-0.44	0.74	0.124796	-3.5228	0.000427008	0.00195521
SAUSA300_0562	SACOL0626	USA300HOU_0573	thiD	pdxK	thiD1	AgrA	-	-	phosphomethylpyrimidine kinase	3031.07	11.5656	0.35	1.27	0.0989557	3.51818	0.000434524	0.00197898
SAUSA300_2387	SACOL2446	USA300HOU_2430	SAUSA300_2387	USA300HOU_2430	SACOL2446	-	-	-	NAD dependent epimerase/dehydratase family protein	946.79	9.8869	0.44	1.36	0.124654	3.51819	0.000434508	0.00197898
SAUSA300_1510	SACOL1607	USA300HOU_1552	SAUSA300_1510	fthC	SACOL1602 SACOL1603 glk SACOL1605 gluP fthC	-	stringent ctrl	-	5-formyltetrahydrofolate cyclo-ligase subfamily	822.444	9.68377	-0.44	0.74	0.126533	-3.51316	0.000442816	0.00200958
SAUSA300_0230	SACOL0216	USA300HOU_0245	SAUSA300_0230	prsS	prsS	-	-	-	putative membrane protein	1656.97	10.6943	0.54	1.45	0.152577	3.51258	0.000443779	0.00200995
SAUSA300_0451	SACOL0519	USA300HOU_0476	SAUSA300_0451	USA300HOU_0476	SACOL0519	-	stringent ctrl	-	acetyltransferase, GNAT family	581.513	9.18367	-0.59	0.66	0.167979	-3.51217	0.000444471	0.00200995
SAUSA300_0520	SACOL0581	USA300HOU_0529	SAUSA300_0520	secE	secE nusG rplK rplA rplJ rplL rsmC	-	stringent ctrl	-	preprotein translocase, SecE subunit	3502.61	11.7742	-0.52	0.7	0.149157	-3.51164	0.000445344	0.00201034
SAUSA300_0365	SACOL0436	USA300HOU_0385	SAUSA300_0365	USA300HOU_0385	SACOL0436	-	stringent ctrl	-	conserved hypothetical protein	329.771	8.36532	-0.51	0.7	0.145235	-3.50982	0.000448414	0.00202063
SAUSA300_0531	SACOL0592	USA300HOU_0540	SAUSA300_0531	rpsG	rplL3 rpsL rpsG fusA tuf	Translation	-	Translation	30S ribosomal protein S7	55615.4	15.7632	-0.5	0.71	0.142464	-3.50365	0.000458931	0.00206076
SAUSA300_1799	SACOL1906	USA300HOU_1843	SAUSA300_1799	airS	airR airS	-	stringent ctrl	-	putative sensor histidine kinase	971.375	9.92388	-0.44	0.74	0.127015	-3.49951	0.000466121	0.00208937
SAUSA300_1517	SACOL1614	USA300HOU_1559	SAUSA300_1517	nfo	nfo cshB	-	-	-	endonuclease IV	5756.01	12.4909	-0.49	0.71	0.138735	-3.49899	0.00046702	0.00208973
SAUSA300_1617	SACOL1717	USA300HOU_1662	hemC	hemC	hemLBDCXA	MgrA	-	-	porphobilinogen deaminase	5199.26	12.3441	-0.48	0.72	0.138049	-3.48618	0.000489979	0.00218863
SAUSA300_0617	SACOL0687	USA300HOU_0650	SAUSA300_0617	USA300HOU_0650	SACOL0687	-	-	-	Na+/H+ antiporter	6857.88	12.7435	0.47	1.39	0.134761	3.48382	0.000494304	0.00220409
SAUSA300_0032	SACOL0033	USA300HOU_0031	mecA	mecA	-	-	-	-	penicillin-binding protein 2'	154331	17.2357	-0.41	0.75	0.118855	-3.48078	0.000499958	0.00222542
SAUSA300_2476	SACOL2552	USA300HOU_2530	ptsG	glcB	glcB	-	-	-	phosphotransferase system, glucose-specific IIABC component	9113.56	13.1538	-0.59	0.66	0.170712	-3.46975	0.000520941	0.00230677
SAUSA300_0790	SACOL0876	USA300HOU_0839	SAUSA300_0790	arsC1	arsC1	-	stringent ctrl	-	putative arsenate reductase	1104	10.1085	0.53	1.44	0.15277	3.46594	0.000528387	0.00233166
SAUSA300_0822	SACOL0918	USA300HOU_0875	sufB	sufB	sufCDSUB	PerR	-	-	FeS assembly protein SufB	22813.5	14.4776	0.41	1.33	0.118281	3.45733	0.000545566	0.00239638
SAUSA300_1312	SACOL1454	USA300HOU_1356	SAUSA300_1312	USA300HOU_1356	SACOL1454	-	-	-	acetyltransferase, GNAT family	1070.73	10.0644	0.57	1.48	0.166153	3.45718	0.000545869	0.00239638
SAUSA300_1554	SACOL1651	USA300HOU_1596	SAUSA300_1554	yhbY	holA comEC comEB comEA ubiE rsfS yqeK nadD yhbY aroE yqeH yqeG mtn	-	stringent ctrl	-	conserved hypothetical protein	1589.72	10.6346	-0.34	0.79	0.0985595	-3.42771	0.000608699	0.00264945
SAUSA300_1645	SACOL1746	USA300HOU_1685	pfkA	pfkA	pyk pfkA	-	-	-	6-phosphofructokinase	12482.3	13.6076	0.53	1.44	0.153886	3.42652	0.00061136	0.0026565
SAUSA300_1166	SACOL1292	USA300HOU_1205	rpsO	rpsO	rpsO	-	-	Translation	30S ribosomal protein S15	30588.8	14.9007	-0.58	0.67	0.170477	-3.41729	0.000632476	0.00274359
SAUSA300_1672	SACOL1775	USA300HOU_1715	nagE	ptaA	SACOL1774 ptaA	CodY	stringent ctrl	-	phosphotransferase system, N-acetylglucosamine-specific IIBC component	5467.13	12.4166	0.44	1.36	0.127634	3.41671	0.000633824	0.00274478
SAUSA300_1601	SACOL1700	USA300HOU_1644	rpmA	rpmA	rpmA SACOL1701 rplU	-	stringent ctrl	Translation	50S ribosomal protein L27	28562.9	14.8019	-0.44	0.74	0.127381	-3.41542	0.000636845	0.0027532
SAUSA300_1350	SACOL1499	USA300HOU_1397	SAUSA300_1350	mazG	mazG	-	stringent ctrl	-	conserved hypothetical protein	535.465	9.06465	-0.53	0.69	0.156424	-3.41423	0.000639619	0.00276052
SAUSA300_0046	-	USA300HOU_0048	SAUSA300_0046	USA300HOU_0048	-	-	-	-	conserved hypothetical protein	4999.06	12.2874	-0.58	0.67	0.169065	-3.40997	0.000649704	0.0027946
SAUSA300_1011	SACOL1120	USA300HOU_1049	SAUSA300_1011	USA300HOU_1049	SACOL1119 SACOL1120	-	-	-	conserved hypothetical protein	1855.38	10.8575	0.4	1.32	0.116068	3.40884	0.000652391	0.00280145
SAUSA300_2157	SACOL2189	USA300HOU_2190	SAUSA300_2157	cobB	cobB	-	-	-	NAD-dependent deacetylase	585.353	9.19316	0.42	1.34	0.123676	3.4082	0.000653924	0.00280331
SAUSA300_1138	SACOL1262	USA300HOU_1176	sucC	sucC	sucC sucD	GraRS	-	-	succinyl-CoA synthetase, beta subunit	6078.5	12.5695	0.47	1.39	0.138522	3.40753	0.000655527	0.00280548
SAUSA300_1660	SACOL1763	USA300HOU_1701	SAUSA300_1660	USA300HOU_1701	SACOL1763 thiI nifZ	TraP	-	-	putative membrane protein	874.195	9.77181	-0.47	0.72	0.139266	-3.40261	0.000667461	0.00285178
SAUSA300_1243	SACOL1382	USA300HOU_1281	sbcC	sbcC	sbcD sbcC	-	stringent ctrl	-	exonuclease SbcC	2311.16	11.1744	-0.34	0.79	0.0991925	-3.39246	0.00069268	0.00294966
SAUSA300_1685	SACOL1789	USA300HOU_1729	SAUSA300_1685	USA300HOU_1729	SACOL1788 SACOL1789	SigB	-	-	conserved hypothetical protein	17693.4	14.1109	0.59	1.51	0.175096	3.39042	0.000697855	0.00296675
SAUSA300_0621	SACOL0691	USA300HOU_0654	SAUSA300_0621	mntR	sirR	-	-	-	iron-dependent repressor	5598.09	12.4507	-0.34	0.79	0.0998975	-3.36977	0.00075231	0.00318765
SAUSA300_0939	SACOL1043	USA300HOU_0984	SAUSA300_0939	tarM	SACOL1042 tarM	-	stringent ctrl	-	glycosyl transferase, group 1 family protein	3381.85	11.7236	0.37	1.29	0.109496	3.36663	0.000760921	0.00321348
SAUSA300_1678	SACOL1782	USA300HOU_1721	fhs	fhs	fhs	GraRS	-	-	formate-tetrahydrofolate ligase	15665.9	13.9353	0.55	1.46	0.164134	3.35871	0.000783062	0.00329066
SAUSA300_1654	SACOL1756	USA300HOU_1694	SAUSA300_1654	pepQ	pepQ	-	-	-	proline dipeptidase	2714.41	11.4064	0.5	1.41	0.148105	3.35683	0.000788404	0.00330767
SAUSA300_0012	SACOL0012	USA300HOU_0012	SAUSA300_0012	metX	metX	-	stringent ctrl	-	putative homoserine O-acetyltransferase	833.816	9.70359	-0.4	0.76	0.118832	-3.35466	0.000794613	0.00332281
SAUSA300_0551	SACOL0613	USA300HOU_0560	SAUSA300_0551	folE2	SACOL0613 bshB folE2	-	-	-	conserved hypothetical protein	5872.82	12.5198	0.38	1.3	0.113646	3.35363	0.000797582	0.00332977
SAUSA300_0555	SACOL0617	USA300HOU_0564	SAUSA300_0555	hxlA	nagB hxlAB	SigB	-	-	putative hexulose-6-phosphate synthase	4654.23	12.1843	0.52	1.43	0.156062	3.35174	0.000803041	0.0033471
SAUSA300_0529	SACOL0590	USA300HOU_0538	SAUSA300_0529	rplL3	rplL3 rpsL rpsG fusA tuf	Translation	-	Translation	conserved hypothetical protein	30990.8	14.9196	-0.53	0.69	0.157767	-3.34423	0.000825119	0.00343352
SAUSA300_2181	SACOL2216	USA300HOU_2218	rpmJ	rpmJ	rplQ rpoA rpsK rpsM rpmJ infA	-	-	Translation	50S ribosomal protein L36	17914.7	14.1289	-0.56	0.68	0.168248	-3.33593	0.000850156	0.003528
SAUSA300_2627	SACOL2718	USA300HOU_2696	SAUSA300_2627	USA300HOU_2696	SACOL2718	-	-	-	2-oxoglutarate/malate translocator	3198.16	11.643	0.44	1.36	0.131205	3.33579	0.000850586	0.003528
SAUSA300_2169	SACOL2204	USA300HOU_2206	SAUSA300_2169	USA300HOU_2206	clpA SACOL2204	-	-	-	conserved hypothetical protein	1292.43	10.3359	-0.34	0.79	0.100939	-3.3344	0.000854828	0.00353985
SAUSA300_0572	SACOL0636	USA300HOU_0583	mvk	mvaK1	mvaK1 mvaD mvaK2	SigB	-	-	mevalonate kinase	2222.33	11.1179	-0.51	0.7	0.15274	-3.33089	0.000865687	0.00357901
SAUSA300_0489	SACOL0555	USA300HOU_0505	SAUSA300_0489	ftsH	ftsH	GraRS	-	-	putative cell division protein FtsH	39842.4	15.282	0.31	1.24	0.0943573	3.32711	0.000877532	0.00361628
SAUSA300_1370	SACOL1522	USA300HOU_1419	ebpS	ebpS	ebpS	GraRS	-	-	cell surface elastin binding protein	8884.49	13.1171	0.39	1.31	0.115857	3.32328	0.00088967	0.0036584
SAUSA300_0463	SACOL0528	USA300HOU_0485	SAUSA300_0463	yabA	holB SACOL0527 yabA	MgrA	-	-	conserved hypothetical protein	1578.32	10.6242	-0.41	0.75	0.122568	-3.31991	0.000900468	0.00368701
SAUSA300_2207	SACOL2242	USA300HOU_2234	SAUSA300_2207	pbuG	pbuG	GraRS	-	-	xanthine/uracil permease family protein	52901	15.691	0.32	1.25	0.0959566	3.31346	0.000921478	0.003767
SAUSA300_0543	SACOL0605	USA300HOU_0552	SAUSA300_0543	tadA	tadA	-	-	-	putative deaminase	406.564	8.66734	-0.42	0.75	0.12634	-3.3039	0.000953502	0.00389169
SAUSA300_1106	SACOL1225	USA300HOU_1151	SAUSA300_1106	USA300HOU_1151	SACOL1225	GraRS	-	-	putative lipoprotein	1035.36	10.0159	-0.39	0.76	0.119466	-3.30213	0.000959534	0.00390384
SAUSA300_1261	SACOL1402	USA300HOU_1301	SAUSA300_1261	USA300HOU_1301	SACOL1402	-	-	-	putative glutamyl aminopeptidase	1474.59	10.5261	0.38	1.3	0.115373	3.29043	0.00100033	0.00406334
SAUSA300_0461	SACOL0526	USA300HOU_0483	holB	holB	holB SACOL0527 yabA	MgrA	-	-	DNA polymerase III delta subunit	4749.57	12.2136	-0.37	0.77	0.112921	-3.28702	0.00101254	0.00409992
SAUSA300_1190	SACOL1317	USA300HOU_1229	glpP	glpP	mutSL glpP	GraRS	-	-	glycerol uptake operon antiterminator regulatory protein	1242.01	10.2785	-0.37	0.77	0.112001	-3.2794	0.0010403	0.00420564
SAUSA300_0605	SACOL0672	USA300HOU_0622	sarA	sarA	sarA	SigB	-	-	staphylococcal accessory regulator A	10865.7	13.4075	0.35	1.27	0.107029	3.27865	0.00104305	0.00421011
SAUSA300_2533	SACOL2614	USA300HOU_2592	panC	panC	panD panC panB	-	-	-	pantoate--beta-alanine ligase	2142.75	11.0652	0.52	1.43	0.157236	3.27598	0.00105294	0.00423877
SAUSA300_0526	SACOL0587	USA300HOU_0535	SAUSA300_0526	rsmC	secE nusG rplK rplA rplJ rplL rsmC	-	stringent ctrl	-	Methyltransferase small domain	6538.95	12.6748	-0.46	0.73	0.141346	-3.27349	0.0010623	0.00426087
SAUSA300_0747	SACOL0829	USA300HOU_0792	trxB	trxB	trxB	PerR	-	-	thioredoxin-disulfide reductase	5478.79	12.4196	0.51	1.42	0.155425	3.26132	0.00110894	0.00443404
SAUSA300_0569	SACOL0633	USA300HOU_0580	SAUSA300_0569	hemQ	hemQ	-	-	-	conserved hypothetical protein	5194.98	12.3429	0.39	1.31	0.118575	3.25563	0.0011314	0.00450268
SAUSA300_0963	SACOL1070	USA300HOU_1005	qoxA	qoxA	qoxD qoxC qoxA qoxB	-	-	-	quinol oxidase, subunit II	41822	15.352	-0.3	0.81	0.0921757	-3.25051	0.00115199	0.00457749
SAUSA300_0112	SACOL0093	USA300HOU_0121	lctP	lctP	lctP	GraRS	-	-	L-lactate permease	8053.34	12.9754	0.48	1.39	0.149535	3.24326	0.00118171	0.00468831
SAUSA300_2088	SACOL2126	USA300HOU_2123	luxS	luxS	luxS	CymR	-	-	S-ribosylhomocysteinase	2825.34	11.4642	0.33	1.26	0.101143	3.23112	0.00123306	0.00487687
SAUSA300_1083	SACOL1202	USA300HOU_1126	SAUSA300_1083	sepF	SACOL1200 ylmE sepF/ylmF ylmG ylmH SACOL1205	-	stringent ctrl	-	conserved hypothetical protein	8831.43	13.1084	-0.42	0.75	0.131109	-3.23009	0.0012375	0.00488688
SAUSA300_1656	SACOL1759	USA300HOU_1697	SAUSA300_1656	uspA1	SACOL1759	-	stringent ctrl	-	universal stress protein family	4769.87	12.2197	0.58	1.49	0.180667	3.22388	0.00126467	0.00497877
SAUSA300_1857	SACOL1934	USA300HOU_1871	SAUSA300_1857	USA300HOU_1871	SACOL1934	-	stringent ctrl	-	conserved hypothetical protein	330.176	8.36709	0.53	1.44	0.165	3.22035	0.00128035	0.00503276
SAUSA300_1665	SACOL1768	USA300HOU_1706	SAUSA300_1665	USA300HOU_1706	SACOL1768	-	stringent ctrl	-	conserved hypothetical protein	909.299	9.82861	0.37	1.29	0.11476	3.21884	0.00128712	0.0050516
SAUSA300_0189	SACOL0172	USA300HOU_0200	entB	entB	entB	-	-	-	isochorismatase	1066.13	10.0582	0.53	1.44	0.165731	3.21696	0.00129558	0.00506445
SAUSA300_0358	SACOL0429	USA300HOU_0378	SAUSA300_0358	metF	metEFCI	MgrA	-	-	putative 5-methyltetrahydrofolate--homocysteine methyltransferase	1196.82	10.225	-0.55	0.68	0.17068	-3.21679	0.00129634	0.00506445
SAUSA300_1636	SACOL1737	USA300HOU_1677	polA	polA	coaE fpg polA	GraRS	-	-	DNA polymerase I superfamily	4799.97	12.2288	0.38	1.3	0.119086	3.21706	0.00129513	0.00506445
SAUSA300_1363	SACOL1514	USA300HOU_1411	gpsA	gpsA	gpsA engA	-	stringent ctrl	-	glycerol-3-phosphate dehydrogenase, NAD-dependent	9978.94	13.2847	-0.44	0.74	0.135657	-3.20796	0.00133679	0.00521176
SAUSA300_2310	SACOL2360	USA300HOU_2346	SAUSA300_2310	lytT	hssRS lytT SACOL2361	GraRS	-	-	conserved hypothetical protein	452.708	8.82244	-0.47	0.72	0.146967	-3.20767	0.00133813	0.00521176
SAUSA300_1573	SACOL1671	USA300HOU_1616	SAUSA300_1573	yrrK	SACOL1670 yrrK SACOL1672 alaS	-	stringent ctrl	-	conserved hypothetical protein TIGR00250	7910.29	12.9495	-0.54	0.69	0.168457	-3.20692	0.00134166	0.00521756
SAUSA300_0564	SACOL0628	USA300HOU_0575	SAUSA300_0564	USA300HOU_0575	ung SACOL0628	-	stringent ctrl	-	conserved hypothetical protein	1405.57	10.4569	-0.39	0.76	0.12263	-3.20104	0.00136931	0.00531701
SAUSA300_0671	SACOL0745	USA300HOU_0708	SAUSA300_0671	cydC	graA cydC	Rex	stringent ctrl	-	ABC transporter, ATP-binding protein, MsbA family	3785.93	11.8864	0.36	1.28	0.112166	3.19623	0.00139236	0.0053983
SAUSA300_0849	SACOL0949	USA300HOU_0906	mnhG	mnhG	mnhG mnhF mnhE mnhD mnhC mnhB mnhA	AgrA	stringent ctrl	-	Na(+)/H(+) antiporter subunit G	6410.21	12.6462	0.34	1.27	0.107646	3.1889	0.00142814	0.00552865
SAUSA300_0815	SACOL0908	USA300HOU_0867	ear	ear	ear	SaeRS	-	-	Ear protein	424.582	8.7299	0.54	1.45	0.169948	3.18788	0.00143319	0.00553792
SAUSA300_2291	SACOL2340	USA300HOU_2326	gltS	gltS	gltS	TraP	-	-	sodium/glutamate symporter	5559.24	12.4407	-0.52	0.7	0.164359	-3.18754	0.00143487	0.00553792
SAUSA300_1895	SACOL1976	USA300HOU_1916	SAUSA300_1895	nos	nos pheA	-	-	-	nitric oxide synthase oxygenase	1682.75	10.7166	-0.43	0.74	0.135519	-3.18472	0.00144895	0.00558382
SAUSA300_0637	SACOL0708	USA300HOU_0672	SAUSA300_0637	dhaL	dhaKLM	CcpA	-	-	dihydroxyacetone kinase, DhaL subunit	222.347	7.79667	0.58	1.49	0.181719	3.17291	0.0015092	0.00579852
SAUSA300_1016	SACOL1125	USA300HOU_1054	cyoE	ctaB	ctaB ctaM	-	stringent ctrl	-	protoheme IX farnesyltransferase	5645.62	12.4629	-0.3	0.81	0.0941316	-3.16556	0.00154784	0.00593805
SAUSA300_2011	SACOL2047	USA300HOU_2053	leuB	leuB	ilvDBNC-leuABCD-ilvA2	CodY	-	-	3-isopropylmalate dehydrogenase	549.37	9.10163	-0.55	0.68	0.172999	-3.16434	0.00155436	0.0059541
SAUSA300_0908	SACOL1011	USA300HOU_0964	SAUSA300_0908	ppnK	SACOL1009 relA1 ppnK yjbO mgtE cpaA	MgrA	-	-	NAD(+)/NADH kinase	4045.24	11.982	0.38	1.3	0.120948	3.15978	0.00157891	0.00603006
SAUSA300_1015	SACOL1124	USA300HOU_1053	ctaA	ctaA	ctaA	-	stringent ctrl	-	cytochrome oxidase assembly protein	3673.36	11.8429	-0.48	0.72	0.151778	-3.16002	0.00157759	0.00603006
SAUSA300_2554	SACOL2639	USA300HOU_2618	SAUSA300_2554	cysJ	cysJ-cysG	CymR	-	-	sulfite reductase flavoprotein	1498.91	10.5497	0.51	1.42	0.161959	3.1587	0.00158473	0.00604326
SAUSA300_0695	SACOL0770	USA300HOU_0733	SAUSA300_0695	queE	queEDC	SigB	-	-	radical activating enzyme family protein	1536.8	10.5857	-0.42	0.75	0.133478	-3.15802	0.00158844	0.00604837
SAUSA300_1638	SACOL1739	USA300HOU_1679	phoR	phoR	phoR phoP	-	stringent ctrl	-	sensory box histidine kinase PhoR	3008.91	11.555	0.38	1.3	0.11901	3.15748	0.00159141	0.00605065
SAUSA300_0302	SACOL0297	USA300HOU_0320	SAUSA300_0302	USA300HOU_0320	SACOL0297	-	-	-	conserved hypothetical protein	154.093	7.26766	-0.52	0.7	0.164223	-3.1554	0.00160277	0.00608483
SAUSA300_1004	SACOL1113	USA300HOU_1045	SAUSA300_1004	USA300HOU_1045	SACOL1113	-	-	-	conserved hypothetical protein	2022.67	10.982	0.5	1.41	0.157765	3.1538	0.00161159	0.00609113
SAUSA300_1318	SACOL1460	USA300HOU_1362	SAUSA300_1318	fakB2	SACOL1459 fakB2 dfrA	-	stringent ctrl	-	DegV family protein	3936.45	11.9427	0.32	1.25	0.102672	3.15397	0.00161066	0.00609113
SAUSA300_0491	SACOL0557	USA300HOU_0507	cysK	cysK	cysK	CymR	-	-	cysteine synthase A	8922.37	13.1232	0.46	1.38	0.147701	3.1473	0.00164785	0.0062098
SAUSA300_0540	SACOL0602	USA300HOU_0549	SAUSA300_0540	USA300HOU_0549	SACOL0602	-	-	-	HAD-superfamily hydrolase, subfamily IA, variant 1	1293.21	10.3367	0.45	1.37	0.143693	3.14533	0.00165898	0.00623336
SAUSA300_1620	SACOL1720	USA300HOU_1665	SAUSA300_1620	engB	engB	-	stringent ctrl	-	probable GTP-binding protein engB	2249.49	11.1354	-0.54	0.69	0.17295	-3.14535	0.00165891	0.00623336
SAUSA300_0845	SACOL0945	-	ampA	-	SACOL0945	-	-	-	cytosol aminopeptidase	2749.03	11.4247	0.39	1.31	0.1234	3.14298	0.00167236	0.00626764
SAUSA300_1666	SACOL1769	USA300HOU_1707	rpsD	rpsD	rpsD	-	stringent ctrl	Translation	30S ribosomal protein S4	51381.7	15.649	-0.53	0.69	0.170025	-3.14036	0.00168738	0.00631222
SAUSA300_0591	SACOL0657	USA300HOU_0608	SAUSA300_0591	USA300HOU_0608	SACOL0657	-	-	-	acetyltransferase, GNAT family	863.945	9.7548	0.38	1.3	0.12187	3.13817	0.00170008	0.00634117
SAUSA300_1793	SACOL1900	USA300HOU_1836	SAUSA300_1793	sbcD	cbf1 SACOL1899 sbcD	-	-	-	conserved hypothetical protein	5461.35	12.415	-0.31	0.81	0.0980206	-3.13633	0.00171079	0.00636254
SAUSA300_1848	SACOL1925	USA300HOU_1862	SAUSA300_1848	USA300HOU_1862	SACOL1925	-	-	-	conserved hypothetical protein	2945.47	11.5243	-0.53	0.69	0.169351	-3.13639	0.0017104	0.00636254
SAUSA300_0983	SACOL1091	USA300HOU_1025	ptsH	ptsH	ptsH ptsI	-	stringent ctrl	-	phosphocarrier protein HPr	15194.6	13.8913	0.36	1.28	0.115904	3.13396	0.00172463	0.0064047
SAUSA300_0817	SACOL0913	USA300HOU_0869	SAUSA300_0817	USA300HOU_0869	SACOL0913	-	-	-	putative membrane protein	2527.07	11.3032	-0.38	0.77	0.119941	-3.1325	0.00173325	0.00642735
SAUSA300_1553	SACOL1650	USA300HOU_1595	nadD	nadD	holA comEC comEB comEA ubiE rsfS yqeK nadD yhbY aroE yqeH yqeG mtn	-	stringent ctrl	-	nicotinate (nicotinamide) nucleotide adenylyltransferase	4111.82	12.0056	-0.31	0.81	0.0981063	-3.12413	0.00178335	0.00660355
SAUSA300_0191	SACOL0175	USA300HOU_0203	ptsG	glcA	glcA	-	stringent ctrl	-	PTS system, glucose-specific IIBC component domain protein	21517.3	14.3932	-0.48	0.72	0.154821	-3.0983	0.00194633	0.00717718
SAUSA300_0552	SACOL0614	USA300HOU_0561	SAUSA300_0552	bshB	SACOL0613 bshB folE2	BSH	-	-	conserved hypothetical protein	4003.78	11.9671	0.31	1.24	0.101611	3.09825	0.00194669	0.00717718
SAUSA300_2074	SACOL2112	USA300HOU_2108	rpmE	rpmE2	rpmE2	-	-	Translation	50S ribosomal protein L31 type B	34157.8	15.0599	-0.49	0.71	0.158173	-3.09574	0.00196323	0.00722774
SAUSA300_1376	SACOL1528	USA300HOU_1425	SAUSA300_1376	USA300HOU_1425	SACOL1528 SACOL1529 SACOL1530	-	-	-	putative lipoprotein	213.51	7.73816	-0.52	0.7	0.166739	-3.09527	0.00196631	0.00722866
SAUSA300_1548	SACOL1645	USA300HOU_1590	SAUSA300_1548	comEB	holA comEC comEB comEA ubiE rsfS yqeK nadD yhbY aroE yqeH yqeG mtn	-	stringent ctrl	-	ComE operon protein 2	1195.24	10.2231	0.47	1.39	0.151972	3.09352	0.00197794	0.00726097
SAUSA300_0998	SACOL1107	USA300HOU_1041	SAUSA300_0998	USA300HOU_1041	SACOL1107 potA potB potC potD	-	stringent ctrl	-	conserved hypothetical protein	3777.74	11.8833	-0.34	0.79	0.109008	-3.09088	0.00199565	0.00731547
SAUSA300_2013	SACOL2049	USA300HOU_2055	leuD	leuD	ilvDBNC-leuABCD-ilvA2	CodY	-	-	3-isopropylmalate dehydratase, small subunit	322.761	8.33432	-0.56	0.68	0.181055	-3.0896	0.00200424	0.00733643
SAUSA300_0732	SACOL0811	USA300HOU_0775	SAUSA300_0732	USA300HOU_0775	SACOL0811	-	-	-	conserved hypothetical protein	1146.61	10.1632	0.39	1.31	0.127341	3.08798	0.00201521	0.00736605
SAUSA300_0521	SACOL0582	USA300HOU_0530	nusG	nusG	secE nusG rplK rplA rplJ rplL rsmC	-	stringent ctrl	-	transcription termination/antitermination factor NusG	8611.55	13.0721	-0.41	0.75	0.131312	-3.08635	0.00202631	0.00739602
SAUSA300_2397	SACOL2460	USA300HOU_2442	SAUSA300_2397	USA300HOU_2442	SACOL2460	-	stringent ctrl	-	putative transport protein	3069.27	11.5837	-0.53	0.69	0.172567	-3.08576	0.00203033	0.00740014
SAUSA300_1971	-	USA300HOU_2008	SAUSA300_1971	USA300HOU_2008	-	-	-	-	phi77 ORF017-like protein	1322.52	10.3691	0.55	1.46	0.178401	3.07664	0.00209346	0.00761937
SAUSA300_1622	SACOL1722	USA300HOU_1667	tig	tig	clpX tig	-	-	-	trigger factor	43420.8	15.4061	-0.44	0.74	0.141828	-3.07244	0.00212315	0.00771641
SAUSA300_1468	SACOL1564	USA300HOU_1521	recN	recN	argR-recN	ArgR	-	-	DNA repair protein RecN	6950.37	12.7629	-0.38	0.77	0.124574	-3.06848	0.00215152	0.00780845
SAUSA300_0690	SACOL0765	USA300HOU_0728	saeS	saeS	saeSRQP	SaeRS	-	-	sensor histidine kinase SaeS	10818.9	13.4013	0.45	1.37	0.146109	3.06635	0.00216688	0.00785304
SAUSA300_0364	SACOL0435	USA300HOU_0384	ychF	ychF	kefA SACOL0434 ychF	-	stringent ctrl	-	GTP-binding protein YchF	3945.98	11.9462	-0.42	0.75	0.136142	-3.0648	0.00217817	0.00785765
SAUSA300_1694	SACOL1798	USA300HOU_1738	trmB	trmB	trmB SACOL1799	-	stringent ctrl	Translation	tRNA (guanine-N(7)-)-methyltransferase	13124.3	13.68	-0.28	0.82	0.0900643	-3.06557	0.00217257	0.00785765
SAUSA300_1916	SACOL2000	USA300HOU_1940	SAUSA300_1916	USA300HOU_1940	SACOL2000	-	stringent ctrl	-	aminotransferase	8327.56	13.0237	0.34	1.27	0.111597	3.06511	0.0021759	0.00785765
SAUSA300_2537	SACOL2618	-	SAUSA300_2537	-	ldh2	-	-	-	L-lactate dehydrogenase	2502.61	11.2892	0.51	1.42	0.16561	3.06448	0.00218046	0.00785765
SAUSA300_2340	SACOL2392	USA300HOU_2376	narI	narI	nreA nreB nreC narI narJ narH narG	SigB	stringent ctrl	-	respiratory nitrate reductase, gamma subunit	782.564	9.61206	-0.47	0.72	0.153293	-3.0618	0.00220011	0.00789506
SAUSA300_2644	SACOL2736	USA300HOU_2713	gidB	gidB	noc gidB gidA trmE	-	stringent ctrl	-	glucose-inhibited division protein B	2181.62	11.0912	-0.39	0.76	0.126141	-3.05974	0.00221529	0.00792726
SAUSA300_1863	SACOL1940	USA300HOU_1878	SAUSA300_1863	USA300HOU_1878	ptpA SACOL1940	SigB	-	-	conserved hypothetical protein	3960.8	11.9516	0.5	1.41	0.164528	3.05625	0.00224121	0.00800315
SAUSA300_0984	SACOL1092	USA300HOU_1026	ptsI	ptsI	ptsH ptsI	-	stringent ctrl	-	phosphoenolpyruvate-protein phosphotransferase	71703	16.1297	0.37	1.29	0.121418	3.05528	0.00224851	0.00801249
SAUSA300_1511	SACOL1608	USA300HOU_1553	rpmG	rpmG_2	rpmG_2	-	-	Translation	50S ribosomal protein L33	12368.1	13.5943	-0.4	0.76	0.131619	-3.05472	0.0022527	0.00801492
SAUSA300_1216	SACOL1351	USA300HOU_1262	SAUSA300_1216	cls1	SACOL1350 cls1	-	stringent ctrl	-	cardiolipin synthetase	2250.18	11.1358	0.37	1.29	0.121581	3.05112	0.00227991	0.00809052
SAUSA300_2178	SACOL2213	USA300HOU_2215	rpoA	rpoA	rplQ rpoA rpsK rpsM rpmJ infA	-	-	Translation	DNA-directed RNA polymerase alpha subunit	65877.4	16.0075	-0.41	0.75	0.135859	-3.04808	0.00230309	0.00815014
SAUSA300_1196	SACOL1324	USA300HOU_1235	hfq	hfq	glpK glpD SACOL1322 miaA hfq	SarA	stringent ctrl	Translation	RNA chaperone, host factor-1 protein	925.287	9.85376	0.5	1.41	0.165106	3.03507	0.00240483	0.00848667
SAUSA300_0731	SACOL0810	USA300HOU_0774	SAUSA300_0731	tagO	tagO	-	-	-	glycosyl transferase, group 4 family protein	3744.95	11.8707	-0.48	0.72	0.159935	-3.03041	0.00244221	0.0086067
SAUSA300_1521	SACOL1618	USA300HOU_1563	rpoD	sigA	rpoD (sigA)	-	stringent ctrl	Translation	RNA polymerase sigma factor RpoD	15327.7	13.9039	-0.43	0.74	0.141879	-3.02909	0.00245292	0.00862064
SAUSA300_1258	SACOL1399	USA300HOU_1298	SAUSA300_1258	dmpI	dmpI	-	-	-	4-oxalocrotonate tautomerase	2372.88	11.2124	0.59	1.51	0.195239	3.02832	0.00245914	0.00863065
SAUSA300_1574	SACOL1672	USA300HOU_1617	SAUSA300_1574	USA300HOU_1617	SACOL1670 yrrK SACOL1672 alaS	-	stringent ctrl	-	conserved hypothetical protein	4966.65	12.2781	-0.49	0.71	0.161677	-3.0271	0.00246915	0.00865388
SAUSA300_0692	SACOL0767	USA300HOU_0730	SAUSA300_0692	saeQ	saeSRQP	SaeRS	-	-	conserved hypothetical protein	4404.76	12.1048	0.47	1.39	0.156829	3.02646	0.00247438	0.00866034
SAUSA300_0945	SACOL1051	USA300HOU_0990	SAUSA300_0945	menF	menF menD menH menB	MgrA	-	-	isochorismate synthase family protein	1947.39	10.9273	-0.34	0.79	0.113309	-3.02226	0.00250897	0.00875742
SAUSA300_0321	SACOL0391	USA300HOU_0341	SAUSA300_0321	USA300HOU_0341	SACOL0391	-	-	-	conserved hypothetical protein	932.783	9.8654	0.4	1.32	0.132077	3.0193	0.00253361	0.00883135
SAUSA300_0593	SACOL0659	-	SAUSA300_0593	-	SACOL0658 SACOL0659	-	-	-	conserved hypothetical protein	2819.96	11.4615	0.38	1.3	0.127304	3.00585	0.00264839	0.00921886
SAUSA300_0532	SACOL0593	-	fusA	-	rplL3 rpsL rpsG fusA tuf	-	-	-	translation elongation factor G	257808	17.9759	-0.38	0.77	0.126417	-3.00436	0.00266144	0.00925169
SAUSA300_2053	SACOL2090	USA300HOU_2088	SAUSA300_2053	ywpF	ywpF	MgrA	-	-	conserved hypothetical protein	678.688	9.4066	0.48	1.39	0.160097	3.00015	0.00269849	0.00935503
SAUSA300_1199	SACOL1327	USA300HOU_1238	SAUSA300_1199	Alu-2	hflX Alu-2	MgrA	-	-	putative aluminium resistance protein	2321.7	11.181	-0.3	0.81	0.101599	-2.99928	0.00270617	0.00936893
SAUSA300_0897	SACOL1001	USA300HOU_0954	trpS	trpS	trpS	-	stringent ctrl	Translation	tryptophanyl-tRNA synthetase	3486.61	11.7676	0.32	1.25	0.10522	2.99658	0.0027303	0.00941421
SAUSA300_2215	SACOL2255	USA300HOU_2245	SAUSA300_2215	USA300HOU_2245	SACOL2255	-	-	-	conserved hypothetical protein	436.485	8.76979	0.52	1.43	0.172152	2.99696	0.00272689	0.00941421
SAUSA300_2315	SACOL2365	USA300HOU_2351	SAUSA300_2315	tpgX	tpgX	SigB	-	-	putative lipoprotein	2033.13	10.9895	0.32	1.25	0.107063	2.99715	0.00272517	0.00941421
SAUSA300_0442	SACOL0511	USA300HOU_0469	SAUSA300_0442	USA300HOU_0469	SACOL0511 SACOL0512	GraRS	-	-	YibE/F-like protein	1228.63	10.2628	0.32	1.25	0.107174	2.99076	0.00278285	0.00956141
SAUSA300_0854	SACOL0954	USA300HOU_0911	mnhB	mnhB	mnhG mnhF mnhE mnhD mnhC mnhB mnhA	AgrA	stringent ctrl	-	Na(+)/H(+) antiporter subunit B	5703.73	12.4777	0.3	1.23	0.0991351	2.99061	0.00278422	0.00956141
SAUSA300_1469	SACOL1565	USA300HOU_1522	argR	argR	argR-recN	ArgR	-	-	arginine repressor	1863.78	10.864	-0.37	0.77	0.122451	-2.99114	0.00277942	0.00956141
SAUSA300_2553	SACOL2638	USA300HOU_2617	SAUSA300_2553	cysG	cysJ-cysG	CymR	-	-	putative siroheme synthase	1237.66	10.2734	0.43	1.35	0.144061	2.98898	0.00279909	0.00959957
SAUSA300_2010	SACOL2046	USA300HOU_2052	leuA	leuA	ilvDBNC-leuABCD-ilvA2	CodY	-	-	2-isopropylmalate synthase	695.993	9.44293	-0.59	0.66	0.196994	-2.97161	0.00296245	0.0101462
SAUSA300_1145	SACOL1269	USA300HOU_1183	xerC	xerC	xerC hslV hslU codY	GraRS	-	-	tyrosine recombinase xerC	2589.2	11.3383	-0.35	0.78	0.11831	-2.96293	0.00304729	0.0104089
SAUSA300_2645	SACOL2737	USA300HOU_2714	gidA	gidA	noc gidB gidA trmE	-	stringent ctrl	-	glucose-inhibited division protein A	4191.04	12.0331	-0.43	0.74	0.145702	-2.96229	0.00305364	0.0104166
SAUSA300_1530	SACOL1627	USA300HOU_1571	SAUSA300_1530	ybeY	recO era cdd dgkA ybeY phoH	-	stringent ctrl	-	conserved hypothetical protein	2019.64	10.9799	-0.31	0.81	0.103532	-2.95832	0.00309325	0.0105236
SAUSA300_1698	SACOL1802	USA300HOU_1743	SAUSA300_1698	USA300HOU_1743	SACOL1802 rsuA SACOL1804	SigB	-	-	conserved hypothetical protein	4875.77	12.2514	0.36	1.28	0.120641	2.95754	0.00310106	0.0105362
SAUSA300_1673	SACOL1776	-	SAUSA300_1673	-	SACOL1776	-	-	-	1-acyl-sn-glycerol-3-phosphate acyltransferases	2233.7	11.1252	0.39	1.31	0.131433	2.9525	0.0031521	0.0106812
SAUSA300_2620	SACOL2711	USA300HOU_2689	SAUSA300_2620	yceI	yceI	SigB	-	-	conserved hypothetical protein	2099.6	11.0359	0.37	1.29	0.126466	2.94864	0.00319179	0.0108014
SAUSA300_1270	SACOL1411	USA300HOU_1310	femB	femB	femAB	GraRS	-	-	methicillin resistance protein FemB	15543.6	13.924	0.31	1.24	0.103997	2.9469	0.0032098	0.0108479
SAUSA300_0563	SACOL0627	USA300HOU_0574	ung	ung	ung SACOL0628	-	stringent ctrl	-	uracil-DNA glycosylase	1539.28	10.588	-0.45	0.73	0.151127	-2.94516	0.00322783	0.0108936
SAUSA300_1900	SACOL1982	USA300HOU_1921	ppaC	ppaC	ppaC	-	-	-	manganese-dependent inorganic pyrophosphatase	12978.8	13.6639	0.34	1.27	0.116789	2.94478	0.00323184	0.0108936
SAUSA300_1182	SACOL1308	USA300HOU_1221	SAUSA300_1182	porA	porA porB	Rot	-	-	pyruvate ferredoxin oxidoreductase, alpha subunit	5517.51	12.4298	0.5	1.41	0.169648	2.93515	0.00333386	0.0112079
SAUSA300_1278	SACOL1419	USA300HOU_1318	pepF	pepF	pepF	AgrA	stringent ctrl	-	oligoendopeptidase F	3962.41	11.9522	0.42	1.34	0.142047	2.93229	0.00336468	0.0112967
SAUSA300_0733	SACOL0812	USA300HOU_0776	SAUSA300_0733	USA300HOU_0776	SACOL0812	-	stringent ctrl	-	degV family protein	4994.32	12.2861	-0.33	0.8	0.110926	-2.93119	0.00337668	0.0113221
SAUSA300_1687	SACOL1791	USA300HOU_1731	SAUSA300_1687	ftsK	murC ftsK pheT2 SACOL1793 SACOL1794 pepA1	-	stringent ctrl	-	FtsK/SpoIIIE family protein	19320.3	14.2378	-0.46	0.73	0.158173	-2.92735	0.00341861	0.0114476
SAUSA300_2129	SACOL2160	USA300HOU_2161	SAUSA300_2129	USA300HOU_2161	SACOL2160 SACOL2161 SACOL2162	-	stringent ctrl	-	putative hemolysin III	3522.5	11.7824	-0.42	0.75	0.142895	-2.92681	0.00342458	0.0114526
SAUSA300_0962	SACOL1069	USA300HOU_1004	qoxB	qoxB	qoxD qoxC qoxA qoxB	-	-	-	quinol oxidase, subunit I	70554.6	16.1065	-0.26	0.84	0.0890167	-2.92343	0.00346194	0.0115473
SAUSA300_1786	SACOL1893	USA300HOU_1829	SAUSA300_1786	ecsA	ecsBA	MgrA	-	-	ABC transporter, ATP-binding protein EcsA	3363.54	11.7158	0.3	1.23	0.103068	2.92375	0.00345843	0.0115473
SAUSA300_2378	SACOL2436	USA300HOU_2419	SAUSA300_2378	USA300HOU_2419	glxK SACOL2436	VraSR	-	-	conserved hypothetical protein	2688.29	11.3925	0.51	1.42	0.174673	2.91667	0.00353791	0.0117547
SAUSA300_0140	SACOL0123	USA300HOU_0150	deoC	deoC1	deoC1 deoB	GraRS	-	-	deoxyribose-phosphate aldolase	1572.13	10.6185	0.39	1.31	0.132601	2.91392	0.00356927	0.0118432
SAUSA300_1296	SACOL1438	-	SAUSA300_1296	-	SACOL1438	-	-	-	conserved hypothetical protein	823.18	9.68506	0.36	1.28	0.124468	2.91352	0.00357383	0.0118432
SAUSA300_0679	SACOL0753	USA300HOU_0717	SAUSA300_0679	USA300HOU_0717	SACOL0753	-	-	-	conserved hypothetical protein	558.477	9.12535	0.41	1.33	0.139241	2.90903	0.00362558	0.0119992
SAUSA300_1600	SACOL1699	USA300HOU_1643	SAUSA300_1600	obgE	yajC tgt queA ruvB ruvA thrR obgE	-	stringent ctrl	-	GTP-binding protein Obg/CgtA	5829.4	12.5091	-0.37	0.77	0.128428	-2.90651	0.00365486	0.0120804
SAUSA300_1381	#N/A	#N/A	lukF-PV	-	-	-	-	-	Panton-Valentine leukocidin, LukF-PV	256.301	8.00169	-0.45	0.73	0.155314	-2.90393	0.0036851	0.0121489
SAUSA300_0749	SACOL0831	USA300HOU_0795	SAUSA300_0749	USA300HOU_0795	SACOL0830 SACOL0831 whiA	SigB	-	-	conserved hypothetical protein	3982.87	11.9596	0.39	1.31	0.134615	2.89809	0.00375442	0.0123297
SAUSA300_1875	SACOL1954	USA300HOU_1893	SAUSA300_1875	polC	polC	-	-	-	exonuclease	1051.82	10.0387	0.39	1.31	0.135614	2.89828	0.00375211	0.0123297
SAUSA300_2173	SACOL2208	USA300HOU_2210	truA	truA	truA SACOL2209 SACOL2210 SACOL2211	-	stringent ctrl	Translation	tRNA pseudouridine synthase A	2736.49	11.4181	-0.31	0.81	0.106922	-2.89844	0.00375022	0.0123297
SAUSA300_1156	SACOL1282	USA300HOU_1195	proS	proS	rseP proS	GraRS	-	Translation	prolyl-tRNA synthetase	12781.4	13.6418	0.26	1.2	0.0901667	2.89716	0.00376563	0.0123507
SAUSA300_0785	SACOL0871	USA300HOU_0833	SAUSA300_0785	USA300HOU_0833	SACOL0871	MgrA	-	-	acetyltransferase, GNAT family	1401.47	10.4527	0.35	1.27	0.121538	2.89442	0.00379863	0.012443
SAUSA300_0977	SACOL1084	USA300HOU_1019	SAUSA300_0977	thiX	thiV thiW thiX	-	-	-	cobalt transport family protein	1194.13	10.2217	0.38	1.3	0.130547	2.88601	0.00390162	0.012764
SAUSA300_2114	SACOL2154	USA300HOU_2154	rocF	rocF	rocF	CcpA	-	-	arginase	554.447	9.11491	0.38	1.3	0.132721	2.88529	0.00391055	0.0127768
SAUSA300_2101	SACOL2142	USA300HOU_2140	SAUSA300_2101	USA300HOU_2140	SACOL2142	-	-	-	SAP domain protein	936.047	9.87044	-0.32	0.8	0.111562	-2.88445	0.00392102	0.0127946
SAUSA300_0587	SACOL0653	USA300HOU_0603	SAUSA300_0587	USA300HOU_0603	SACOL0653	-	-	-	conserved hypothetical protein	467.213	8.86794	-0.35	0.78	0.122844	-2.88369	0.00393049	0.0128092
SAUSA300_0096	SACOL0075	USA300HOU_0105	SAUSA300_0096	USA300HOU_0105	SACOL0075	-	-	-	conserved hypothetical protein	338.438	8.40275	-0.5	0.71	0.171943	-2.88192	0.00395254	0.0128646
SAUSA300_1879	SACOL1958	USA300HOU_1897	SAUSA300_1879	dgkB	rumA dgkB	-	stringent ctrl	-	conserved hypothetical protein	2181.53	11.0911	0.3	1.23	0.104997	2.87887	0.003991	0.0129733
SAUSA300_1442	SACOL1535	USA300HOU_1494	srrA	srrA	srrB srrA	-	-	-	staphylococcal respiratory response protein, SrrA	4996.19	12.2866	-0.37	0.77	0.129233	-2.87665	0.00401922	0.0130484
SAUSA300_0990	SACOL1099	USA300HOU_1032	SAUSA300_0990	rpoY	rnjA rpoY	-	-	-	conserved hypothetical protein	3365.25	11.7165	-0.36	0.78	0.123774	-2.87475	0.00404342	0.0131103
SAUSA300_0853	SACOL0953	USA300HOU_0910	mnhC	mnhC	mnhG mnhF mnhE mnhD mnhC mnhB mnhA	AgrA	stringent ctrl	-	Na(+)/H(+) antiporter subunit C	4804.65	12.2302	0.27	1.21	0.0924994	2.87354	0.00405898	0.0131441
SAUSA300_0454	SACOL0522	USA300HOU_0479	recR	recR	SACOL0521 recR	-	-	-	recombination protein RecR	5621.4	12.4567	0.32	1.25	0.111193	2.87035	0.00410014	0.0132606
SAUSA300_2148	SACOL2179	USA300HOU_2181	SAUSA300_2148	USA300HOU_2181	SACOL2179	-	-	-	conserved hypothetical protein	741.006	9.53334	0.42	1.34	0.146266	2.86923	0.00411475	0.013291
SAUSA300_0980	SACOL1088	USA300HOU_1022	SAUSA300_0980	USA300HOU_1022	SACOL1088	-	-	-	putative membrane protein	12563.6	13.617	0.36	1.28	0.126816	2.86854	0.00412374	0.0133032
SAUSA300_0523	SACOL0584	USA300HOU_0532	rplA	rplA	secE nusG rplK rplA rplJ rplL rsmC	-	stringent ctrl	Translation	ribosomal protein L1	68687.4	16.0678	-0.48	0.72	0.166307	-2.86786	0.00413253	0.0133148
SAUSA300_1868	SACOL1945	USA300HOU_1883	SAUSA300_1868	vraU	vraRSTU	VraSR	-	-	conserved hypothetical protein	1002.52	9.96941	0.56	1.47	0.195284	2.86707	0.00414288	0.0133174
SAUSA300_1063	SACOL1182	USA300HOU_1107	arcC	arcC1	argF arcC1	-	-	-	carbamate kinase	122.813	6.94031	-0.59	0.66	0.205011	-2.86598	0.00415722	0.0133438
SAUSA300_1852	SACOL1929	USA300HOU_1866	SAUSA300_1852	tagH	tagG tagH SACOL1930 recX	GraRS	-	-	putative ABC transporter, ATP-binding protein	3743.29	11.8701	0.29	1.22	0.10294	2.8633	0.00419259	0.0134252
SAUSA300_2534	SACOL2615	USA300HOU_2593	panB	panB	panD panC panB	-	-	-	3-methyl-2-oxobutanoate hydroxymethyltransferase	1382.67	10.4332	0.39	1.31	0.137808	2.86326	0.00419307	0.0134252
SAUSA300_1219	SACOL1354	USA300HOU_1265	SAUSA300_1219	USA300HOU_1265	SACOL1352 SACOL1353 SACOL1354 SACOL1355	-	-	-	putative sensor histidine kinase	807.812	9.65788	-0.36	0.78	0.125406	-2.86282	0.00419889	0.013427
SAUSA300_1129	SACOL1252	-	SAUSA300_1129	-	smc ftsY SACOL1252 ffh	-	-	-	conserved hypothetical protein	1064.17	10.0555	-0.29	0.82	0.102623	-2.86146	0.00421692	0.013451
SAUSA300_1173	SACOL1299	USA300HOU_1212	SAUSA300_1173	phbB	ftsK SACOL1296 SACOL1297 SACOL1298 phbB	AgrA	stringent ctrl	-	putative acetoacetyl-CoA reductase	2313.45	11.1758	-0.27	0.83	0.0939895	-2.86051	0.00422963	0.0134747
SAUSA300_1602	SACOL1701	USA300HOU_1645	SAUSA300_1602	USA300HOU_1645	rpmA SACOL1701 rplU	-	stringent ctrl	-	conserved hypothetical protein	30546.6	14.8987	-0.44	0.74	0.154963	-2.85856	0.00425574	0.013541
SAUSA300_0236	SACOL0224	USA300HOU_0252	SAUSA300_0236	glcC	SACOL0223 glcC	MgrA	-	-	PTS system, IIBC components	282.704	8.14315	0.59	1.51	0.208022	2.85703	0.0042762	0.0135892
SAUSA300_0334	SACOL0404	USA300HOU_0354	SAUSA300_0334	mepR	mepRA	-	stringent ctrl	-	transcriptional regulator, MarR family	338.815	8.40435	-0.47	0.72	0.166177	-2.85417	0.00431499	0.0136954
SAUSA300_0341	SACOL0411	USA300HOU_0361	SAUSA300_0341	yeiH	yeiH	-	-	-	putative membrane protein	908.996	9.82813	0.42	1.34	0.146293	2.8516	0.00435002	0.0137895
SAUSA300_0850	SACOL0950	USA300HOU_0907	mnhF	mnhF	mnhG mnhF mnhE mnhD mnhC mnhB mnhA	AgrA	stringent ctrl	-	Na(+)/H(+) antiporter subunit F	3829.3	11.9029	0.33	1.26	0.114556	2.85092	0.00435935	0.0138019
SAUSA300_1603	SACOL1702	USA300HOU_1646	rplU	rplU	rpmA SACOL1701 rplU	-	stringent ctrl	Translation	50S ribosomal protein L21	39904	15.2842	-0.45	0.73	0.159782	-2.84721	0.00441047	0.0139465
SAUSA300_1520	SACOL1617	USA300HOU_1562	SAUSA300_1520	trmK	SACOL1616 trmK	-	stringent ctrl	-	conserved hypothetical protein	2256.2	11.1397	-0.4	0.76	0.139324	-2.84553	0.00443381	0.0139857
SAUSA300_2339	SACOL2391	USA300HOU_2375	SAUSA300_2339	nreA	nreA nreB nreC narI narJ narH narG	SigB	stringent ctrl	-	conserved hypothetical protein	1305.17	10.35	-0.35	0.78	0.124268	-2.84574	0.00443084	0.0139857
SAUSA300_2338	SACOL2390	USA300HOU_2374	SAUSA300_2338	nreB	nreA nreB nreC narI narJ narH narG	SigB	stringent ctrl	-	sensor histidine kinase	2413.45	11.2369	-0.33	0.8	0.11483	-2.83647	0.00456146	0.0143706
SAUSA300_2504	SACOL2582	USA300HOU_2562	SAUSA300_2504	USA300HOU_2562	SACOL2582	GraRS	-	-	acyltransferase	11351.8	13.4706	-0.33	0.8	0.115707	-2.83289	0.00461295	0.0145149
SAUSA300_1239	SACOL1377	USA300HOU_1279	tkt	tkt	tkt	-	-	-	transketolase	23417.4	14.5153	0.36	1.28	0.127273	2.82816	0.00468157	0.0147127
SAUSA300_0720	SACOL0798	USA300HOU_0761	SAUSA300_0720	sstC	sstABCD	Fur	-	-	putative iron compound ABC transporter, ATP-binding protein	617.89	9.27121	0.53	1.44	0.188565	2.81961	0.00480821	0.0150736
SAUSA300_1119	SACOL1240	USA300HOU_1162	SAUSA300_1119	fakA	vfrA fakA	-	stringent ctrl	-	conserved hypothetical protein	21169.1	14.3697	-0.37	0.77	0.129769	-2.81962	0.00480798	0.0150736
SAUSA300_1458	SACOL1553	USA300HOU_1511	SAUSA300_1458	USA300HOU_1511	SACOL1553	-	stringent ctrl	-	glyoxalase family protein	2322.38	11.1814	0.56	1.47	0.199539	2.81698	0.00484781	0.0151747
SAUSA300_1632	SACOL1733	USA300HOU_1673	SAUSA300_1632	nrdR	dnaI dnaB nrdR	-	-	-	conserved hypothetical protein	2195.98	11.1007	-0.34	0.79	0.122195	-2.81668	0.00485235	0.0151747
SAUSA300_1661	SACOL1764	USA300HOU_1702	thiI	thiI	SACOL1763 thiI nifZ	TraP	-	-	thiamine biosynthesis protein ThiI	1838.94	10.8447	-0.44	0.74	0.157299	-2.81578	0.00486591	0.0151985
SAUSA300_2125	SACOL2156	USA300HOU_2157	SAUSA300_2125	salA	salA	-	stringent ctrl	-	ATP-binding protein, Mrp/Nbp35 family	3996.84	11.9646	0.32	1.25	0.11503	2.8104	0.00494803	0.0154362
SAUSA300_0686	SACOL0761	USA300HOU_0724	nagA	nagA	nagA	-	stringent ctrl	-	N-acetylglucosamine-6-phosphate deacetylase	1721	10.749	0.36	1.28	0.129681	2.80832	0.00498013	0.0155174
SAUSA300_0697	SACOL0772	USA300HOU_0735	SAUSA300_0697	queC	queEDC	SigB	-	-	exsB protein	942.748	9.88073	-0.54	0.69	0.193714	-2.80509	0.00503022	0.0156543
SAUSA300_1798	SACOL1905	USA300HOU_1842	SAUSA300_1798	airR	airR airS	-	stringent ctrl	-	DNA-binding response regulator	769.414	9.58762	-0.39	0.76	0.138778	-2.80418	0.00504445	0.0156795
SAUSA300_0978	SACOL1085	USA300HOU_1020	SAUSA300_0978	thiW	thiV thiW thiX	-	-	-	ABC transporter, ATP-binding protein	2601.94	11.3454	0.3	1.23	0.105541	2.80068	0.00509947	0.0158313
SAUSA300_0691	SACOL0766	USA300HOU_0729	saeR	saeR	saeSRQP	SaeRS	-	-	DNA-binding response regulator SaeR	8352.15	13.0279	0.44	1.36	0.156171	2.7918	0.00524152	0.0162328
SAUSA300_0762	SACOL0844	USA300HOU_0808	secG	secG	secG	-	-	-	preprotein translocase, SecG subunit	6567.09	12.681	-0.5	0.71	0.179009	-2.79042	0.00526394	0.0162825
SAUSA300_1253	SACOL1393	USA300HOU_1291	glcT	glcT	glcT SACOL1394 yrrI	-	-	-	transcription antiterminator	1528.43	10.5778	0.33	1.26	0.119969	2.78923	0.00528336	0.0163158
SAUSA300_2264	SACOL2308	USA300HOU_2298	SAUSA300_2264	USA300HOU_2298	SACOL2308	-	-	-	phosphosugar-binding transcriptional regulator, RpiR family	4011.67	11.97	-0.44	0.74	0.156164	-2.78898	0.00528745	0.0163158
SAUSA300_1882	SACOL1962	USA300HOU_1902	gatC	gatC	gatB gatA gatC	-	stringent ctrl	Translation	aspartyl/glutamyl-tRNA amidotransferase subunit C	4213.94	12.041	-0.43	0.74	0.153159	-2.78755	0.00531084	0.0163682
SAUSA300_2421	SACOL2487	USA300HOU_2469	SAUSA300_2421	USA300HOU_2469	SACOL2487	-	-	-	conserved hypothetical protein	567.047	9.14733	0.33	1.26	0.120307	2.78193	0.00540374	0.0166341
SAUSA300_1881	SACOL1961	USA300HOU_1901	gatA	gatA	gatB gatA gatC	-	stringent ctrl	Translation	Aspartyl/glutamyl-tRNA amidotransferase subunit A	16351	13.9971	-0.34	0.79	0.121269	-2.7757	0.00550832	0.0168953
SAUSA300_1137	SACOL1261	USA300HOU_1175	rnhB	rnhB	rbgA rnhB	-	stringent ctrl	-	ribonuclease HII	850.591	9.73232	-0.36	0.78	0.128196	-2.77264	0.00556034	0.0170344
SAUSA300_0525	SACOL0586	USA300HOU_0534	rplL	rplL	secE nusG rplK rplA rplJ rplL rsmC	-	stringent ctrl	Translation	ribosomal protein L7/L12	52656.6	15.6843	-0.43	0.74	0.15684	-2.75838	0.00580889	0.0177745
SAUSA300_0171	SACOL0155	USA300HOU_0182	SAUSA300_0171	USA300HOU_0182	SACOL0155	SigB	-	-	cation efflux family protein	284.443	8.152	0.4	1.32	0.146921	2.75488	0.00587142	0.0179431
SAUSA300_1172	SACOL1298	USA300HOU_1211	SAUSA300_1172	USA300HOU_1211	ftsK SACOL1296 SACOL1297 SACOL1298 phbB	AgrA	stringent ctrl	-	peptidase, M16 family	3764.21	11.8781	-0.32	0.8	0.117105	-2.75451	0.00587802	0.0179431
SAUSA300_2046	SACOL2082	USA300HOU_2087	oxaA	yidC	SACOL2082	-	-	-	membrane protein oxaA precursor	20688.8	14.3366	-0.44	0.74	0.159086	-2.75154	0.00593164	0.0180636
SAUSA300_2577	SACOL2664	USA300HOU_2642	manA	pmi	SACOL2662 manP pmi	-	stringent ctrl	-	mannose-6-phosphate isomerase, class I	1013.43	9.98502	0.31	1.24	0.113464	2.75187	0.00592557	0.0180636
SAUSA300_0828	SACOL0926	USA300HOU_0884	SAUSA300_0828	USA300HOU_0884	SACOL0924 SACOL0925 SACOL0926	CodY	stringent ctrl	-	5'-nucleotidase family protein	2830.14	11.4667	0.26	1.2	0.0959342	2.74891	0.00597936	0.0181872
SAUSA300_2084	SACOL2122	USA300HOU_2119	coaA	coaA	coaA	-	stringent ctrl	-	pantothenate kinase	1458.78	10.5105	-0.51	0.7	0.185405	-2.74598	0.00603308	0.0183288
SAUSA300_0337	SACOL0407	USA300HOU_0357	glpT	glpT	glpT	-	-	-	glycerol-3-phosphate transporter	785.725	9.61788	-0.55	0.68	0.201346	-2.73524	0.00623354	0.0188929
SAUSA300_0376	SACOL0448	USA300HOU_0400	SAUSA300_0376	USA300HOU_0400	SACOL0448	-	-	-	conserved hypothetical protein	841.779	9.7173	-0.42	0.75	0.153792	-2.72889	0.00635484	0.0192377
SAUSA300_2460	SACOL2532	-	SAUSA300_2460	-	SACOL2532	-	-	-	acetyltransferase family protein	493.474	8.94683	0.45	1.37	0.165391	2.72747	0.00638221	0.0192749
SAUSA300_1651	SACOL1752	USA300HOU_1691	SAUSA300_1651	USA300HOU_1691	SACOL1752	-	-	-	CBS domain protein	3163.13	11.6271	-0.3	0.81	0.110475	-2.71015	0.00672528	0.020287
SAUSA300_1504	SACOL1601	USA300HOU_1546	SAUSA300_1504	comGA	comGD comGC comGB comGA	MgrA	-	-	putative competence protein ComGA	278.316	8.12058	-0.49	0.71	0.180007	-2.70884	0.00675192	0.0203433
SAUSA300_0274	SACOL0267	USA300HOU_0293	SAUSA300_0274	USA300HOU_0293	SACOL0264 SACOL0265 SACOL0266 SACOL0267	GraRS	-	-	conserved hypothetical protein	2307.97	11.1724	-0.46	0.73	0.17109	-2.70246	0.00688287	0.0207135
SAUSA300_1322	SACOL1465	USA300HOU_1366	SAUSA300_1322	cvfC	brx cvfC SACOL1466 SACOL1467	BSH	-	-	conserved hypothetical protein	4274.22	12.0614	-0.25	0.84	0.0936112	-2.70104	0.00691226	0.0207774
SAUSA300_1499	SACOL1596	USA300HOU_1539	aroK	aroK	aroK	-	stringent ctrl	-	shikimate kinase	1340.43	10.3885	-0.39	0.76	0.144579	-2.69641	0.00700922	0.0210441
SAUSA300_2423	SACOL2491	USA300HOU_2471	SAUSA300_2423	USA300HOU_2471	SACOL2491	Rex	-	-	conserved hypothetical protein	958.459	9.90457	-0.41	0.75	0.153048	-2.69579	0.00702216	0.0210582
SAUSA300_0349	SACOL0419	USA300HOU_0369	SAUSA300_0349	USA300HOU_0369	SACOL0419	-	stringent ctrl	-	conserved hypothetical protein	782.116	9.61124	0.39	1.31	0.144437	2.69313	0.00707845	0.0212022
SAUSA300_1985	SACOL2019	USA300HOU_2027	sdrH	sdrH	sdrH	-	stringent ctrl	-	serine-aspartate repeat family protein, SdrH	1320.07	10.3664	0.32	1.25	0.117283	2.69182	0.0071064	0.0212609
SAUSA300_1880	SACOL1960	USA300HOU_1900	gatB	gatB	gatB gatA gatC	-	stringent ctrl	Translation	Aspartyl/glutamyl-tRNA amidotransferase subunit B	23509.3	14.5209	-0.28	0.82	0.104451	-2.6889	0.00716889	0.0214228
SAUSA300_0851	SACOL0951	USA300HOU_0908	mnhE	mnhE	mnhG mnhF mnhE mnhD mnhC mnhB mnhA	AgrA	stringent ctrl	-	Na(+)/H(+) antiporter subunit E	7763.41	12.9225	0.28	1.21	0.10282	2.68757	0.00719744	0.021483
SAUSA300_1174	SACOL1300	USA300HOU_1213	SAUSA300_1174	USA300HOU_1213	SACOL1300 SACOL1301 pgsA	-	stringent ctrl	-	conserved hypothetical protein	5201.36	12.3447	-0.26	0.84	0.096418	-2.68221	0.00731378	0.0217794
SAUSA300_1053	SACOL1166	USA300HOU_1092	SAUSA300_1053	flr	flr	MgrA	-	-	conserved hypothetical protein	121.075	6.91976	0.52	1.43	0.196842	2.66459	0.00770815	0.022927
SAUSA300_1345	SACOL1494	USA300HOU_1392	asnS	asnC	asnC	-	stringent ctrl	Translation	asparaginyl-tRNA synthetase	10342	13.3362	0.41	1.33	0.15436	2.65526	0.00792464	0.0235435
SAUSA300_0151	SACOL0135	USA300HOU_0162	adhE	adhE	adhE	GraRS	-	-	alcohol dehydrogenase, iron-containing	337.16	8.39729	-0.39	0.76	0.148193	-2.654	0.00795448	0.0236048
SAUSA300_1642	SACOL1743	USA300HOU_1683	SAUSA300_1642	aapA	aapA	GraRS	-	-	D-serine/D-alanine/glycine transporter	14376.7	13.8114	0.4	1.32	0.149415	2.64946	0.008062	0.0238961
SAUSA300_1850	SACOL1927	USA300HOU_1864	SAUSA300_1850	yfhP	yfhP	-	-	-	conserved hypothetical protein	2746.3	11.4233	0.29	1.22	0.111233	2.64538	0.0081598	0.0241579
SAUSA300_0186	SACOL0169	USA300HOU_0197	argC	argC	argBJCD	ArgR	-	-	N-acetyl-gamma-glutamyl-phosphate reductase	149.728	7.2262	-0.55	0.68	0.208782	-2.64015	0.00828682	0.0245056
SAUSA300_2351	SACOL2403	USA300HOU_2386	SAUSA300_2351	zinT	zinT	Zur	-	-	Zn-binding lipoprotein adcA-like protein	2232.96	11.1247	0.41	1.33	0.155356	2.63698	0.0083649	0.0247017
SAUSA300_2009	SACOL2045	USA300HOU_2051	ilvC	ilvC	ilvDBNC-leuABCD-ilvA2	CodY	-	-	ketol-acid reductoisomerase	564.972	9.14204	-0.5	0.71	0.189463	-2.63529	0.00840664	0.0247739
SAUSA300_1749	SACOL1857	USA300HOU_1797	SAUSA300_1749	USA300HOU_1797	SACOL1857	-	-	-	conserved hypothetical protein	1072.21	10.0664	-0.44	0.74	0.167558	-2.63467	0.00842203	0.0247907
SAUSA300_1544	SACOL1641	USA300HOU_1586	lepA	lepA	lepA	-	-	-	GTP-binding protein LepA	9709.68	13.2452	-0.34	0.79	0.128401	-2.6259	0.00864211	0.02538
SAUSA300_2505	SACOL2583	USA300HOU_2563	SAUSA300_2505	USA300HOU_2563	SACOL2583	-	-	-	acetyltransferase, GNAT family	1261.48	10.3009	-0.52	0.7	0.198033	-2.62308	0.00871377	0.0255611
SAUSA300_0013	SACOL0013	USA300HOU_0013	SAUSA300_0013	USA300HOU_0013	SACOL0013 SACOL0014 rplI dnaC	-	-	-	putative membrane protein	6170.34	12.5911	-0.36	0.78	0.138804	-2.62137	0.00875775	0.0256606
SAUSA300_0197	SACOL0181	USA300HOU_0209	SAUSA300_0197	USA300HOU_0209	SACOL0181 sepS16B SACOL0183	-	stringent ctrl	-	conserved hypothetical protein	1953.06	10.9315	-0.31	0.81	0.116506	-2.62001	0.00879285	0.0257339
SAUSA300_0101	SACOL0080	USA300HOU_0110	SAUSA300_0101	USA300HOU_0110	SACOL0080	-	-	-	staphylococcal tandem lipoprotein	163.096	7.34958	-0.47	0.72	0.180244	-2.61946	0.00880683	0.0257342
SAUSA300_1568	SACOL1666	USA300HOU_1611	udk	udk	greA udk SACOL1667 SACOL1668 SACOL1669	AgrA	stringent ctrl	-	uridine kinase	7129.8	12.7996	-0.29	0.82	0.110208	-2.61922	0.00881308	0.0257342
SAUSA300_2002	SACOL2038	USA300HOU_2044	SAUSA300_2002	gcp	gcp rimI yeaZ yjeE	-	stringent ctrl	-	glycoprotein endopeptidase	2111.58	11.0441	-0.28	0.82	0.108342	-2.61729	0.00886303	0.0258505
SAUSA300_0941	SACOL1045	USA300HOU_0985	SAUSA300_0941	USA300HOU_0985	SACOL1045	-	-	-	putative ferrichrome ABC transporter	207.932	7.69997	-0.47	0.72	0.181521	-2.61569	0.00890478	0.0259427
SAUSA300_2544	SACOL2626	USA300HOU_2604	SAUSA300_2544	USA300HOU_2604	SACOL2626	SigB	-	-	conserved hypothetical protein	465.476	8.86256	-0.4	0.76	0.153448	-2.61064	0.00903733	0.0262391
SAUSA300_1613	SACOL1712	USA300HOU_1657	SAUSA300_1613	abrB	abrB	SarA	-	-	putative abrB protein	2729.46	11.4144	0.29	1.22	0.111675	2.60789	0.00911015	0.0263905
SAUSA300_1127	SACOL1250	USA300HOU_1171	smc	smc	smc ftsY SACOL1252 ffh	-	stringent ctrl	-	chromosome segregation protein SMC	4525.83	12.144	-0.29	0.82	0.109599	-2.60639	0.00915034	0.0264769
SAUSA300_1313	SACOL1455	USA300HOU_1357	ctpA	ctpA	ctpA	-	stringent ctrl	-	carboxyl-terminal protease	3606.52	11.8164	0.32	1.25	0.124023	2.60158	0.00927953	0.0268204
SAUSA300_0537	SACOL0598	USA300HOU_0545	SAUSA300_0537	araB	araB	-	-	-	L-ribulokinase	426.397	8.73605	-0.36	0.78	0.140139	-2.59444	0.00947449	0.0273529
SAUSA300_0839	SACOL0939	USA300HOU_0897	SAUSA300_0839	nfu	nfu	-	-	-	conserved hypothetical protein	4270.66	12.0602	0.32	1.25	0.122292	2.59333	0.00950515	0.0273541
SAUSA300_1071	SACOL1190	USA300HOU_1117	SAUSA300_1071	bshC	bshC	BSH	-	-	conserved hypothetical protein	2919.53	11.5115	0.31	1.24	0.118225	2.59312	0.00951099	0.0273541
SAUSA300_1302	SACOL1445	USA300HOU_1344	SAUSA300_1302	norQ	norD norQ	-	stringent ctrl	-	ATPase family protein	1626.5	10.6676	0.32	1.25	0.125007	2.59323	0.00950783	0.0273541
SAUSA300_2324	SACOL2376	USA300HOU_2362	SAUSA300_2324	scrA	scrA	ScrR	-	-	PTS system, sucrose-specific IIBC component	1677.97	10.7125	-0.49	0.71	0.188119	-2.59288	0.00951771	0.0273541
SAUSA300_0820	SACOL0916	USA300HOU_0873	sufS	sufS	sufCDSUB	PerR	-	-	cysteine desulfurases, SufS subfamily subfamily	15990.1	13.9649	0.29	1.22	0.112459	2.59053	0.00958287	0.0275104
SAUSA300_0188	SACOL0171	USA300HOU_0199	brnQ	brnQ1	brnQ1	GraRS	-	-	branched-chain amino acid transport system II carrier protein	6238.81	12.6071	0.49	1.4	0.189297	2.58618	0.00970472	0.0277869
SAUSA300_1432	-	USA300HOU_1483	SAUSA300_1432	USA300HOU_1483	-	-	-	-	phiSLT ORF78-like protein	1035.09	10.0155	0.47	1.39	0.181173	2.58664	0.0096918	0.0277869
SAUSA300_1980	SACOL2012	USA300HOU_2019	SAUSA300_1980	USA300HOU_2019	SACOL2012	SigB	-	-	acetyltransferase, GNAT family	521.088	9.02538	0.39	1.31	0.14944	2.58592	0.00971183	0.0277869
SAUSA300_0522	SACOL0583	USA300HOU_0531	rplK	rplK	secE nusG rplK rplA rplJ rplL rsmC	-	stringent ctrl	Translation	ribosomal protein L11	60809.6	15.892	-0.42	0.75	0.16345	-2.58426	0.00975889	0.0278849
SAUSA300_2400	SACOL2463	USA300HOU_2445	SAUSA300_2400	pepA2	pepA2	-	-	-	glutamyl-aminopeptidase	1731.35	10.7577	0.25	1.19	0.0980655	2.58162	0.00983374	0.0280415
SAUSA300_2166	SACOL2199	USA300HOU_2202	alsS	alsS	budA1 alsS	CidR	-	-	alpha-acetolactate synthase	269.436	8.0738	0.45	1.37	0.176075	2.58096	0.00985258	0.0280639
SAUSA300_0271	SACOL0264	USA300HOU_0290	SAUSA300_0271	USA300HOU_0290	SACOL0264 SACOL0265 SACOL0266 SACOL0267	GraRS	-	-	ABC transporter, ATP-binding protein	589.52	9.2034	-0.36	0.78	0.140098	-2.58011	0.00987681	0.0280704
SAUSA300_0764	SACOL0846	USA300HOU_0810	rnr	rnr	est rnr smpB	-	-	-	ribonuclease R	12134.9	13.5669	-0.36	0.78	0.138519	-2.58049	0.009866	0.0280704
SAUSA300_0947	SACOL1053	USA300HOU_0992	SAUSA300_0947	menH	menF menD menH menB	MgrA	-	-	hydrolase, alpha/beta hydrolase fold family	3062.54	11.5805	-0.3	0.81	0.115443	-2.57876	0.00991548	0.0281489
SAUSA300_1342	SACOL1491	USA300HOU_1389	SAUSA300_1342	USA300HOU_1389	SACOL1491 nth dnaD	-	-	-	conserved hypothetical protein	1176.91	10.2008	0.27	1.21	0.106064	2.57748	0.0099524	0.0282224
SAUSA300_2021	SACOL2053	USA300HOU_2058	SAUSA300_2021	tex	SACOL2052 tex	-	-	Translation	S1 RNA binding domain protein	4733.52	12.2087	-0.27	0.83	0.103975	-2.57519	0.0100185	0.0283782
SAUSA300_0952	SACOL1058	-	SAUSA300_0952	-	SACOL1058	-	-	-	aminotransferase, class I	2931.96	11.5177	0.42	1.34	0.161536	2.57376	0.0100601	0.0284646
SAUSA300_0698	SACOL0773	USA300HOU_0736	pabA	pabA	pabA SACOL0774	-	stringent ctrl	-	para-aminobenzoate synthase, glutamine amidotransferase, component II	253.219	7.98424	-0.38	0.77	0.148615	-2.57244	0.0100985	0.0285416
SAUSA300_0921	SACOL1025	USA300HOU_0978	prfC	prfC	murE SACOL1024 prfC	-	-	-	peptide chain release factor 3	7399.61	12.8532	-0.27	0.83	0.10518	-2.56304	0.010376	0.0292935
SAUSA300_1898	SACOL1980	USA300HOU_1919	SAUSA300_1898	USA300HOU_1919	SACOL1980	-	stringent ctrl	-	conserved hypothetical protein	563.601	9.13853	0.51	1.42	0.200758	2.56101	0.010437	0.0294332
SAUSA300_1254	SACOL1395	USA300HOU_1293	SAUSA300_1254	yrrI	glcT SACOL1394 yrrI	-	-	-	putative membrane protein	7868.69	12.9419	0.3	1.23	0.119079	2.55588	0.010592	0.0298373
SAUSA300_1146	SACOL1270	USA300HOU_1184	hslV	hslV	xerC hslV hslU codY	GraRS	-	-	ATP-dependent protease hslV	1711.71	10.7412	-0.27	0.83	0.10677	-2.55362	0.010661	0.0299987
SAUSA300_1693	SACOL1797	USA300HOU_1737	SAUSA300_1693	USA300HOU_1737	SACOL1797	-	-	-	conserved hypothetical protein	1172.77	10.1957	-0.31	0.81	0.120023	-2.54918	0.0107976	0.0303497
SAUSA300_1854	SACOL1931	USA300HOU_1868	SAUSA300_1854	recX	tagG tagH SACOL1930 recX	GraRS	-	-	regulatory protein RecX	1108.65	10.1146	0.36	1.28	0.140728	2.54819	0.0108283	0.0304027
SAUSA300_1360	SACOL1511	USA300HOU_1408	ubiE	ubiE	hepT ubiE SACOL1512	-	stringent ctrl	-	menaquinone biosynthesis methyltransferase ubiE	3301.62	11.689	-0.32	0.8	0.125761	-2.53885	0.0111218	0.0311923
SAUSA300_1260	SACOL1401	USA300HOU_1300	SAUSA300_1260	tyrA	tyrA	CodY	stringent ctrl	-	prephenate dehydrogenase	1137.49	10.1516	0.34	1.27	0.133498	2.53694	0.0111826	0.0313283
SAUSA300_2248	SACOL2290	USA300HOU_2279	SAUSA300_2248	USA300HOU_2279	SACOL2288 sarY SACOL2290	MgrA	-	-	transcriptional regulator, AraC family	1320.76	10.3672	0.39	1.31	0.155362	2.53646	0.0111978	0.0313367
SAUSA300_0852	SACOL0952	USA300HOU_0909	mnhD	mnhD	mnhG mnhF mnhE mnhD mnhC mnhB mnhA	AgrA	stringent ctrl	-	Na(+)/H(+) antiporter subunit D	17073.7	14.0595	0.26	1.2	0.101736	2.53583	0.0112181	0.0313592
SAUSA300_0858	SACOL0958	-	SAUSA300_0858	-	SACOL0958	-	-	-	conserved hypothetical protein	7505.61	12.8738	-0.42	0.75	0.167088	-2.53533	0.0112342	0.0313682
SAUSA300_2597	SACOL2686	USA300HOU_2663	cap1B	cap1B	cap1C cap1B cap1A	MgrA	-	-	capsular polysaccharide biosynthesis protein Cap1B	137.357	7.10179	-0.46	0.73	0.183266	-2.53496	0.0112459	0.0313682
SAUSA300_2274	SACOL2320	USA300HOU_2307	SAUSA300_2274	USA300HOU_2307	SACOL2320	-	-	-	putative membrane protein	276.445	8.11085	0.4	1.32	0.157491	2.53284	0.0113144	0.0314904
SAUSA300_2030	SACOL2063	USA300HOU_2068	SAUSA300_2030	ydbT	alr acpS ydbS ydbS SACOL2064	-	-	-	putative membrane protein	3043.53	11.5715	-0.26	0.84	0.102116	-2.53138	0.0113615	0.0315873
SAUSA300_1733	SACOL1840	USA300HOU_1780	SAUSA300_1733	USA300HOU_1780	SACOL1840 ytkD	-	stringent ctrl	-	conserved hypothetical protein	956.454	9.90155	0.28	1.21	0.109311	2.53056	0.011388	0.0316266
SAUSA300_1887	SACOL1967	USA300HOU_1907	pcrB	pcrB	camS ligA pcrA pcrB	-	stringent ctrl	-	geranylgeranylglyceryl phosphate synthase family protein, PcrB	1482.05	10.5334	-0.31	0.81	0.124023	-2.53012	0.0114024	0.031632
SAUSA300_1616	SACOL1716	USA300HOU_1661	hemD	hemD	hemLBDCXA	MgrA	-	-	uroporphyrinogen-III synthase	2539.8	11.3105	-0.33	0.8	0.129472	-2.52703	0.0115032	0.0318771
SAUSA300_0443	SACOL0512	USA300HOU_0470	SAUSA300_0443	USA300HOU_0470	SACOL0511 SACOL0512	GraRS	-	-	YibE/F-like protein	1046.97	10.032	0.32	1.25	0.125598	2.51528	0.0118938	0.0329237
SAUSA300_2257	SACOL2300	USA300HOU_2290	SAUSA300_2257	yrhD	yrhD fdhA	SigB	-	-	conserved hypothetical protein	3627.77	11.8249	0.48	1.39	0.190061	2.51254	0.0119865	0.0331444
SAUSA300_0999	SACOL1108	USA300HOU_1042	potA	potA	SACOL1107 potA potB potC potD	-	stringent ctrl	-	spermidine/putrescine ABC transporter, ATP-binding protein	5699.68	12.4767	-0.26	0.84	0.103526	-2.51042	0.0120586	0.0333078
SAUSA300_0772	SACOL0856	USA300HOU_0819	clfA	clfA	clfA	MgrA	-	-	clumping factor A	6117.87	12.5788	0.4	1.32	0.158882	2.5087	0.0121176	0.0333986
SAUSA300_2213	SACOL2252	USA300HOU_2243	SAUSA300_2213	USA300HOU_2243	SACOL2252 femX	GraRS	-	-	AcrB/AcrD/AcrF family protein	4971.3	12.2794	0.31	1.24	0.122662	2.50889	0.012111	0.0333986
SAUSA300_2484	SACOL2561	USA300HOU_2540	SAUSA300_2484	mvaS	mvaS	MgrA	-	-	hydroxymethylglutaryl-CoA synthase	11381	13.4743	0.35	1.27	0.138964	2.50825	0.0121332	0.0334055
SAUSA300_2177	SACOL2212	USA300HOU_2214	rplQ	rplQ	rplQ rpoA rpsK rpsM rpmJ infA	-	-	Translation	50S ribosomal protein L17	24911.1	14.6045	-0.33	0.8	0.132052	-2.50761	0.0121551	0.0334297
SAUSA300_0264	SACOL0255	USA300HOU_0282	SAUSA300_0264	rbsU	rbsKDU	TraP	-	-	ribose transporter RbsU	436.025	8.76827	0.39	1.31	0.155565	2.50383	0.0122858	0.0337529
SAUSA300_0527	SACOL0588	USA300HOU_0536	rpoB	rpoB	rpoB rpoC	-	-	Translation	DNA-directed RNA polymerase, beta subunit	85809.7	16.3889	-0.22	0.86	0.0895689	-2.49941	0.0124399	0.0341395
SAUSA300_1686	SACOL1790	USA300HOU_1730	murC	murC	murC ftsK pheT2 SACOL1793 SACOL1794 pepA1	-	stringent ctrl	-	UDP-N-acetylmuramate--alanine ligase	11642.5	13.5071	-0.3	0.81	0.121132	-2.49758	0.0125045	0.0342801
SAUSA300_0601	SACOL0668	USA300HOU_0618	SAUSA300_0601	USA300HOU_0618	btuF fecD SACOL0667 SACOL0668 SACOL0669 SACOL0670	-	stringent ctrl	-	hydrolase, alpha/beta hydrolase fold family	1729.97	10.7565	0.32	1.25	0.126235	2.49704	0.0125236	0.034292
SAUSA300_1903	SACOL1986	USA300HOU_1926	SAUSA300_1903	yolD	yolD	-	stringent ctrl	-	conserved hypothetical protein	106.018	6.72816	0.49	1.4	0.194789	2.49669	0.0125357	0.034292
SAUSA300_1209	SACOL1344	-	SAUSA300_1209	-	SACOL1344	-	-	-	conserved hypothetical protein	100.676	6.65358	-0.48	0.72	0.192773	-2.49532	0.0125842	0.034388
SAUSA300_0725	SACOL0804	USA300HOU_0768	SAUSA300_0725	brxC	brxC	BSH	-	-	conserved hypothetical protein	2642.61	11.3677	-0.45	0.73	0.179052	-2.49035	0.0127617	0.0348187
SAUSA300_1128	SACOL1251	USA300HOU_1172	ftsY	ftsY	smc ftsY SACOL1252 ffh	-	stringent ctrl	-	signal recognition particle-docking protein FtsY	1919.07	10.9062	-0.27	0.83	0.108316	-2.49014	0.0127691	0.0348187
SAUSA300_1218	SACOL1353	USA300HOU_1264	SAUSA300_1218	USA300HOU_1264	SACOL1352 SACOL1353 SACOL1354 SACOL1355	-	-	-	ABC transporter, permease protein	145.995	7.18977	-0.54	0.69	0.215904	-2.48854	0.0128269	0.0349388
SAUSA300_1088	SACOL1207	USA300HOU_1131	SAUSA300_1088	gloA2	gloA2	AgrA	-	-	glyoxalase family protein	1477.08	10.5285	-0.42	0.75	0.170524	-2.48446	0.0129749	0.0352667
SAUSA300_0717	SACOL0793	USA300HOU_0756	SAUSA300_0717	nrdF	nrdIEF	NrdR	-	-	ribonucleoside-diphosphate reductase, beta subunit	20140.5	14.2978	0.35	1.27	0.140564	2.48313	0.0130232	0.0353606
SAUSA300_0678	SACOL0752	USA300HOU_0716	SAUSA300_0678	USA300HOU_0716	SACOL0752	-	-	-	putative membrane protein	1266.5	10.3066	0.33	1.26	0.134408	2.4748	0.0133312	0.0361583
SAUSA300_1682	SACOL1786	USA300HOU_1725	ccpA	ccpA	ccpA	CcpA	-	-	catabolite control protein A	5439.54	12.4093	0.35	1.27	0.140912	2.47015	0.0135057	0.0365928
SAUSA300_0015	SACOL0015	USA300HOU_0015	rplI	rplI	SACOL0013 SACOL0014 rplI dnaC	-	-	Translation	50S ribosomal protein L9	7087.47	12.7911	-0.29	0.82	0.119277	-2.46368	0.0137518	0.0372202
SAUSA300_1045	SACOL1157	USA300HOU_1082	uvrC	uvrC	uvrC	-	-	-	excinuclease ABC, C subunit	1055.42	10.0436	0.26	1.2	0.106992	2.4597	0.0139053	0.0375957
SAUSA300_1087	SACOL1206	USA300HOU_1130	ileS	ileS	ileS	-	stringent ctrl	Translation	isoleucyl-tRNA synthetase	14147.3	13.7882	-0.29	0.82	0.116982	-2.45886	0.013938	0.0376445
SAUSA300_2563	SACOL2650	USA300HOU_2628	SAUSA300_2563	slyA	slyA	-	-	-	putative transcriptional regulator	1831.4	10.8387	0.26	1.2	0.105559	2.45561	0.0140647	0.0379466
SAUSA300_0650	SACOL0722	USA300HOU_0685	SAUSA300_0650	pitA	pitR pitA	-	-	-	phosphate transporter family protein	8494.46	13.0523	-0.35	0.78	0.141374	-2.45162	0.0142216	0.0383293
SAUSA300_2138	SACOL2169	USA300HOU_2171	SAUSA300_2138	USA300HOU_2171	SACOL2168 SACOL2169 SACOL2170	SigB	-	-	conserved hypothetical protein	1186.3	10.2123	0.37	1.29	0.150586	2.44429	0.0145138	0.0390756
SAUSA300_1999	SACOL2035	-	rex	-	SACOL2035	-	-	-	redox-sensing transcriptional repressor rex	6360.53	12.6349	0.25	1.19	0.100334	2.4438	0.0145335	0.0390874
SAUSA300_0263	SACOL0254	USA300HOU_0281	rbsD	rbsD	rbsKDU	TraP	-	-	ribose permease	259.678	8.02058	0.42	1.34	0.172882	2.44204	0.0146046	0.0392375
SAUSA300_0873	SACOL0975	USA300HOU_0929	cdr	cdr	cdr yitU	GraRS	-	-	coenzyme A disulfide reductase	9159.33	13.161	0.22	1.16	0.0903456	2.43959	0.014704	0.039463
SAUSA300_0322	SACOL0392	USA300HOU_0342	SAUSA300_0322	yqiG	yqiG	-	-	-	NADH-dependent flavin oxidoreductase, Oye family	543.845	9.08705	0.39	1.31	0.162411	2.42957	0.0151168	0.0404886
SAUSA300_2102	SACOL2143	USA300HOU_2143	SAUSA300_2102	USA300HOU_2143	SACOL2143 SACOL2144	CodY	-	-	haloacid dehalogenase-like hydrolase	1649.46	10.6878	0.29	1.22	0.120733	2.42954	0.0151179	0.0404886
SAUSA300_0473	SACOL0539	-	purR	-	ispE purR SACOL0540	-	-	-	pur operon repressor	13968.1	13.7698	-0.35	0.78	0.142431	-2.42609	0.0152625	0.0408331
SAUSA300_0653	SACOL0725	USA300HOU_0688	SAUSA300_0653	-	SACOL0725 sarX	-	stringent ctrl	-	transcriptional regulator, AraC family	2193.08	11.0987	0.3	1.23	0.12479	2.42441	0.0153333	0.0408515
SAUSA300_1555	SACOL1652	USA300HOU_1597	aroE	aroE	holA comEC comEB comEA ubiE rsfS yqeK nadD yhbY aroE yqeH yqeG mtn	-	stringent ctrl	-	shikimate 5-dehydrogenase	3964.24	11.9528	-0.25	0.84	0.103791	-2.42488	0.0153134	0.0408515
SAUSA300_1677	SACOL1781	USA300HOU_1720	SAUSA300_1677	isdH	isdH	Fur	-	-	cell wall surface anchor family protein	15659.4	13.9347	-0.38	0.77	0.157738	-2.42448	0.0153305	0.0408515
SAUSA300_2008	SACOL2044	USA300HOU_2050	ilvN	ilvN	ilvDBNC-leuABCD-ilvA2	CodY	-	-	acetolactate synthase, small subunit	131.645	7.04051	-0.58	0.67	0.240537	-2.4247	0.0153212	0.0408515
SAUSA300_1451	SACOL1545	USA300HOU_1503	SAUSA300_1451	USA300HOU_1503	SACOL1544 SACOL1545	-	stringent ctrl	-	oxidoreductase, short-chain dehydrogenase/reductase family	567.724	9.14905	0.32	1.25	0.13208	2.42271	0.0154054	0.0409155
SAUSA300_1545	SACOL1642	USA300HOU_1587	rpsT	rpsT	rpsT	-	stringent ctrl	Translation	30S ribosomal protein S20	13890.1	13.7618	-0.47	0.72	0.193555	-2.42281	0.0154008	0.0409155
SAUSA300_2433	SACOL2501	USA300HOU_2482	SAUSA300_2433	pgcA	pgcA	-	stringent ctrl	-	phosphoglucomutase/phosphomannomutase family protein	1843.81	10.8485	0.28	1.21	0.115974	2.42287	0.0153983	0.0409155
SAUSA300_0840	SACOL0940	USA300HOU_0898	SAUSA300_0840	yuzD	yuzD	-	-	-	conserved hypothetical protein	624.109	9.28566	-0.35	0.78	0.145717	-2.42183	0.0154424	0.0409714
SAUSA300_0363	SACOL0434	USA300HOU_0383	SAUSA300_0363	USA300HOU_0383	kefA SACOL0434 ychF	-	stringent ctrl	-	conserved hypothetical protein	839.376	9.71317	-0.52	0.7	0.214093	-2.418	0.0156061	0.0411908
SAUSA300_0453	SACOL0521	USA300HOU_0478	SAUSA300_0453	USA300HOU_0478	SACOL0521 recR	-	-	-	conserved hypothetical protein	3499.66	11.773	0.32	1.25	0.132983	2.41793	0.0156089	0.0411908
SAUSA300_0821	SACOL0917	USA300HOU_0874	SAUSA300_0821	sufU	sufCDSUB	PerR	-	-	SUF system FeS assembly protein, NifU family	8069.14	12.9782	0.31	1.24	0.126304	2.41765	0.0156212	0.0411908
SAUSA300_1623	SACOL1723	-	SAUSA300_1623	-	SACOL1723 SACOL1724	-	-	-	conserved hypothetical protein	2998.75	11.5501	-0.27	0.83	0.111328	-2.4182	0.0155974	0.0411908
SAUSA300_1631	SACOL1732	USA300HOU_1672	SAUSA300_1631	dnaB	dnaI dnaB nrdR	-	-	-	replication initiation and membrane attachment protein	5072.18	12.3084	-0.26	0.84	0.105598	-2.41763	0.0156219	0.0411908
SAUSA300_1986	SACOL2020	USA300HOU_2028	SAUSA300_1986	yodC	yodC	QsrR	-	-	nitroreductase family protein	1338.36	10.3862	-0.38	0.77	0.156381	-2.41871	0.0155757	0.0411908
SAUSA300_0111	SACOL0092	USA300HOU_0120	SAUSA300_0111	USA300HOU_0120	SACOL0092	SigB	-	-	conserved hypothetical protein	274.505	8.10069	0.49	1.4	0.201358	2.41653	0.0156692	0.041273
SAUSA300_0586	SACOL0652	USA300HOU_0602	SAUSA300_0586	USA300HOU_0602	SACOL0652	-	-	-	conserved hypothetical protein	215.885	7.75412	-0.43	0.74	0.179766	-2.41557	0.0157105	0.0412968
SAUSA300_0634	SACOL0705	USA300HOU_0669	fhuB	fhuB	fhuABG	Fur	-	-	ferrichrome transport permease protein fhuB	1150.8	10.1684	0.28	1.21	0.117871	2.41579	0.0157013	0.0412968
SAUSA300_2333	SACOL2386	USA300HOU_2369	narK	narK	narK	-	stringent ctrl	-	nitrite extrusion protein	282.708	8.14317	-0.46	0.73	0.190017	-2.41426	0.0157673	0.0414033
SAUSA300_0027	SACOL0026	USA300HOU_0025	SAUSA300_0027	USA300HOU_0025	SACOL0026	-	-	-	conserved hypothetical protein	1940.58	10.9223	0.25	1.19	0.104566	2.4095	0.0159745	0.0419043
SAUSA300_0273	SACOL0266	USA300HOU_0292	SAUSA300_0273	USA300HOU_0292	SACOL0264 SACOL0265 SACOL0266 SACOL0267	GraRS	-	-	putative membrane protein	539.192	9.07466	-0.39	0.76	0.162142	-2.40526	0.0161611	0.0423504
SAUSA300_1462	SACOL1557	USA300HOU_1515	SAUSA300_1462	USA300HOU_1515	SACOL1557 brxB	BSH	-	-	conserved hypothetical protein	2916.65	11.5101	0.32	1.25	0.133432	2.40458	0.0161912	0.0423858
SAUSA300_0899	SACOL1003	USA300HOU_0956	SAUSA300_0899	trfA	trfA	SarA	stringent ctrl	-	putative negative regulator of genetic competence	5917.42	12.5308	0.27	1.21	0.114206	2.40334	0.016246	0.0424856
SAUSA300_1493	SACOL1590	USA300HOU_1533	SAUSA300_1493	USA300HOU_1533	SACOL1589 SACOL1590	-	stringent ctrl	-	conserved hypothetical protein	583.522	9.18864	0.38	1.3	0.159243	2.40138	0.0163335	0.0426709
SAUSA300_0237	SACOL0225	USA300HOU_0253	SAUSA300_0237	rihA	rihA	MgrA	-	-	inosine-uridine preferring nucleoside hydrolase	436.068	8.76841	0.34	1.27	0.140992	2.39959	0.0164134	0.0428358
SAUSA300_1058	SACOL1173	USA300HOU_1099	SAUSA300_1058	hla	hla	SaeRS	-	-	alpha-hemolysin precursor	1250.4	10.2882	0.29	1.22	0.121147	2.39686	0.0165363	0.0430685
SAUSA300_1382	-	USA300HOU_1431	lukS-PV	lukS-PV	-	-	-	-	Panton-Valentine leukocidin, LukS-PV	213.396	7.73739	-0.43	0.74	0.178592	-2.39333	0.0166961	0.0434404
SAUSA300_1047	SACOL1159	USA300HOU_1084	sdhA	sdhA	sdhC sdhA sdhB	CcpA	-	-	succinate dehydrogenase, flavoprotein subunit	10968	13.421	-0.45	0.73	0.190094	-2.39031	0.0168342	0.0437552
SAUSA300_0590	SACOL0656	USA300HOU_0607	SAUSA300_0590	ywqN	ywqN	GraRS	-	-	conserved hypothetical protein	2275.27	11.1518	-0.27	0.83	0.113763	-2.38975	0.0168599	0.0437774
SAUSA300_0721	SACOL0799	USA300HOU_0762	SAUSA300_0721	sstD	sstABCD	Fur	-	-	transferrin receptor	2913.25	11.5084	0.51	1.42	0.215252	2.3854	0.0170606	0.0442089
SAUSA300_1323	SACOL1466	USA300HOU_1367	SAUSA300_1323	USA300HOU_1367	brx cvfC SACOL1466 SACOL1467	BSH	-	-	conserved hypothetical protein	1194.87	10.2226	-0.27	0.83	0.111894	-2.38004	0.0173107	0.0448114
SAUSA300_1629	SACOL1729	USA300HOU_1669	thrS	thrS	thrS	-	stringent ctrl	Translation	threonyl-tRNA synthetase	13534	13.7243	-0.31	0.81	0.129757	-2.37807	0.0174033	0.0450056
SAUSA300_1495	SACOL1592	USA300HOU_1535	SAUSA300_1495	USA300HOU_1535	SACOL1592	-	-	-	conserved hypothetical protein	5077.93	12.31	0.39	1.31	0.166181	2.37258	0.0176645	0.0455486
SAUSA300_2259	SACOL2302	USA300HOU_2292	SAUSA300_2259	lytR2	lytR2	-	stringent ctrl	-	putative transcriptional regulator	1731.67	10.758	0.32	1.25	0.134716	2.37253	0.0176668	0.0455486
SAUSA300_2496	SACOL2574	USA300HOU_2554	SAUSA300_2496	ddh	ddh ywfG	CodY	stringent ctrl	-	D-isomer specific 2-hydroxyacid dehydrogenase family protein	1266.73	10.3069	0.32	1.25	0.136365	2.37264	0.0176616	0.0455486
SAUSA300_0819	SACOL0915	USA300HOU_0871	sufD	sufD	sufCDSUB	PerR	-	-	FeS assembly protein SufD	16795.6	14.0358	0.24	1.18	0.101794	2.36668	0.0179486	0.0462285
SAUSA300_1368	SACOL1519	USA300HOU_1416	ansA	ansA	ansA	-	-	-	L-asparaginase	1799.5	10.8134	0.39	1.31	0.163501	2.3655	0.0180058	0.0463292
SAUSA300_1300	SACOL1443	USA300HOU_1342	brnQ	brnQ3	brnQ3	-	stringent ctrl	-	branched-chain amino acid transport system II carrier protein	4358.29	12.0895	-0.31	0.81	0.130751	-2.36389	0.018084	0.0464835
SAUSA300_0714	SACOL0790	USA300HOU_0753	SAUSA300_0714	USA300HOU_0753	queF SACOL0790	LexA	-	-	Integral membrane protein	2754.29	11.4275	-0.39	0.76	0.165289	-2.35195	0.0186751	0.0479294
SAUSA300_2269	SACOL2315	USA300HOU_2302	SAUSA300_2269	USA300HOU_2302	SACOL2315	-	-	-	conserved hypothetical protein	1438.23	10.4901	0.34	1.27	0.142955	2.35178	0.018684	0.0479294
SAUSA300_0524	SACOL0585	USA300HOU_0533	rplJ	rplJ	secE nusG rplK rplA rplJ rplL rsmC	-	stringent ctrl	Translation	ribosomal protein L10	80675.9	16.2999	-0.45	0.73	0.190458	-2.34318	0.01912	0.0489986
SAUSA300_2590	SACOL2678	USA300HOU_2655	SAUSA300_2590	USA300HOU_2655	SACOL2678	MgrA	-	-	conserved hypothetical protein	564.809	9.14162	0.38	1.3	0.16241	2.34011	0.019278	0.0493539
SAUSA300_1297	SACOL1439	-	SAUSA300_1297	-	SACOL1439	-	-	-	conserved hypothetical protein	776.537	9.60091	0.35	1.27	0.148959	2.33362	0.0196159	0.0501687
SAUSA300_2503	SACOL2581	USA300HOU_2561	SAUSA300_2503	ssaA	ssaA2	-	-	-	secretory antigen precursor SsaA	1040.23	10.0227	-0.89	0.54	0.382808	-2.33157	0.0197235	0.0503936
SAUSA300_0782	-	USA300HOU_0829	SAUSA300_0782	USA300HOU_0829	-	-	-	-	conserved hypothetical protein	233.289	7.86597	-0.41	0.75	0.174485	-2.32652	0.0199908	0.0509745
SAUSA300_1597	SACOL1696	USA300HOU_1640	ruvB	ruvB	yajC tgt queA ruvB ruvA thrR obgE	-	stringent ctrl	-	holliday junction DNA helicase RuvB	4738.28	12.2101	-0.28	0.82	0.12164	-2.32669	0.0199816	0.0509745
SAUSA300_1470	SACOL1566	USA300HOU_1523	SAUSA300_1470	ispA	ispA xseB xseA nusB SACOL1570 accC accB	-	stringent ctrl	-	geranyltranstransferase	10365.5	13.3395	-0.25	0.84	0.106851	-2.3228	0.0201897	0.0514304
SAUSA300_2273	SACOL2319	USA300HOU_2306	SAUSA300_2273	metT	metT	-	stringent ctrl	-	Na+/H+ antiporter family protein	1690.19	10.723	0.32	1.25	0.136437	2.32046	0.020316	0.0517006
SAUSA300_0190	SACOL0173	USA300HOU_0201	ipdC	ipdC	ipdC	CcpA	stringent ctrl	-	indole-3-pyruvate decarboxylase	3408.6	11.735	0.42	1.34	0.180286	2.31426	0.0206536	0.0525074
SAUSA300_0791	SACOL0877	USA300HOU_0840	gcvH	gcvH	gcvH	-	-	-	glycine cleavage system H protein	9091.35	13.1503	0.43	1.35	0.18646	2.30973	0.0209031	0.0530889
SAUSA300_2425	SACOL2494	USA300HOU_2474	SAUSA300_2425	USA300HOU_2474	SACOL2494 SACOL2495	-	-	-	conserved hypothetical protein	176.089	7.46016	-0.4	0.76	0.174018	-2.30781	0.02101	0.0533073
SAUSA300_1959	-	USA300HOU_1990	SAUSA300_1959	USA300HOU_1990	-	-	-	-	phiPVL ORF044-like protein	14.6238	3.87025	0.88	1.84	0.38184	2.29916	0.021496	0.0544864
SAUSA300_0324	SACOL0394	USA300HOU_0344	SAUSA300_0324	USA300HOU_0344	SACOL0394 gcvH-L SACOL0396 sirTM lplA2	-	stringent ctrl	-	conserved hypothetical protein	327.074	8.35348	-0.32	0.8	0.137909	-2.298	0.0215619	0.0545453
SAUSA300_1331	SACOL1478	USA300HOU_1376	ald	ald	steT ilvA1 ald	CodY	-	-	alanine dehydrogenase	100.407	6.64971	0.58	1.49	0.252327	2.29818	0.0215518	0.0545453
SAUSA300_0985	SACOL1093	USA300HOU_1027	SAUSA300_0985	USA300HOU_1027	SACOL1093	-	-	-	conserved hypothetical protein	286.178	8.16077	0.4	1.32	0.174449	2.29644	0.0216506	0.0546614
SAUSA300_1421	-	USA300HOU_1471	SAUSA300_1421	USA300HOU_1471	-	-	-	-	phiSLT ORF122-like protein, DNA polymerase	1.69866	0.764393	-0.84	0.56	0.364828	-2.29665	0.0216385	0.0546614
SAUSA300_1149	SACOL1274	USA300HOU_1188	rpsB	rpsB	rpsB	-	-	Translation	30S ribosomal protein S2	59626.8	15.8637	-0.43	0.74	0.187548	-2.291	0.0219635	0.0553509
SAUSA300_1688	SACOL1792	USA300HOU_1732	SAUSA300_1688	pheT2	murC ftsK pheT2 SACOL1793 SACOL1794 pepA1	-	stringent ctrl	Translation	phenylalanyl-tRNA synthetase (beta subunit)	2011.51	10.9741	-0.41	0.75	0.177542	-2.29094	0.0219671	0.0553509
SAUSA300_1229	SACOL1365	USA300HOU_1276	SAUSA300_1229	USA300HOU_1276	SACOL1365	CodY	stringent ctrl	-	hydrolase, haloacid dehalogenase-like family	4970.87	12.2793	0.32	1.25	0.138576	2.28933	0.0220604	0.0555314
SAUSA300_1134	SACOL1257	-	rplS	-	rpsP rimM trmD rplS	-	-	Translation	50S ribosomal protein L19	36482.1	15.1549	-0.33	0.8	0.143276	-2.28301	0.0224299	0.056406
SAUSA300_0431	-	USA300HOU_0463	SAUSA300_0431	USA300HOU_0463	-	-	-	-	conserved hypothetical protein	54.0456	5.75611	-0.65	0.64	0.286514	-2.27877	0.0226806	0.0569802
SAUSA300_0672	SACOL0746	USA300HOU_0709	SAUSA300_0672	mgrA	mgrA	GraRS	-	-	transcriptional regulator, MarR family	31964.1	14.9642	-0.29	0.82	0.125913	-2.27294	0.0230296	0.0578001
SAUSA300_1034	SACOL1145	-	srtB	-	srtB	-	-	-	sortase B	212.782	7.73323	0.4	1.32	0.17729	2.27053	0.0231756	0.0581095
SAUSA300_2078	SACOL2116	USA300HOU_2112	murA	murZ	murZ	VraSR	-	-	UDP-N-acetylglucosamine 1-carboxyvinyltransferase	5517.46	12.4298	0.28	1.21	0.124749	2.26922	0.0232548	0.058251
SAUSA300_1286	SACOL1428	USA300HOU_1328	SAUSA300_1286	lysC	lysC asd dapA dapB dapD	CodY	-	-	aspartate kinase	717.467	9.48677	-0.46	0.73	0.202177	-2.26452	0.0235425	0.0589138
SAUSA300_0223	SACOL0208	USA300HOU_0237	SAUSA300_0223	SCIN_2	SCIN_2	GraRS	-	-	conserved hypothetical protein	439.154	8.77858	0.45	1.37	0.200311	2.26398	0.0235751	0.0589377
SAUSA300_0229	SACOL0215	USA300HOU_0244	SAUSA300_0229	fadX	fadDEX	CcpA	-	-	putative acyl-CoA transferase FadX	225.801	7.81891	-0.57	0.67	0.253837	-2.26356	0.0236009	0.0589446
SAUSA300_1371	SACOL1523	USA300HOU_1420	recQ	recQ2	recQ2 ypbB	-	-	-	ATP-dependent DNA helicase RecQ	2042.31	10.996	-0.24	0.85	0.107169	-2.26308	0.0236305	0.0589609
SAUSA300_0304	SACOL0300	USA300HOU_0323	SAUSA300_0304	USA300HOU_0323	SACOL0300	GraRS	-	-	conserved hypothetical protein	431.157	8.75207	-0.31	0.81	0.136057	-2.25982	0.0238327	0.0594074
SAUSA300_0360	SACOL0431	USA300HOU_0380	SAUSA300_0360	metI	metEFCI	MgrA	-	-	Cys/Met metabolism PLP-dependent enzyme	269.493	8.0741	-0.49	0.71	0.21683	-2.25866	0.0239042	0.0595276
SAUSA300_0354	SACOL0425	USA300HOU_0374	ltrA	ltrA	ltrA	-	stringent ctrl	-	low temperature requirement protein LtrA	1316.05	10.362	-0.35	0.78	0.157271	-2.25674	0.0240245	0.0597689
SAUSA300_1872	SACOL1950	USA300HOU_1889	SAUSA300_1872	gatD	gatD murT	-	stringent ctrl	-	conserved hypothetical protein	3503.11	11.7744	-0.33	0.8	0.148067	-2.25635	0.0240489	0.0597714
SAUSA300_1805	SACOL1913	USA300HOU_1850	SAUSA300_1805	cspR	cspR queG	-	-	Translation	RNA methyltransferase	1084.25	10.0825	-0.28	0.82	0.122854	-2.2519	0.0243287	0.060408
SAUSA300_0488	SACOL0554	USA300HOU_0504	hpt	hpt	tilS hpt	-	stringent ctrl	-	hypoxanthine phosphoribosyltransferase	4541.22	12.1489	-0.33	0.8	0.146166	-2.25071	0.0244036	0.0604179
SAUSA300_0842	SACOL0942	USA300HOU_0900	SAUSA300_0842	USA300HOU_0900	SACOL0942 sufA	-	-	-	conserved hypothetical protein	974.58	9.92864	0.27	1.21	0.119279	2.25094	0.0243895	0.0604179
SAUSA300_1558	SACOL1655	USA300HOU_1600	mtnN	mtnN	holA comEC comEB comEA ubiE rsfS yqeK nadD yhbY aroE yqeH yqeG mtn	-	stringent ctrl	-	5'-methylthioadenosine/S-adenosylhomocysteine nucleosidase	2155.74	11.074	-0.32	0.8	0.143802	-2.25096	0.024388	0.0604179
SAUSA300_2294	SACOL2343	USA300HOU_2329	SAUSA300_2294	USA300HOU_2329	SACOL2343 SACOL2344	GraRS	-	-	conserved hypothetical protein	762.543	9.57467	0.29	1.22	0.13043	2.24849	0.0245452	0.0607095
SAUSA300_2175	SACOL2210	USA300HOU_2212	SAUSA300_2175	cbiO1	truA SACOL2209 SACOL2210 SACOL2211	-	stringent ctrl	-	ABC transporter, ATP-binding protein	2551.49	11.3171	-0.29	0.82	0.130585	-2.24782	0.024588	0.0607565
SAUSA300_1339	SACOL1486	USA300HOU_1385	SAUSA300_1339	USA300HOU_1385	gpsB SACOL1485 SACOL1486	GraRS	-	-	conserved hypothetical protein	3177.5	11.6337	0.26	1.2	0.116167	2.2462	0.0246915	0.0609533
SAUSA300_1628	SACOL1728	USA300HOU_1668	lysP	lysP	lysP	SigB	-	-	lysine-specific permease	2511.51	11.2943	-0.23	0.85	0.104043	-2.24462	0.0247925	0.0611436
SAUSA300_0187	SACOL0170	USA300HOU_0198	rocD	argD	argBJCD	ArgR	-	-	ornithine--oxo-acid transaminase	166.266	7.37735	-0.44	0.74	0.19724	-2.23643	0.0253235	0.0623929
SAUSA300_0113	SACOL0095	USA300HOU_0122	SAUSA300_0113	spa	spa	TraP	-	-	immunoglobulin G binding protein A precursor	208625	17.6706	0.45	1.37	0.200255	2.23072	0.0256994	0.0632582
SAUSA300_1938	-	USA300HOU_1968	SAUSA300_1938	USA300HOU_1968	-	-	-	-	phi77 ORF006-like protein, putative capsid protein	44.0912	5.46242	0.62	1.54	0.278742	2.23014	0.025738	0.0632923
SAUSA300_1890	SACOL1970	USA300HOU_1910	SAUSA300_1890	SspB	sspB2 sspA	-	-	-	staphopain A	556.09	9.11918	-0.33	0.8	0.149975	-2.22469	0.0261021	0.064126
SAUSA300_1164	SACOL1290	USA300HOU_1203	truB	truB	rbfA truB ribC	SigB	-	Translation	tRNA pseudouridine synthase B	1571.01	10.6175	0.26	1.2	0.118003	2.224	0.0261487	0.0641786
SAUSA300_0957	SACOL1064	USA300HOU_0999	SAUSA300_0957	USA300HOU_0999	SACOL1064 SACOL1065	-	-	-	conserved hypothetical protein	3269.25	11.6747	0.22	1.16	0.100882	2.22062	0.0263764	0.0646754
SAUSA300_1652	SACOL1753	USA300HOU_1692	SAUSA300_1652	uspA2	uspA2	-	stringent ctrl	-	conserved hypothetical protein	5854.53	12.5153	0.35	1.27	0.1588	2.21917	0.0264749	0.0648434
SAUSA300_2429	SACOL2497	USA300HOU_2477	SAUSA300_2429	-	SACOL2496 SACOL2497	-	-	-	staphylococcal tandem lipoprotein	362.448	8.50163	-0.37	0.77	0.164535	-2.21887	0.0264957	0.0648434
SAUSA300_0705	SACOL0780	USA300HOU_0744	recQ	recQ1	SACOL0779 recQ1	AgrA	-	-	ATP-dependent DNA helicase RecQ	5226.81	12.3517	-0.31	0.81	0.139901	-2.21636	0.0266672	0.0652006
SAUSA300_1362	SACOL1513	USA300HOU_1410	hup	hup	hup	ArlR	-	-	DNA-binding protein HU	95734.6	16.5468	0.31	1.24	0.141274	2.21034	0.0270818	0.0661511
SAUSA300_0468	SACOL0534	USA300HOU_0491	SAUSA300_0468	ycfH	metS ycfH rnmV ksgA	-	stringent ctrl	-	hydrolase, TatD family	6037.78	12.5598	0.3	1.23	0.134804	2.20586	0.0273937	0.0668489
SAUSA300_2430	SACOL2498	USA300HOU_2478	SAUSA300_2430	USA300HOU_2478	SACOL2498	-	-	-	staphylococcal tandem lipoprotein	457.755	8.83843	-0.36	0.78	0.164627	-2.19914	0.0278678	0.067941
SAUSA300_1476	SACOL1572	USA300HOU_1529	accB	accB	ispA xseB xseA nusB SACOL1570 accC accB	-	stringent ctrl	-	acetyl-CoA carboxylase, biotin carboxyl carrier protein	5579.52	12.4459	-0.27	0.83	0.122849	-2.19687	0.0280297	0.068268
SAUSA300_2159	SACOL2192	USA300HOU_2193	SAUSA300_2159	akr5F	akr5F	GraRS	-	-	aldo/keto reductase family protein	591.815	9.209	0.3	1.23	0.137542	2.19651	0.0280553	0.068268
SAUSA300_0718	SACOL0796	USA300HOU_0759	SAUSA300_0718	sstA	sstABCD	Fur	-	-	iron compound ABC transporter, permease	445.293	8.79861	0.46	1.38	0.208843	2.19459	0.0281931	0.0685379
SAUSA300_1141	SACOL1265	USA300HOU_1179	SAUSA300_1141	fmhC	lytN fmhC	MgrA	-	-	endopeptidase resistance gene	322.735	8.3342	-0.35	0.78	0.1585	-2.1866	0.0287714	0.0698774
SAUSA300_0082	SACOL0059	USA300HOU_0088	SAUSA300_0082	-	SACOL0059	-	-	-	conserved hypothetical protein	402.428	8.65259	0.44	1.36	0.20215	2.18096	0.0291862	0.0707502
SAUSA300_0585	SACOL0651	USA300HOU_0601	SAUSA300_0585	USA300HOU_0601	SACOL0651	-	-	-	conserved hypothetical protein	255.354	7.99635	-0.32	0.8	0.148146	-2.18103	0.029181	0.0707502
SAUSA300_1586	SACOL1685	USA300HOU_1628	aspS	aspS	aspS hisS	-	stringent ctrl	Translation	aspartyl-tRNA synthetase	11170.7	13.4474	-0.37	0.77	0.16756	-2.17997	0.0292598	0.0707943
SAUSA300_2562	SACOL2649	USA300HOU_2627	SAUSA300_2562	USA300HOU_2627	SACOL2649	-	-	-	conserved hypothetical protein	7000.35	12.7732	0.3	1.23	0.139273	2.18025	0.0292392	0.0707943
SAUSA300_1068	SACOL1187	USA300HOU_1113	SAUSA300_1068	psmß2	psmß1_2	TraP	-	-	antibacterial protein	20.6664	4.36922	-0.76	0.59	0.348961	-2.1785	0.029369	0.0709912
SAUSA300_0261	SACOL0252	USA300HOU_0279	SAUSA300_0261	ubiE	ubiE	-	stringent ctrl	-	conserved hypothetical protein	100.639	6.65304	0.52	1.43	0.23831	2.17122	0.0299147	0.0722419
SAUSA300_0774	SACOL0858	USA300HOU_0821	empbp	emp	emp	MgrA	-	-	secretory extracellular matrix and plasma binding protein	207.919	7.69988	-0.56	0.68	0.260038	-2.16619	0.0302964	0.0730948
SAUSA300_0487	SACOL0553	USA300HOU_0503	SAUSA300_0487	tilS	tilS hpt	-	stringent ctrl	-	MesJ/Ycf62 family protein	3818.41	11.8988	-0.33	0.8	0.152875	-2.16325	0.0305222	0.07357
SAUSA300_0847	SACOL0947	USA300HOU_0904	SAUSA300_0847	USA300HOU_0904	nhaC SACOL0947	GraRS	-	-	conserved hypothetical protein	1212.62	10.2439	-0.3	0.81	0.137589	-2.16213	0.0306079	0.0737071
SAUSA300_1596	SACOL1695	USA300HOU_1639	queA	queA	yajC tgt queA ruvB ruvA thrR obgE	-	stringent ctrl	Translation	S-adenosylmethionine:tRNA ribosyltransferase-isomerase	4564.36	12.1562	-0.24	0.85	0.112333	-2.16052	0.0307327	0.0738683
SAUSA300_2152	SACOL2183	USA300HOU_2185	lacD	lacD	lacGEFDCBA SACOL2187	MgrA	-	-	tagatose 1,6-diphosphate aldolase	13.3299	3.73659	0.85	1.8	0.395208	2.16056	0.0307294	0.0738683
SAUSA300_0362	SACOL0433	USA300HOU_0382	SAUSA300_0362	kefA	kefA SACOL0434 ychF	-	stringent ctrl	-	conserved hypothetical protein	1651.09	10.6892	-0.44	0.74	0.203013	-2.15296	0.0313215	0.0752128
SAUSA300_0047	-	USA300HOU_0050	SAUSA300_0047	USA300HOU_0050	-	-	-	-	conserved hypothetical protein	411.265	8.68392	-0.37	0.77	0.172394	-2.15124	0.0314574	0.0754682
SAUSA300_1240	SACOL1378	USA300HOU_1280	SAUSA300_1240	USA300HOU_1280	SACOL1378 SACOL1379	-	-	-	conserved hypothetical protein	6937.78	12.7603	-0.33	0.8	0.153679	-2.15027	0.0315341	0.0755812
SAUSA300_0309	SACOL0306	USA300HOU_0329	SAUSA300_0309	USA300HOU_0329	SACOL0305 SACOL0306	SigB	-	-	ABC transporter ATP-binding protein	1173.41	10.1965	0.38	1.3	0.175338	2.14616	0.0318601	0.0762912
SAUSA300_0307	SACOL0303	USA300HOU_0327	SAUSA300_0307	USA300HOU_0327	SACOL0303	-	-	-	5'-nucleotidase, lipoprotein e(P4) family	1040.19	10.0226	0.5	1.41	0.232558	2.14412	0.0320233	0.0765385
SAUSA300_1633	SACOL1734	USA300HOU_1674	gap	gapB	gapB	-	-	-	glyceraldehyde-3-phosphate dehydrogenase, type I	1680.15	10.7144	-0.42	0.75	0.195535	-2.14436	0.0320042	0.0765385
SAUSA300_0231	SACOL0217	USA300HOU_0246	SAUSA300_0231	USA300HOU_0246	SACOL0217	MgrA	-	-	ABC transporter, substrate-binding protein	209.19	7.70867	0.38	1.3	0.178525	2.13889	0.0324442	0.077472
SAUSA300_2054	SACOL2091	USA300HOU_2089	fabZ	fabZ	fabZ murA1 SACOL2093	SigB	-	-	(3R)-hydroxymyristoyl-[acyl carrier protein] dehydratase	4316.97	12.0758	0.27	1.21	0.125055	2.13317	0.0329107	0.0785126
SAUSA300_0342	SACOL0412	USA300HOU_0362	SAUSA300_0342	USA300HOU_0362	SACOL0412	-	-	-	conserved hypothetical protein	44.1591	5.46464	0.6	1.52	0.281606	2.13248	0.0329672	0.0785739
SAUSA300_2098	SACOL2137	USA300HOU_2134	arsR	czrA	czrAB	CzrA	-	-	transcriptional repressor, ArsR family	2022.27	10.9818	-0.37	0.77	0.173391	-2.12865	0.0332829	0.0792523
SAUSA300_1017	SACOL1126	USA300HOU_1055	SAUSA300_1017	ctaM	ctaB ctaM	-	stringent ctrl	-	conserved hypothetical protein	3591.5	11.8104	-0.26	0.84	0.124184	-2.12796	0.0333404	0.0793155
SAUSA300_1567	SACOL1665	USA300HOU_1610	greA	greA	greA udk SACOL1667 SACOL1668 SACOL1669	AgrA	stringent ctrl	-	transcription elongation factor GreA	7059.77	12.7854	-0.19	0.88	0.0893805	-2.12466	0.033615	0.0798942
SAUSA300_0559	SACOL0621	USA300HOU_0568	SAUSA300_0559	vraA	vraABC SACOL0624	VraSR	-	-	putative substrate--CoA ligase	288.766	8.17375	-0.41	0.75	0.190878	-2.12356	0.033707	0.0800384
SAUSA300_0408	SACOL0479	USA300HOU_0436	SAUSA300_0408	USA300HOU_0436	ssl11 SACOL0479	TraP	-	-	putative surface protein	1781.99	10.7993	-0.83	0.56	0.391401	-2.12303	0.0337509	0.0800684
SAUSA300_1592	SACOL1691	USA300HOU_1634	recJ	recJ	apt recJ	-	stringent ctrl	-	single-stranded-DNA-specific exonuclease RecJ	5180.06	12.3388	-0.22	0.86	0.103949	-2.12234	0.0338089	0.0801314
SAUSA300_1201	SACOL1329	USA300HOU_1240	glnA	glnA	glnRA	GlnR	-	-	glutamine synthetase, type I	20974.2	14.3563	0.26	1.2	0.121415	2.12144	0.0338847	0.0801625
SAUSA300_1338	SACOL1485	USA300HOU_1384	SAUSA300_1338	USA300HOU_1384	gpsB SACOL1485 SACOL1486	GraRS	-	-	conserved hypothetical protein	6086.39	12.5714	0.22	1.16	0.105195	2.12157	0.0338742	0.0801625
SAUSA300_1349	SACOL1498	USA300HOU_1396	SAUSA300_1349	bshA	dinG birA papS bshA	BSH	-	-	glycosyl transferase, group 1 family protein	1816.13	10.8267	-0.3	0.81	0.139797	-2.12068	0.0339488	0.0802397
SAUSA300_0393	SACOL0466	USA300HOU_0420	SAUSA300_0393	USA300HOU_0420	SACOL0466 SACOL0467	GraRS	-	-	conserved hypothetical protein	19.0193	4.24939	0.73	1.66	0.34393	2.11795	0.0341795	0.0805614
SAUSA300_0665	SACOL0739	USA300HOU_0702	SAUSA300_0665	rimL	rimL	SigB	-	-	acetyltransferase, GNAT family	595.395	9.2177	-0.33	0.8	0.157632	-2.11832	0.0341482	0.0805614
SAUSA300_0811	-	USA300HOU_0863	SAUSA300_0811	USA300HOU_0863	-	-	-	-	conserved hypothetical protein	87.843	6.45686	-0.46	0.73	0.215216	-2.11859	0.034125	0.0805614
SAUSA300_2344	SACOL2396	USA300HOU_2380	SAUSA300_2344	nasF	nasD nasE nasF	-	stringent ctrl	-	uroporphyrin-III C-methyl transferase	212.736	7.73292	0.35	1.27	0.164942	2.11295	0.0346046	0.0814883
SAUSA300_1529	SACOL1626	USA300HOU_1570	dgkA	dgkA	recO era cdd dgkA ybeY phoH	-	stringent ctrl	-	diacylglycerol kinase	1214.18	10.2458	-0.21	0.86	0.100483	-2.11073	0.0347958	0.0818632
SAUSA300_1754	SACOL1865	USA300HOU_1802	splE	splE	splF splE splD splC splB splA	AgrA	-	-	serine protease SplE	9.11174	3.18773	-0.87	0.55	0.410544	-2.10814	0.0350191	0.0823127
SAUSA300_2238	SACOL2280	USA300HOU_2269	ureA	ureA	ureABCEFGD	GraRS	-	-	urease, gamma subunit	13.4933	3.75417	0.83	1.78	0.393498	2.1043	0.035352	0.0830186
SAUSA300_0050	-	USA300HOU_0053	SAUSA300_0050	USA300HOU_0053	-	-	-	-	conserved hypothetical protein	263.936	8.04405	0.37	1.29	0.178391	2.10188	0.0355634	0.0834147
SAUSA300_0484	SACOL0550	USA300HOU_0500	SAUSA300_0484	USA300HOU_0500	rplY pth mfd SACOL0548 mazG SACOL0550 divIC	AgrA	stringent ctrl	-	conserved hypothetical protein	1614.63	10.657	-0.22	0.86	0.103155	-2.10151	0.0355962	0.0834147
SAUSA300_0810	SACOL0898	USA300HOU_0862	SAUSA300_0810	USA300HOU_0862	SACOL0898 SACOL0899 SACOL0900	-	-	-	conserved hypothetical protein	77.9779	6.28499	-0.55	0.68	0.263241	-2.10126	0.0356186	0.0834147
SAUSA300_0641	SACOL0712	USA300HOU_0676	SAUSA300_0641	lipA	lipA	-	-	-	putative lipase/esterase	1446.34	10.4982	-0.26	0.84	0.12219	-2.09841	0.0358686	0.0839233
SAUSA300_1453	SACOL1548	USA300HOU_1505	SAUSA300_1453	rnz	rnz	-	-	-	ribonuclease Z	1968.42	10.9428	-0.32	0.8	0.151302	-2.09738	0.0359599	0.0840599
SAUSA300_2104	SACOL2145	USA300HOU_2145	glmS	glmS	glmS	-	stringent ctrl	-	glucosamine--fructose-6-phosphate aminotransferase (isomerizing)	7719.42	12.9143	-0.26	0.84	0.122031	-2.09397	0.0362628	0.0846905
SAUSA300_0430	SACOL0499	USA300HOU_0462	SAUSA300_0430	est	SACOL0498 est	-	-	-	conserved hypothetical protein	2501.35	11.2885	0.23	1.17	0.111247	2.09282	0.0363649	0.0848515
SAUSA300_1722	SACOL1827	USA300HOU_1766	SAUSA300_1722	sigS	sigS	-	-	-	conserved hypothetical protein	180.318	7.4944	-0.46	0.73	0.219419	-2.08689	0.0368985	0.0860179
SAUSA300_0339	SACOL0409	USA300HOU_0359	SAUSA300_0339	USA300HOU_0359	catE SACOL0409 azoR1	QsrR	-	-	conserved hypothetical protein	453.145	8.82383	0.41	1.33	0.194549	2.0864	0.0369422	0.0860413
SAUSA300_1303	SACOL1446	USA300HOU_1345	SAUSA300_1303	USA300HOU_1345	SACOL1446 SACOL1447	-	-	-	conserved hypothetical protein	1557.68	10.6052	0.29	1.22	0.139317	2.08578	0.0369981	0.0860931
SAUSA300_1537	SACOL1634	USA300HOU_1578	SAUSA300_1537	rsmE	mtaB rsmE prmA dnaJ dnaK grpE hrcA	GraRS	-	-	conserved hypothetical protein	2138.29	11.0622	-0.32	0.8	0.151604	-2.08055	0.0374748	0.0871229
SAUSA300_1373	SACOL1525	USA300HOU_1422	SAUSA300_1373	fer	fer	-	-	-	ferredoxin	2152.29	11.0717	-0.24	0.85	0.116654	-2.07575	0.0379175	0.088072
SAUSA300_0272	SACOL0265	USA300HOU_0291	SAUSA300_0272	USA300HOU_0291	SACOL0264 SACOL0265 SACOL0266 SACOL0267	GraRS	-	-	conserved hypothetical protein	641.279	9.32481	-0.36	0.78	0.176	-2.07286	0.0381858	0.0886145
SAUSA300_1440	SACOL1533	USA300HOU_1492	SAUSA300_1440	USA300HOU_1492	SACOL1532 SACOL1533	-	-	-	conserved hypothetical protein	177.073	7.4682	-0.34	0.79	0.163414	-2.0703	0.0384241	0.0890868
SAUSA300_2051	SACOL2088	-	SAUSA300_2051	-	SACOL2088	-	-	-	conserved hypothetical protein	50.1605	5.64848	0.51	1.42	0.246447	2.06969	0.0384812	0.0891382
SAUSA300_1471	SACOL1567	USA300HOU_1524	xseB	xseB	ispA xseB xseA nusB SACOL1570 accC accB	-	stringent ctrl	-	exodeoxyribonuclease VII, small subunit	3435.41	11.7463	-0.22	0.86	0.10503	-2.06671	0.0387618	0.0897069
SAUSA300_0114	SACOL0096	USA300HOU_0123	SAUSA300_0114	sarS	sarS	SigB	-	-	staphylococcal accessory regulator	7326.19	12.8388	0.19	1.14	0.0928906	2.06614	0.0388157	0.0897502
SAUSA300_0108	SACOL0089	USA300HOU_0117	SAUSA300_0108	USA300HOU_0117	SACOL0089	SigB	-	-	antigen, 67 kDa	143.61	7.16602	0.44	1.36	0.212307	2.06501	0.0389221	0.089915
SAUSA300_0180	SACOL0163	USA300HOU_0191	SAUSA300_0180	USA300HOU_0191	SACOL0163	SarA	-	-	integral membrane protein LmrP	470.739	8.87878	0.28	1.21	0.134152	2.05969	0.0394281	0.0910016
SAUSA300_1293	SACOL1435	USA300HOU_1335	lysA	lysA	dapL alr2 lysA	-	stringent ctrl	-	diaminopimelate decarboxylase	2629.72	11.3607	0.26	1.2	0.128071	2.05807	0.0395837	0.0912783
SAUSA300_0380	SACOL0452	USA300HOU_0404	ahpC	ahpC	ahpCF	PerR	-	-	Alkyl hydroperoxide reductase subunit C	8559.65	13.0633	0.43	1.35	0.210737	2.05728	0.0396593	0.0913701
SAUSA300_2254	SACOL2296	USA300HOU_2286	SAUSA300_2254	gyaR	gyaR	-	-	-	glycerate dehydrogenase-like protein	2487.98	11.2808	0.27	1.21	0.131176	2.05408	0.0399675	0.0919973
SAUSA300_0829	SACOL0927	USA300HOU_0885	lipA	lipA	lipA	-	-	-	lipoic acid synthetase	11703.5	13.5147	0.19	1.14	0.0940014	2.04573	0.0407829	0.0937897
SAUSA300_0258	SACOL0249	USA300HOU_0275	SAUSA300_0258	bglR	bglR	-	-	-	transcriptional regulator, GntR family	1787.91	10.8041	-0.27	0.83	0.131084	-2.04489	0.040866	0.0938963
SAUSA300_2214	SACOL2253	USA300HOU_2244	SAUSA300_2214	femX	SACOL2252 femX	GraRS	-	-	FmhB protein	4469.88	12.126	0.23	1.17	0.111199	2.04335	0.0410181	0.094161
SAUSA300_1743	SACOL1849	USA300HOU_1789	SAUSA300_1743	USA300HOU_1789	SACOL1849	-	-	-	conserved hypothetical protein	111.161	6.79651	-0.46	0.73	0.225208	-2.04088	0.0412625	0.0945521
SAUSA300_2115	SACOL2155	USA300HOU_2155	tnp	tnp4	tnp4	-	-	-	IS1181, transposase	280.57	8.13222	0.34	1.27	0.165338	2.04098	0.0412529	0.0945521
SAUSA300_0909	SACOL1012	USA300HOU_0965	SAUSA300_0909	yjbO	SACOL1009 relA1 ppnK yjbO mgtE cpaA	MgrA	-	Translation	pseudouridine synthases, RluA subfamily	2180.22	11.0903	0.25	1.19	0.124512	2.03864	0.0414864	0.0949801
SAUSA300_1029	SACOL1140	USA300HOU_1064	SAUSA300_1029	isdA	isdABCDEFG	Fur	-	-	iron transport associated domain protein	1477.78	10.5292	0.26	1.2	0.125962	2.03781	0.0415685	0.0950829
SAUSA300_2003	SACOL2039	USA300HOU_2045	rimI	rimI	gcp rimI yeaZ yjeE	-	stringent ctrl	Translation	ribosomal-protein-alanine acetyltransferase	886.494	9.79197	-0.3	0.81	0.149437	-2.03479	0.0418717	0.0956908
SAUSA300_1227	SACOL1363	USA300HOU_1274	thrC	thrC	hom thrC thrB	CodY	stringent ctrl	-	threonine synthase	1651.62	10.6897	0.4	1.32	0.198273	2.03282	0.042071	0.0959745
SAUSA300_1557	SACOL1654	USA300HOU_1599	SAUSA300_1557	yqeG	holA comEC comEB comEA ubiE rsfS yqeK nadD yhbY aroE yqeH yqeG mtn	-	stringent ctrl	-	hydrolase, HAD-superfamily, subfamily IIIA	2389.5	11.2225	-0.26	0.84	0.129156	-2.03306	0.042047	0.0959745
SAUSA300_2272	SACOL2318	USA300HOU_2305	SAUSA300_2272	USA300HOU_2305	SACOL2318	CodY	stringent ctrl	-	conserved hypothetical protein	1758.47	10.7801	0.29	1.22	0.143361	2.03197	0.042157	0.0960849
SAUSA300_0042	-	USA300HOU_0044	SAUSA300_0042	USA300HOU_0044	-	-	-	-	conserved hypothetical protein	3055.65	11.5773	-0.21	0.86	0.105674	-2.03039	0.0423164	0.0963623
SAUSA300_0144	SACOL0127	USA300HOU_0154	phnC	phnC	phnE1 phnE2 phnC phnD	GraRS	-	-	phosphonate ABC transporter, ATP-binding protein	31.5073	4.97761	0.62	1.54	0.307827	2.02911	0.0424473	0.0964882
SAUSA300_0194	SACOL0178	USA300HOU_0206	SAUSA300_0194	murP	SACOL0176 murQ murP SACOL0179	CcpA	-	-	sucrose-specific PTS tranporter protein	181.903	7.50703	-0.37	0.77	0.180874	-2.02928	0.0424301	0.0964882
SAUSA300_0903	SACOL1006	USA300HOU_0959	SAUSA300_0903	yjbM	yjbM hbo	GraRS	-	-	conserved hypothetical protein	1907.63	10.8976	0.27	1.21	0.134466	2.0279	0.0425709	0.0966833
SAUSA300_0178	SACOL0161	USA300HOU_0189	SAUSA300_0178	USA300HOU_0189	SACOL0161	AgrA	stringent ctrl	-	conserved hypothetical protein	1283.98	10.3264	0.32	1.25	0.158118	2.02735	0.0426268	0.0967242
SAUSA300_0475	SACOL0541	-	SAUSA300_0475	-	spoVG	-	-	-	SpoVG protein	8759.36	13.0966	0.29	1.22	0.142072	2.02448	0.0429204	0.0973039
SAUSA300_0338	SACOL0408	USA300HOU_0358	SAUSA300_0338	catE	catE SACOL0409 azoR1	QsrR	-	-	glyoxalase family protein	260.001	8.02237	0.34	1.27	0.166565	2.02287	0.0430863	0.0975935
SAUSA300_0323	SACOL0393	USA300HOU_0343	SAUSA300_0323	USA300HOU_0343	SACOL0393	-	-	-	conserved hypothetical protein	28.4684	4.83129	-0.68	0.62	0.336521	-2.0208	0.0433004	0.0979915
SAUSA300_0642	SACOL0713	USA300HOU_0677	SAUSA300_0642	USA300HOU_0677	SACOL0713	-	-	-	conserved hypothetical protein	1940.2	10.922	-0.31	0.81	0.151788	-2.01983	0.0434015	0.0981334
SAUSA300_1984	SACOL2018	USA300HOU_2026	SAUSA300_1984	USA300HOU_2026	SACOL2018	CtsR	-	-	putative membrane protein	2467.36	11.2688	0.22	1.16	0.109034	2.01798	0.0435931	0.0984796
SAUSA300_0804	SACOL0891	USA300HOU_0855	SAUSA300_0804	USA300HOU_0855	SACOL0891 SACOL0892 SACOL0893 SACOL0894 SACOL0895	-	-	-	putative transcriptional regulator	12.4824	3.64182	-0.77	0.59	0.382383	-2.01536	0.0438671	0.099011
SAUSA300_0220	SACOL0204	USA300HOU_0233	pflB	pflB	pflB pflA	Rex	-	-	formate acetyltransferase	548.331	9.0989	-0.43	0.74	0.213224	-2.01445	0.0439621	0.0991379
SAUSA300_0077	-	USA300HOU_0082	SAUSA300_0077	USA300HOU_0082	-	-	-	-	ABC transporter, ATP-binding protein	423.26	8.7254	-0.33	0.8	0.163317	-2.00962	0.0444712	0.100109
SAUSA300_2608	SACOL2699	USA300HOU_2676	hisH	hisH	hisI hisF hisA hisH hisB hisC hisD hisG hisZ	HisR	stringent ctrl	-	imidazole glycerol phosphate synthase subunit hisH	48.5519	5.60146	-0.55	0.68	0.27493	-2.00988	0.0444434	0.100109
SAUSA300_0549	SACOL0611	USA300HOU_0558	SAUSA300_0549	USA300HOU_0558	SACOL0611	MgrA	-	-	glycosyl transferase, group 1 family protein	1063.18	10.0542	0.27	1.21	0.1346	2.00904	0.0445328	0.10016
SAUSA300_1501	SACOL1598	USA300HOU_1543	SAUSA300_1501	comGD	comGD comGC comGB comGA	MgrA	-	-	putative competence protein ComG	46.5087	5.53943	-0.63	0.65	0.314352	-2.00648	0.0448046	0.100682
SAUSA300_1670	SACOL1773	USA300HOU_1712	serA	serA	SACOL1772 serA	CodY	stringent ctrl	-	D-3-phosphoglycerate dehydrogenase	1787.3	10.8036	0.44	1.36	0.219629	1.99903	0.0456048	0.10233
SAUSA300_2271	SACOL2317	USA300HOU_2304	SAUSA300_2271	USA300HOU_2304	SACOL2317	-	-	-	phosphosugar-binding transcriptional regulator	896.512	9.80818	-0.25	0.84	0.126907	-1.99891	0.0456178	0.10233
SAUSA300_1750	SACOL1859	USA300HOU_1798	SAUSA300_1750	USA300HOU_1798	SACOL1859	-	-	-	conserved hypothetical protein	2634.7	11.3634	-0.21	0.86	0.107355	-1.99667	0.0458614	0.102786
SAUSA300_0153	SACOL0137	USA300HOU_0164	cap5B	cap5B	cap5ABCDEFGHIJKLMNOP	SigB	-	-	capsular polysaccharide biosynthesis protein Cap5B	15.4132	3.94609	-0.82	0.57	0.411463	-1.99459	0.0460875	0.103145
SAUSA300_1534	SACOL1631	USA300HOU_1575	SAUSA300_1534	USA300HOU_1575	SACOL1629 SACOL1630 SACOL1631	-	-	-	conserved hypothetical protein	16281.3	13.9909	0.18	1.13	0.0916697	1.99446	0.0461022	0.103145
SAUSA300_0093	SACOL0072	USA300HOU_0102	SAUSA300_0093	USA300HOU_0102	SACOL0072	-	-	-	transcriptional regulator, LysR family domain protein	411.015	8.68305	0.31	1.24	0.15534	1.99282	0.0462811	0.103454
SAUSA300_2093	SACOL2132	USA300HOU_2129	SAUSA300_2093	USA300HOU_2129	SACOL2132	SigB	-	-	conserved hypothetical protein	348.558	8.44525	0.33	1.26	0.165534	1.99044	0.0465426	0.103948
SAUSA300_1143	SACOL1267	USA300HOU_1181	topA	topA	dprA topA	MgrA	-	-	DNA topoisomerase I	9929.85	13.2776	-0.25	0.84	0.126483	-1.98317	0.0473487	0.105564
SAUSA300_1491	SACOL1588	USA300HOU_1531	SAUSA300_1491	pepQ2	efp pepQ2	-	stringent ctrl	-	proline dipeptidase	4384.83	12.0983	0.24	1.18	0.122124	1.98336	0.0473277	0.105564
SAUSA300_0595	SACOL0662	USA300HOU_0612	SAUSA300_0595	USA300HOU_0612	SACOL0662 argS	-	stringent ctrl	-	conserved hypothetical protein	1120.91	10.1305	-0.22	0.86	0.11265	-1.98206	0.0474726	0.105748
SAUSA300_1213	SACOL1348	USA300HOU_1258	SAUSA300_1213	USA300HOU_1258	SACOL1346 SACOL1347 SACOL1348	MgrA	-	-	conserved hypothetical protein	92.0355	6.52412	-0.45	0.73	0.229501	-1.97978	0.0477283	0.106225
SAUSA300_1472	SACOL1568	USA300HOU_1525	xseA	xseA	ispA xseB xseA nusB SACOL1570 accC accB	-	stringent ctrl	-	exodeoxyribonuclease VII, large subunit	15275.5	13.8989	-0.19	0.88	0.0982809	-1.97862	0.047859	0.106423
SAUSA300_0098	SACOL0077	USA300HOU_0107	SAUSA300_0098	USA300HOU_0107	SACOL0077	GraRS	-	-	conserved hypothetical protein	730.335	9.51242	-0.25	0.84	0.127914	-1.97791	0.0479394	0.106509
SAUSA300_2092	SACOL2131	USA300HOU_2128	dps	dps	dps	PerR	-	-	general stress protein 20U	4080.64	11.9946	-0.44	0.74	0.224712	-1.97582	0.0481749	0.106939
SAUSA300_0492	SACOL0558	USA300HOU_0508	folP	folP	folP folB folK	-	stringent ctrl	-	dihydropteroate synthase	1083.19	10.0811	-0.24	0.85	0.120641	-1.9753	0.0482342	0.106978
SAUSA300_2464	SACOL2536	USA300HOU_2514	SAUSA300_2464	supH	supH	-	-	-	hydrolase, haloacid dehalogenase-like family	339.166	8.40585	-0.31	0.81	0.155959	-1.97122	0.0486985	0.107914
SAUSA300_0568	SACOL0632	USA300HOU_0579	SAUSA300_0568	USA300HOU_0579	SACOL0631 SACOL0632	-	stringent ctrl	-	integral membrane protein	861.191	9.75019	0.29	1.22	0.148107	1.97057	0.0487727	0.107985
SAUSA300_2426	SACOL2495	USA300HOU_2475	SAUSA300_2426	USA300HOU_2475	SACOL2494 SACOL2495	-	-	-	conserved hypothetical protein	214.532	7.74505	-0.39	0.76	0.196407	-1.96661	0.0492286	0.1089
SAUSA300_1566	SACOL1664	USA300HOU_1609	SAUSA300_1566	dur1	SACOL1659 lamB accC accB ahs2 dur1	MgrA	-	-	conserved hypothetical protein	349.77	8.45026	0.46	1.38	0.231749	1.9635	0.0495877	0.109599
SAUSA300_0649	SACOL0721	USA300HOU_0684	SAUSA300_0649	pitR	pitR pitA	-	-	-	conserved hypothetical protein	5177.4	12.338	-0.31	0.81	0.160525	-1.96017	0.0499762	0.110362
SAUSA300_2236	SACOL2278	USA300HOU_2267	SAUSA300_2236	caiA	caiA	CymR	-	-	conserved hypothetical protein	268.102	8.06664	0.42	1.34	0.21323	1.95768	0.0502672	0.110909
SAUSA300_1378	SACOL1530	USA300HOU_1427	SAUSA300_1378	USA300HOU_1427	SACOL1528 SACOL1529 SACOL1530	-	-	-	conserved hypothetical protein	48.0586	5.58672	-0.57	0.67	0.289795	-1.9557	0.0505002	0.111327
SAUSA300_2587	SACOL2674	USA300HOU_2652	SAUSA300_2587	asp1	gtfAB secA2 asp3 asp2 asp1	SigB	-	-	accessory secretory protein Asp1	120.786	6.91631	-0.43	0.74	0.218511	-1.95026	0.051145	0.112651
SAUSA300_1330	SACOL1477	USA300HOU_1375	ilvA	ilvA1	steT ilvA1 ald	CodY	-	-	threonine dehydratase	120.838	6.91693	0.37	1.29	0.190914	1.94249	0.0520779	0.114607
SAUSA300_1012	SACOL1121	USA300HOU_1050	SAUSA300_1012	USA300HOU_1050	SACOL1121	MgrA	-	-	conserved hypothetical protein	1304.08	10.3488	0.26	1.2	0.131879	1.94014	0.0523625	0.115074
SAUSA300_1552	SACOL1649	USA300HOU_1594	SAUSA300_1552	yqeK	holA comEC comEB comEA ubiE rsfS yqeK nadD yhbY aroE yqeH yqeG mtn	-	stringent ctrl	-	conserved hypothetical protein	4464.82	12.1244	-0.2	0.87	0.104481	-1.94	0.0523801	0.115074
SAUSA300_0375	SACOL0447	USA300HOU_0399	SAUSA300_0375	USA300HOU_0399	SACOL0447	-	stringent ctrl	-	putative phosphoglycerate mutase family protein	399.547	8.64222	0.33	1.26	0.171835	1.93954	0.052435	0.115096
SAUSA300_0603	SACOL0670	USA300HOU_0620	SAUSA300_0603	USA300HOU_0620	btuF fecD SACOL0667 SACOL0668 SACOL0669 SACOL0670	-	stringent ctrl	-	conserved hypothetical protein	2408.02	11.2336	-0.33	0.8	0.169921	-1.93882	0.0525236	0.115191
SAUSA300_1185	SACOL1312	USA300HOU_1224	miaB	miaB	miaB SACOL1313 thiW	-	-	Translation	tRNA-i(6)A37 thiotransferase enzyme MiaB	7516.09	12.8758	-0.19	0.88	0.0995861	-1.93721	0.0527196	0.115522
SAUSA300_1753	SACOL1864	USA300HOU_1801	splF	splF	splF splE splD splC splB splA	AgrA	-	-	serine protease SplF	15.5313	3.95711	-0.69	0.62	0.357468	-1.93294	0.0532434	0.116261
SAUSA300_2040	SACOL2075	USA300HOU_2079	SAUSA300_2040	ftsW	ftsW	-	stringent ctrl	-	putative membrane protein	4558.2	12.1542	0.21	1.16	0.110439	1.93317	0.0532157	0.116261
SAUSA300_2239	SACOL2281	USA300HOU_2270	ureB	ureB	ureABCEFGD	GraRS	-	-	urease, beta subunit	21.763	4.4438	0.69	1.61	0.356464	1.93261	0.0532843	0.116261
SAUSA300_2279	SACOL2325	USA300HOU_2312	SAUSA300_2279	hutR	hutR	-	-	-	LysR family regulatory protein	165.045	7.36671	-0.49	0.71	0.252712	-1.93357	0.0531663	0.116261
SAUSA300_2300	SACOL2349	USA300HOU_2336	SAUSA300_2300	USA300HOU_2336	SACOL2349	CodY	-	-	transcriptional regulator, TetR family	1568.44	10.6151	0.24	1.18	0.122112	1.93308	0.0532268	0.116261
SAUSA300_1505	SACOL1602	USA300HOU_1547	SAUSA300_1505	USA300HOU_1547	SACOL1602 SACOL1603 glk SACOL1605 gluP fthC	-	stringent ctrl	-	conserved hypothetical protein	4034.11	11.978	0.23	1.17	0.118499	1.92985	0.0536256	0.116906
SAUSA300_1509	SACOL1606	USA300HOU_1551	SAUSA300_1509	gluP	SACOL1602 SACOL1603 glk SACOL1605 gluP fthC	-	stringent ctrl	-	peptidase, rhomboid family	3057.85	11.5783	-0.2	0.87	0.102682	-1.92897	0.0537344	0.117043
SAUSA300_0545	SACOL0607	USA300HOU_0554	SAUSA300_0545	azo1	SACOL0606 azo1	GraRS	-	-	Flavodoxin-like fold	1930.05	10.9144	0.27	1.21	0.142141	1.92733	0.0539388	0.117388
SAUSA300_2086	SACOL2124	USA300HOU_2121	SAUSA300_2086	USA300HOU_2121	SACOL2124 hmrA	-	stringent ctrl	-	conserved hypothetical protein	1740.65	10.7654	0.43	1.35	0.22349	1.92686	0.0539977	0.117416
SAUSA300_1025	SACOL1135	USA300HOU_1063	SAUSA300_1025	USA300HOU_1063	SACOL1135	-	-	-	conserved hypothetical protein	382.392	8.57891	-0.31	0.81	0.162749	-1.92101	0.0547307	0.118909
SAUSA300_0961	SACOL1068	USA300HOU_1003	qoxC	qoxC	qoxD qoxC qoxA qoxB	-	-	-	quinol oxidase, subunit III	22574.8	14.4624	-0.19	0.88	0.100201	-1.91824	0.0550809	0.119568
SAUSA300_0715	SACOL0791	USA300HOU_0754	nrdI	nrdI	nrdIEF	NrdR	-	-	nrdI protein	3993.16	11.9633	-0.28	0.82	0.14627	-1.91741	0.0551865	0.119619
SAUSA300_1080	SACOL1199	-	ftsZ	-	ftsA ftsZ	-	-	-	cell division protein ftsZ	39875.8	15.2832	0.22	1.16	0.115429	1.91732	0.0551978	0.119619
SAUSA300_0041	-	USA300HOU_0043	SAUSA300_0041	USA300HOU_0043	-	-	-	-	conserved hypothetical protein	399.955	8.64369	-0.27	0.83	0.14127	-1.91621	0.0553377	0.11982
SAUSA300_0636	SACOL0707	USA300HOU_0671	SAUSA300_0636	dhaK	dhaKLM	CcpA	-	-	dihydroxyacetone kinase, DhaK subunit	277.259	8.11509	0.36	1.28	0.187363	1.91094	0.0560127	0.120974
SAUSA300_0687	SACOL0762	USA300HOU_0725	SAUSA300_0687	USA300HOU_0725	SACOL0762	-	-	-	putative hemolysin	8161.87	12.9947	0.26	1.2	0.135799	1.91128	0.0559692	0.120974
SAUSA300_1519	SACOL1616	USA300HOU_1561	SAUSA300_1519	USA300HOU_1561	SACOL1616 trmK	-	stringent ctrl	-	conserved hypothetical protein	3683.53	11.8469	-0.23	0.85	0.118337	-1.91105	0.0559979	0.120974
SAUSA300_0831	SACOL0929	USA300HOU_0887	SAUSA300_0831	USA300HOU_0887	SACOL0929	-	-	-	conserved hypothetical protein	581.38	9.18334	0.33	1.26	0.174924	1.90993	0.0561423	0.121152
SAUSA300_2575	SACOL2662	USA300HOU_2640	SAUSA300_2575	USA300HOU_2640	SACOL2662 manP pmi	-	stringent ctrl	-	transcriptional antiterminator, BglG family	383.403	8.58272	-0.35	0.78	0.1822	-1.90885	0.0562811	0.121349
SAUSA300_0830	SACOL0928	USA300HOU_0886	SAUSA300_0830	USA300HOU_0886	SACOL0928	-	stringent ctrl	-	conserved hypothetical protein	1882.56	10.8785	0.21	1.16	0.110489	1.9077	0.0564296	0.121566
SAUSA300_1467	SACOL1563	USA300HOU_1520	lpdA	lpdA	bfmBB bfmAB bfmAA lpdA	GraRS	-	-	2-oxoisovalerate dehydrogenase, E3 component, lipoamide dehydrogenase	7400.28	12.8534	-0.22	0.86	0.114924	-1.90666	0.0565646	0.121754
SAUSA300_0315	SACOL0312	USA300HOU_0335	nanA	nanA	nanT nanA	-	-	-	N-acetylneuraminate lyase subunit	56.475	5.81954	-0.51	0.7	0.265795	-1.90439	0.0568595	0.122183
SAUSA300_2128	SACOL2159	USA300HOU_2160	SAUSA300_2128	sdrM	sepA sdrM	-	-	-	putative drug transporter	2701.98	11.3998	-0.27	0.83	0.142239	-1.90468	0.0568211	0.122183
SAUSA300_0202	SACOL0186	USA300HOU_0214	SAUSA300_0202	USA300HOU_0214	oppB SACOL0186 rlp ggt	MgrA	-	-	peptide ABC transporter, permease protein	61.6004	5.94487	-0.49	0.71	0.260166	-1.90233	0.0571283	0.122658
SAUSA300_0954	SACOL1060	-	SAUSA300_0954	-	SACOL1060	-	-	-	transcriptional regulator, MarR family	607.341	9.24636	0.44	1.36	0.234007	1.90069	0.0573421	0.123013
SAUSA300_0931	SACOL1035	-	SAUSA300_0931	-	SACOL1035 SACOL1036	-	-	-	conserved hypothetical protein	4644.88	12.1814	-0.22	0.86	0.113533	-1.89874	0.0575983	0.123373
SAUSA300_1528	SACOL1625	USA300HOU_1569	cdd	cdd	recO era cdd dgkA ybeY phoH	-	stringent ctrl	-	cytidine deaminase	1736.53	10.762	-0.23	0.85	0.120576	-1.89868	0.0576062	0.123373
SAUSA300_1490	SACOL1587	USA300HOU_1530	efp	efp	efp pepQ2	-	stringent ctrl	-	translation elongation factor P	23468.6	14.5184	0.2	1.15	0.104306	1.89765	0.0577419	0.12356
SAUSA300_2556	SACOL2643	USA300HOU_2621	SAUSA300_2556	USA300HOU_2621	SACOL2643 SACOL2644	-	-	-	ABC transporter protein	865.269	9.75701	0.25	1.19	0.130403	1.89693	0.0578376	0.123661
SAUSA300_2539	SACOL2620	USA300HOU_2596	SAUSA300_2539	gabT	gabT	MgrA	-	-	aminotransferase	253.01	7.98305	-0.58	0.67	0.305894	-1.89557	0.0580175	0.123942
SAUSA300_0541	SACOL0603	USA300HOU_0550	SAUSA300_0541	dck	dck dgk	GraRS	-	-	deoxynucleoside kinase family protein	1803.2	10.8163	0.2	1.15	0.105664	1.89293	0.058367	0.124584
SAUSA300_2386	SACOL2445	USA300HOU_2429	SAUSA300_2386	flp	flp	-	-	-	beta-lactamase	1438.32	10.4902	0.22	1.16	0.116927	1.89161	0.058543	0.124856
SAUSA300_2636	SACOL2727	USA300HOU_2706	SAUSA300_2636	USA300HOU_2706	SACOL2727	-	-	-	integrase/recombinase	551.21	9.10646	-0.36	0.78	0.188601	-1.89078	0.0586531	0.124986
SAUSA300_2004	SACOL2040	USA300HOU_2046	SAUSA300_2004	yeaZ	gcp rimI yeaZ yjeE	-	stringent ctrl	-	conserved hypothetical protein	1637.44	10.6772	-0.25	0.84	0.130691	-1.88883	0.058915	0.125335
SAUSA300_2036	SACOL2071	USA300HOU_2075	kdpE	kdpE	kdpD kdpE	-	-	-	DNA-binding response regulator, KdpE	117.322	6.87432	0.4	1.32	0.20961	1.88914	0.0588729	0.125335
SAUSA300_1228	SACOL1364	USA300HOU_1275	thrB	thrB	hom thrC thrB	CodY	stringent ctrl	-	homoserine kinase	1485.2	10.5364	0.41	1.33	0.215642	1.88655	0.0592213	0.125673
SAUSA300_1388	SACOL0384	USA300HOU_1436	SAUSA300_1388	USA300HOU_1436	SACOL0376 - SACOL0386	-	-	-	phiSLT ORF488-like protein	33.2659	5.05597	-0.53	0.69	0.280793	-1.88699	0.0591613	0.125673
SAUSA300_2605	SACOL2696	USA300HOU_2673	hisIE	hisI	hisI hisF hisA hisH hisB hisC hisD hisG hisZ	HisR	stringent ctrl	-	histidine biosynthesis bifunctional protein hisIE	117.405	6.87535	-0.39	0.76	0.205134	-1.88683	0.0591827	0.125673
SAUSA300_0600	SACOL0667	USA300HOU_0617	SAUSA300_0600	USA300HOU_0617	btuF fecD SACOL0667 SACOL0668 SACOL0669 SACOL0670	-	stringent ctrl	-	hydrolase, haloacid dehalogenase-like family	1110.8	10.1174	0.28	1.21	0.147186	1.88339	0.059647	0.126447
SAUSA300_2323	SACOL2375	USA300HOU_2361	cobI	cobI	tetR cobI	-	-	-	transporter, CorA family	2629.47	11.3606	0.21	1.16	0.114009	1.88312	0.0596848	0.126447
SAUSA300_1344	SACOL1493	USA300HOU_1391	SAUSA300_1344	dnaD	SACOL1491 nth dnaD	-	-	-	putative DNA replication protein DnaD	1333.72	10.3812	0.24	1.18	0.125766	1.87855	0.0603055	0.127656
SAUSA300_2165	SACOL2198	USA300HOU_2201	budA	budA1	budA1 alsS	CidR	-	-	alpha-acetolactate decarboxylase	185.321	7.53388	0.41	1.33	0.217271	1.87733	0.0604727	0.127904
SAUSA300_0245	SACOL0236	USA300HOU_0262	SAUSA300_0245	tarI'	tarI' tarJ' tarL'	-	-	-	2-C-methyl-D-erythritol 4-phosphate cytidylyltransferase	1952.57	10.9312	-0.22	0.86	0.118641	-1.87599	0.0606567	0.128187
SAUSA300_0390	SACOL0462	USA300HOU_0415	SAUSA300_0390	USA300HOU_0415	SACOL0462	TraP	-	-	conserved hypothetical protein	61.8892	5.95162	0.47	1.39	0.248089	1.87498	0.0607949	0.128267
SAUSA300_0800	SACOL0886	USA300HOU_0851	sek	sek	sek sei	-	-	-	staphylococcal enterotoxin K	1279.17	10.321	0.27	1.21	0.144102	1.87525	0.0607577	0.128267
SAUSA300_1081	SACOL1200	-	SAUSA300_1081	-	SACOL1200 ylmE sepF/ylmF ylmG ylmH SACOL1205	-	-	-	conserved hypothetical protein	1180.56	10.2053	0.22	1.16	0.117849	1.873	0.0610685	0.128525
SAUSA300_1503	SACOL1600	USA300HOU_1545	SAUSA300_1503	comGB	comGD comGC comGB comGA	MgrA	-	-	putative competence protein ComGB	145.932	7.18915	-0.39	0.76	0.207858	-1.87306	0.0610607	0.128525
SAUSA300_1598	SACOL1697	USA300HOU_1641	ruvA	ruvA	yajC tgt queA ruvB ruvA thrR obgE	-	stringent ctrl	-	holliday junction DNA helicase RuvA	2963.57	11.5331	-0.26	0.84	0.136405	-1.87332	0.0610235	0.128525
SAUSA300_1896	SACOL1977	USA300HOU_1917	pheA	pheA	nos pheA	-	-	-	prephenate dehydratase	1594.06	10.6385	-0.21	0.86	0.113223	-1.87263	0.0611202	0.128528
SAUSA300_0787	SACOL0873	USA300HOU_0836	aroD	aroD	aroD	-	stringent ctrl	-	3-dehydroquinate dehydratase, type I	358.639	8.48639	0.29	1.22	0.156229	1.86974	0.0615195	0.129262
SAUSA300_0979	SACOL1086	USA300HOU_1021	SAUSA300_0979	thiV	thiV thiW thiX	-	-	-	conserved hypothetical protein	1045.9	10.0305	0.23	1.17	0.125603	1.86753	0.0618277	0.129803
SAUSA300_1915	SACOL1998	USA300HOU_1938	SAUSA300_1915	USA300HOU_1938	SACOL1998	-	-	-	conserved hypothetical protein	418.683	8.70971	0.41	1.33	0.221757	1.86637	0.0619891	0.130035
SAUSA300_1960	-	USA300HOU_1991	SAUSA300_1960	recT	-	-	-	-	putative phage-related DNA recombination protein	52.5776	5.71638	0.46	1.38	0.244372	1.86248	0.0625353	0.131073
SAUSA300_1801	SACOL1908	USA300HOU_1845	fumC	fumC	fumC	-	-	-	fumarate hydratase, class II	3107.31	11.6015	0.27	1.21	0.144322	1.8615	0.0626737	0.131255
SAUSA300_1886	SACOL1966	USA300HOU_1906	pcrA	pcrA	camS ligA pcrA pcrB	-	stringent ctrl	-	ATP-dependent DNA helicase, PcrA	5511.89	12.4283	-0.19	0.88	0.100834	-1.85971	0.0629261	0.131676
SAUSA300_1479	SACOL1575	USA300HOU_0627	SAUSA300_1479	USA300HOU_0627	SACOL1575 SACOL1576 SACOL1577 SACOL1578	-	-	-	conserved hypothetical protein	71.2256	6.15432	0.41	1.33	0.22086	1.85739	0.063256	0.132258
SAUSA300_0049	-	USA300HOU_0052	SAUSA300_0049	USA300HOU_0052	-	-	-	-	hypothetical protein	163.49	7.35306	-0.31	0.81	0.169013	-1.85588	0.0634706	0.132598
SAUSA300_0578	SACOL0642	USA300HOU_0590	SAUSA300_0578	USA300HOU_0590	SACOL0642	-	-	-	conserved hypothetical protein	14.069	3.81444	-0.69	0.62	0.374365	-1.85479	0.0636258	0.132814
SAUSA300_0991	SACOL1100	USA300HOU_1034	def	def	def	-	stringent ctrl	-	peptide deformylase	2634.48	11.3633	0.29	1.22	0.157644	1.85197	0.0640299	0.133512
SAUSA300_2276	SACOL2322	USA300HOU_2309	SAUSA300_2276	hipO2	hipO2	-	stringent ctrl	-	peptidase, M20/M25/M40 family	313.482	8.29224	-0.45	0.73	0.243944	-1.85173	0.0640647	0.133512
SAUSA300_1343	SACOL1492	USA300HOU_1390	nth	nth	SACOL1491 nth dnaD	-	-	-	endonuclease III	1656.7	10.6941	0.19	1.14	0.104899	1.85126	0.0641328	0.133545
SAUSA300_1067	SACOL1186	USA300HOU_1112	SAUSA300_1067	psmß1	psmß1_2	TraP	-	-	antibacterial protein	19.8524	4.31124	-0.62	0.65	0.336361	-1.85038	0.0642589	0.133698
SAUSA300_1859	SACOL1936	USA300HOU_1873	SAUSA300_1859	USA300HOU_1873	SACOL1936 pepS yfkK	-	stringent ctrl	-	conserved hypothetical protein	3130.46	11.6122	0.27	1.21	0.148599	1.84646	0.0648249	0.134766
SAUSA300_0265	SACOL0257	USA300HOU_0283	SAUSA300_0265	rbsR	rbsR	SigB	-	-	putative ribose operon repressor	433.811	8.76092	0.23	1.17	0.124748	1.84367	0.065231	0.135183
SAUSA300_1556	SACOL1653	USA300HOU_1598	SAUSA300_1556	yqeH	holA comEC comEB comEA ubiE rsfS yqeK nadD yhbY aroE yqeH yqeG mtn	-	stringent ctrl	-	putative GTP-binding protein	5015.25	12.2921	-0.2	0.87	0.109453	-1.84404	0.0651773	0.135183
SAUSA300_1845	SACOL1922	USA300HOU_1859	hemL	gsaB	gsaB	-	stringent ctrl	-	glutamate-1-semialdehyde-2,1-aminomutase	3147.29	11.6199	0.18	1.13	0.0975775	1.84363	0.065237	0.135183
SAUSA300_1965	-	USA300HOU_1998	SAUSA300_1965	USA300HOU_1998	-	-	-	-	conserved hypothetical phage protein	3206.3	11.6467	0.27	1.21	0.146034	1.84442	0.065122	0.135183
SAUSA300_0625	SACOL0695	USA300HOU_0658	tagG	tagG	tagG tagB tagX	SarA	stringent ctrl	-	teichoic acid ABC transporter protein	5357.56	12.3874	-0.27	0.83	0.144467	-1.84253	0.0653979	0.135407
SAUSA300_1621	SACOL1721	USA300HOU_1666	clpX	clpX	clpX tig	-	-	-	ATP-dependent Clp protease, ATP-binding subunit ClpX	21521.1	14.3935	-0.2	0.87	0.107393	-1.83974	0.0658069	0.136066
SAUSA300_2422	SACOL2488	USA300HOU_2470	SAUSA300_2422	bdhA	bdhA	-	-	-	oxidoreductase, short-chain dehydrogenase/reductase family	485.661	8.92381	0.25	1.19	0.138008	1.83963	0.0658231	0.136066
SAUSA300_2156	SACOL2188	USA300HOU_2189	SAUSA300_2156	lacR	lacR	-	-	-	lactose phosphotransferase system repressor	800.131	9.64409	0.2	1.15	0.110689	1.838	0.0660628	0.136451
SAUSA300_0002	SACOL0002	USA300HOU_0002	dnaN	dnaN	dnaN	-	stringent ctrl	-	DNA polymerase III, beta subunit	13409.1	13.7109	0.19	1.14	0.103114	1.83728	0.0661683	0.136559
SAUSA300_1516	SACOL1613	USA300HOU_1558	SAUSA300_1516	znuC	znuCB zur	Zur	-	-	ABC transporter, ATP-binding protein	1670.07	10.7057	-0.32	0.8	0.173379	-1.83533	0.066457	0.137044
SAUSA300_1657	SACOL1760	USA300HOU_1698	ackA	ackA	ackA SACOL1761	GraRS	-	-	acetate kinase	16350.6	13.9971	0.17	1.13	0.0948236	1.83446	0.0665865	0.13709
SAUSA300_1963	-	USA300HOU_1995	SAUSA300_1963	USA300HOU_1995	-	-	-	-	conserved hypothetical phage protein	16.5796	4.05134	0.65	1.57	0.356734	1.83457	0.0665692	0.13709
SAUSA300_2110	-	-	fmtB	-	-	-	-	-	truncated FmtB protein	267.151	8.06151	0.32	1.25	0.177436	1.83131	0.0670541	0.137941
SAUSA300_2466	SACOL2538	USA300HOU_2516	SAUSA300_2466	USA300HOU_2516	SACOL2537 SACOL2538	-	-	-	putative membrane protein	83.4884	6.3835	-0.39	0.76	0.211009	-1.82876	0.0674358	0.138615
SAUSA300_2606	SACOL2697	USA300HOU_2674	hisF	hisF	hisI hisF hisA hisH hisB hisC hisD hisG hisZ	HisR	stringent ctrl	-	imidazole glycerol phosphate synthase subunit hisF	98.6117	6.62369	-0.35	0.78	0.193198	-1.82775	0.0675872	0.138815
SAUSA300_1235	SACOL1371	-	guaC	-	guaC	-	-	-	guanosine monophosphate reductase	3748.31	11.872	0.34	1.27	0.18477	1.82376	0.0681876	0.139935
SAUSA300_0955	SACOL1062	USA300HOU_0997	atl	atl	atl	GraRS	-	-	autolysin	13570.9	13.7282	0.3	1.23	0.16332	1.82063	0.0686632	0.140685
SAUSA300_1787	SACOL1894	USA300HOU_1830	SAUSA300_1787	hit	hit	AgrA	-	-	HIT family protein	2297.5	11.1658	0.19	1.14	0.105364	1.82088	0.0686246	0.140685
SAUSA300_0576	SACOL0640	USA300HOU_0587	SAUSA300_0576	merA	hypR merA	HypR	-	-	putative Pyridine nucleotide-disulphide oxidoreductase	643.91	9.33071	0.27	1.21	0.147076	1.81878	0.0689452	0.141059
SAUSA300_1706	SACOL1810	USA300HOU_1751	SAUSA300_1706	USA300HOU_1751	SACOL1810 SACOL1811	-	stringent ctrl	-	conserved hypothetical protein	3115.48	11.6052	-0.19	0.88	0.103288	-1.81861	0.0689711	0.141059
SAUSA300_1931	-	USA300HOU_1960	SAUSA300_1931	USA300HOU_1960	-	-	-	-	phi77 ORF100-like protein	10.8926	3.44528	0.72	1.65	0.393803	1.81835	0.0690113	0.141059
SAUSA300_1171	SACOL1297	USA300HOU_1210	SAUSA300_1171	USA300HOU_1210	ftsK SACOL1296 SACOL1297 SACOL1298 phbB	AgrA	stringent ctrl	-	conserved hypothetical protein	3497.18	11.772	-0.27	0.83	0.14777	-1.81572	0.0694134	0.141768
SAUSA300_2149	SACOL2180	USA300HOU_2182	lacG	lacG	lacGEFDCBA SACOL2187	MgrA	-	-	6-phospho-beta-galactosidase	219.93	7.7809	0.28	1.21	0.155519	1.8101	0.0702801	0.143423
SAUSA300_1269	SACOL1410	USA300HOU_1309	femA	femA	femAB	GraRS	-	-	methicillin resistance protein FemA	11810.8	13.5278	0.19	1.14	0.105941	1.80931	0.0704034	0.14356
SAUSA300_1883	SACOL1963	USA300HOU_1903	putP	putP	putP	CodY	stringent ctrl	-	high affinity proline permease	3866.29	11.9167	-0.31	0.81	0.173653	-1.80545	0.071005	0.144671
SAUSA300_1252	SACOL1392	USA300HOU_1290	SAUSA300_1252	alsT	alsT	-	-	-	amino acid carrier protein	11018.7	13.4277	-0.2	0.87	0.109127	-1.80238	0.0714852	0.145534
SAUSA300_1181	SACOL1307	USA300HOU_1220	SAUSA300_1181	USA300HOU_1220	SACOL1307	-	-	-	conserved hypothetical protein	3758.64	11.876	-0.2	0.87	0.111428	-1.80171	0.0715905	0.145632
SAUSA300_2332	SACOL2385	-	SAUSA300_2332	-	SACOL2385	-	-	-	heat shock protein	1716.82	10.7455	0.25	1.19	0.138579	1.80075	0.0717427	0.145826
SAUSA300_1587	SACOL1686	USA300HOU_1629	hisS	hisS	aspS hisS	-	stringent ctrl	Translation	histidyl-tRNA synthetase	4480.28	12.1294	-0.37	0.77	0.208113	-1.79941	0.071954	0.146139
SAUSA300_0407	SACOL0478	USA300HOU_0435	SAUSA300_0407	ssl11	ssl11 SACOL0479	TraP	-	-	exotoxin	808.593	9.65927	-0.75	0.59	0.417597	-1.79583	0.0725214	0.147174
SAUSA300_0677	SACOL0751	USA300HOU_0714	SAUSA300_0677	phrB	phrB	-	-	-	putative deoxyribodipyrimidine photolyase	2243.93	11.1318	0.23	1.17	0.126095	1.79355	0.0728849	0.147794
SAUSA300_0494	SACOL0560	-	folK	-	folP folB folK	-	-	-	2-amino-4-hydroxy-6- hydroxymethyldihydropteridine pyrophosphokinase	2521.58	11.3001	-0.23	0.85	0.126539	-1.79145	0.073221	0.148123
SAUSA300_1236	SACOL1373	-	SAUSA300_1236	-	SACOL1373	-	-	-	conserved hypothetical protein	6855.56	12.7431	0.31	1.24	0.175289	1.7917	0.0731818	0.148123
SAUSA300_1549	SACOL1646	USA300HOU_1591	SAUSA300_1549	comEA	holA comEC comEB comEA ubiE rsfS yqeK nadD yhbY aroE yqeH yqeG mtn	-	stringent ctrl	-	ComE operon protein 1	498.936	8.96271	-0.31	0.81	0.170699	-1.79197	0.0731381	0.148123
SAUSA300_1361	SACOL1512	USA300HOU_1409	SAUSA300_1361	USA300HOU_1409	hepT ubiE SACOL1512	-	stringent ctrl	-	conserved hypothetical protein	2394.66	11.2256	-0.29	0.82	0.164021	-1.78729	0.0738908	0.14936
SAUSA300_0900	-	-	SAUSA300_0900	-	-	-	-	-	putative competence protein	41.4738	5.37413	-0.54	0.69	0.303681	-1.78622	0.0740636	0.149591
SAUSA300_0165	SACOL0149	USA300HOU_0176	cap5N	cap5N	cap5ABCDEFGHIJKLMNOP	SigB	-	-	capsular polysaccharide biosynthesis protein Cap5N	240.454	7.90962	0.26	1.2	0.144058	1.78341	0.0745201	0.150394
SAUSA300_1846	SACOL1923	USA300HOU_1860	SAUSA300_1846	USA300HOU_1860	SACOL1923	-	-	-	conserved hypothetical protein	2556.5	11.32	0.19	1.14	0.109282	1.7811	0.0748965	0.151034
SAUSA300_0347	SACOL0417	USA300HOU_0367	tatC	tatC	tatAC	Fur	-	-	Sec-independent protein translocase TatC	1172.34	10.1952	0.24	1.18	0.136835	1.78068	0.0749641	0.151052
SAUSA300_0929	SACOL1033	-	SAUSA300_0929	-	SACOL1033	-	-	-	conserved hypothetical protein	1939.96	10.9218	-0.42	0.75	0.237401	-1.77997	0.0750813	0.151168
SAUSA300_0256	SACOL0247	USA300HOU_0273	SAUSA300_0256	lrgA	lrgA lrgB	CidR	-	-	holin-like protein lrgA	77.3557	6.27344	-0.49	0.71	0.277851	-1.77895	0.0752478	0.151272
SAUSA300_2028	SACOL2061	USA300HOU_2066	acpS	acpS	alr acpS ydbS ydbS SACOL2064	-	-	-	holo-(acyl-carrier-protein) synthase	1232.24	10.2671	-0.19	0.88	0.109507	-1.77893	0.0752511	0.151272
SAUSA300_0145	SACOL0128	USA300HOU_0155	SAUSA300_0145	phnD	phnE1 phnE2 phnC phnD	GraRS	-	-	phosphonate ABC transporter, phosphonate-binding protein	40.8445	5.35207	0.58	1.49	0.32481	1.7785	0.0753211	0.151294
SAUSA300_1220	SACOL1355	USA300HOU_1266	SAUSA300_1220	USA300HOU_1266	SACOL1352 SACOL1353 SACOL1354 SACOL1355	-	-	-	DNA-binding response regulator, LuxR family	786.708	9.61969	-0.27	0.83	0.151363	-1.77548	0.075818	0.152053
SAUSA300_1874	SACOL1952	USA300HOU_1891	SAUSA300_1874	ftn	ftnA	Fur	-	-	ferritins family protein	3763.09	11.8777	-0.34	0.79	0.193114	-1.77553	0.0758111	0.152053
SAUSA300_2218	SACOL2258	USA300HOU_2248	SAUSA300_2218	sarV	sarV	Rot	-	-	staphylococcal accessory regulator	1523.29	10.573	0.25	1.19	0.141522	1.77163	0.0764559	0.153212
SAUSA300_1993	SACOL2028	USA300HOU_2037	SAUSA300_1993	scrK	scrBK	ScrR	-	-	kinase, pfkB family	2489.86	11.2818	0.22	1.16	0.124746	1.76891	0.0769092	0.153999
SAUSA300_1031	SACOL1142	USA300HOU_1066	SAUSA300_1031	isdD	isdABCDEFG	Fur	-	-	conserved hypothetical protein	139.564	7.12479	0.4	1.32	0.22911	1.76482	0.0775932	0.1552
SAUSA300_1492	SACOL1589	USA300HOU_1532	SAUSA300_1492	USA300HOU_1532	SACOL1589 SACOL1590	-	stringent ctrl	-	putative lipoprotein	1727.86	10.7548	0.22	1.16	0.123429	1.7646	0.0776305	0.1552
SAUSA300_1032	SACOL1143	USA300HOU_1067	SAUSA300_1032	isdE	isdABCDEFG	Fur	-	-	putative iron compound ABC transporter, iron compound-binding protein	141.378	7.14341	0.45	1.37	0.256524	1.76416	0.0777058	0.155229
SAUSA300_1020	SACOL1130	-	SAUSA300_1020	-	SACOL1130	-	-	-	Glycerophosphoryl diester phosphodiesterase family protein	1719.37	10.7477	0.26	1.2	0.145306	1.75685	0.0789441	0.15758
SAUSA300_2555	SACOL2641	USA300HOU_2619	SAUSA300_2555	gpxA2	gpxA2	MgrA	-	-	glutathione peroxidase	154.877	7.27498	-0.45	0.73	0.256623	-1.75554	0.079167	0.157901
SAUSA300_2258	SACOL2301	USA300HOU_2291	SAUSA300_2258	fdhA	yrhD fdhA	SigB	-	-	formate dehydrogenase, alpha subunit	13702.1	13.7421	0.3	1.23	0.171411	1.75485	0.0792854	0.158014
SAUSA300_0676	SACOL0750	USA300HOU_0713	SAUSA300_0676	USA300HOU_0713	SACOL0750	-	-	-	anion transporter family protein	1555.72	10.6034	0.21	1.16	0.121338	1.75385	0.079456	0.158231
SAUSA300_1975	SACOL2006	USA300HOU_2013	SAUSA300_1975	lukS	lukSF	SaeRS	-	-	Aerolysin/Leukocidin family protein	264.91	8.04936	0.33	1.26	0.187959	1.75026	0.0800728	0.159335
SAUSA300_1232	SACOL1368	USA300HOU_1277	SAUSA300_1232	katA	katA	PerR	-	-	catalase	11929.7	13.5423	0.36	1.28	0.205054	1.74838	0.080399	0.159859
SAUSA300_1319	SACOL1461	USA300HOU_1363	folA	dfrA	SACOL1459 fakB2 dfrA	-	stringent ctrl	-	dihydrofolate reductase	2800.21	11.4513	0.19	1.14	0.107623	1.74413	0.0811362	0.1612
SAUSA300_1924	-	USA300HOU_1952	SAUSA300_1924	USA300HOU_1952	-	-	-	-	holin	3.69627	1.88607	0.73	1.66	0.419849	1.7397	0.0819123	0.162615
SAUSA300_0183	SACOL0166	USA300HOU_0194	SAUSA300_0183	USA300HOU_0194	SACOL0166	GraRS	-	-	conserved hypothetical protein	442.335	8.789	0.25	1.19	0.145414	1.73798	0.0822136	0.163087
SAUSA300_1114	SACOL1234	USA300HOU_1158	rsgA	rsgA	rsgA cfxE thiN	-	-	-	ribosome small subunit-dependent GTPase A	1828.03	10.8361	-0.2	0.87	0.117006	-1.73393	0.082931	0.164382
SAUSA300_0139	SACOL0122	USA300HOU_0149	SAUSA300_0139	tet38	deoD1 tet38	-	-	-	putative tetracycline resistance protein	492.28	8.94334	0.33	1.26	0.191012	1.73318	0.0830639	0.164504
SAUSA300_0514	SACOL0575	USA300HOU_0522	cysE	cysE	cysE cysS mrnC yacO SACOL0579	-	stringent ctrl	-	serine acetyltransferase	879.623	9.78074	-0.19	0.88	0.110672	-1.73286	0.0831211	0.164504
SAUSA300_1018	SACOL1128	USA300HOU_1056	SAUSA300_1018	USA300HOU_1056	SACOL1128 SACOL1129	-	stringent ctrl	-	conserved hypothetical protein	3850.94	11.911	-0.25	0.84	0.14511	-1.72905	0.0837997	0.165719
SAUSA300_0359	SACOL0430	USA300HOU_0379	SAUSA300_0359	metC	metEFCI	MgrA	-	-	trans-sulfuration enzyme family protein	377.126	8.5589	-0.42	0.75	0.242214	-1.72562	0.084416	0.166748
SAUSA300_1635	SACOL1736	USA300HOU_1676	mutM	fpg	coaE fpg polA	GraRS	-	-	formamidopyrimidine-DNA glycosylase	2608.75	11.3491	0.24	1.18	0.140084	1.72543	0.0844506	0.166748
SAUSA300_0168	SACOL0152	USA300HOU_0179	SAUSA300_0168	isdI	isdl SACOL0153	GraRS	-	-	conserved hypothetical protein	188.951	7.56187	0.31	1.24	0.179879	1.72296	0.084896	0.167498
SAUSA300_0205	SACOL0189	USA300HOU_0217	SAUSA300_0205	USA300HOU_0217	SACOL0189	-	-	-	staphylococcal tandem lipoprotein	229.016	7.83931	-0.34	0.79	0.194748	-1.72073	0.085299	0.168163
SAUSA300_0094	SACOL0073	USA300HOU_0103	SAUSA300_0094	USA300HOU_0103	SACOL0073	-	-	-	conserved hypothetical protein	83.1212	6.37714	0.36	1.28	0.208779	1.71996	0.0854395	0.16831
SAUSA300_2136	SACOL2167	USA300HOU_2169	SAUSA300_2136	htsA	htsABC	Fur	-	-	iron compound ABC transporter, iron compound-binding protein	2085.4	11.0261	0.33	1.26	0.192077	1.71875	0.0856602	0.168615
SAUSA300_1760	SACOL1871	USA300HOU_1808	epiG	epiG	epiGEFPDCBA	SigB	-	-	lantibiotic epidermin immunity protein F	297.053	8.21458	0.36	1.28	0.210116	1.7172	0.0859424	0.16904
SAUSA300_0736	SACOL0815	USA300HOU_0779	yfiA	saHPF	saHPF	-	stringent ctrl	Translation	ribosomal subunit interface protein	10095.2	13.3014	-0.33	0.8	0.190976	-1.71672	0.0860309	0.169084
SAUSA300_0460	SACOL0525	USA300HOU_0482	SAUSA300_0460	pstA	ldcC tmk pstA	-	stringent ctrl	-	conserved hypothetical protein	4981.7	12.2824	-0.23	0.85	0.135369	-1.71495	0.0863543	0.169329
SAUSA300_0493	SACOL0559	USA300HOU_0509	folB	folB	folP folB folK	-	stringent ctrl	-	dihydroneopterin aldolase	1120.68	10.1302	-0.21	0.86	0.123738	-1.7152	0.0863091	0.169329
SAUSA300_0745	SACOL0827	USA300HOU_0790	SAUSA300_0745	maa	hprK lgt maa SACOL0828	GraRS	-	-	putative acetyltransferase	1209.22	10.2399	0.29	1.22	0.167831	1.7156	0.086235	0.169329
SAUSA300_2087	SACOL2125	USA300HOU_2122	SAUSA300_2087	hmrA	SACOL2124 hmrA	-	stringent ctrl	-	putative peptidase	849.734	9.73087	0.33	1.26	0.194046	1.71408	0.0865142	0.169512
SAUSA300_0247	SACOL0238	USA300HOU_0264	SAUSA300_0247	tarL'	tarI' tarJ' tarL'	-	-	-	putative teichoic acid biosynthesis protein B	6898.03	12.752	0.2	1.15	0.117726	1.70794	0.0876477	0.17147
SAUSA300_2266	SACOL2310	USA300HOU_2300	SAUSA300_2266	USA300HOU_2300	SACOL2310 SACOL2311	MgrA	-	-	conserved hypothetical protein	1839.69	10.8452	-0.23	0.85	0.135289	-1.70812	0.0876143	0.17147
SAUSA300_0314	SACOL0311	USA300HOU_0334	SAUSA300_0314	nanT	nanT nanA	-	-	-	sodium:solute symporter family protein	106.361	6.73282	-0.32	0.8	0.188465	-1.70482	0.0882277	0.172078
SAUSA300_0716	SACOL0792	USA300HOU_0755	SAUSA300_0716	nrdE	nrdIEF	NrdR	-	-	ribonucleoside-diphosphate reductase, alpha subunit	24392.1	14.5741	0.29	1.22	0.16968	1.70565	0.0880736	0.172078
SAUSA300_1151	SACOL1277	USA300HOU_1191	pyrH	pyrH	tsf pyrH frr	-	stringent ctrl	-	uridylate kinase	4556.11	12.1536	-0.18	0.88	0.107729	-1.70488	0.0882173	0.172078
SAUSA300_1955	-	USA300HOU_1986	SAUSA300_1955	rusA	-	-	-	-	putative endodeoxyribonuclease RusA	4.60424	2.20296	0.69	1.61	0.402154	1.70534	0.0881311	0.172078
SAUSA300_2456	SACOL2528	USA300HOU_2507	SAUSA300_2456	USA300HOU_2507	SACOL2528	CcpA	-	-	putative membrane protein	1115.27	10.1232	0.26	1.2	0.152294	1.70347	0.0884794	0.172437
SAUSA300_0398	SACOL0472	USA300HOU_0426	SAUSA300_0398	ssl4	ssl4	MgrA	-	-	exotoxin	21.4583	4.42346	0.59	1.51	0.349449	1.70233	0.0886942	0.172724
SAUSA300_2029	SACOL2062	USA300HOU_2067	SAUSA300_2029	ydbS	alr acpS ydbS ydbS SACOL2064	-	-	-	conserved hypothetical protein	1335.88	10.3836	-0.17	0.89	0.100912	-1.7007	0.0889997	0.173187
SAUSA300_2485	SACOL2562	USA300HOU_2541	SAUSA300_2485	adaB	adaB	-	-	-	methylated DNA-protein cysteine methyltransferase	248.129	7.95495	0.32	1.25	0.188142	1.69968	0.0891903	0.173425
SAUSA300_0103	SACOL0083	USA300HOU_0112	SAUSA300_0103	USA300HOU_0112	SACOL0083	-	-	-	staphylococcal tandem lipoprotein	227.6	7.83036	-0.26	0.84	0.151254	-1.69914	0.0892931	0.173493
SAUSA300_1153	SACOL1279	USA300HOU_1192	uppS	uppS	uppS cdsA	-	stringent ctrl	-	undecaprenyl diphosphate synthase	5301.94	12.3723	-0.21	0.86	0.123366	-1.69819	0.0894715	0.173708
SAUSA300_0474	SACOL0540	-	SAUSA300_0474	-	ispE purR SACOL0540	-	-	-	putative endoribonuclease L-PSP	11327.6	13.4676	0.27	1.21	0.160553	1.69763	0.0895784	0.173783
SAUSA300_0827	SACOL0925	USA300HOU_0883	SAUSA300_0827	USA300HOU_0883	SACOL0924 SACOL0925 SACOL0926	CodY	stringent ctrl	-	putative membrane protein	1467.11	10.5188	0.23	1.17	0.133173	1.69612	0.0898625	0.174202
SAUSA300_0750	SACOL0832	USA300HOU_0796	SAUSA300_0750	whiA	SACOL0830 SACOL0831 whiA	SigB	-	-	conserved hypothetical protein	4908.44	12.261	0.18	1.13	0.105734	1.69543	0.0899936	0.174324
SAUSA300_2581	SACOL2668	USA300HOU_2646	SAUSA300_2581	sasF	sasF	TcaR	-	-	putative surface anchored protein	1019.88	9.99419	-0.2	0.87	0.117657	-1.69196	0.0906537	0.17547
SAUSA300_0203	SACOL0187	USA300HOU_0215	SAUSA300_0203	rlp	oppB SACOL0186 rlp ggt	MgrA	-	-	putative lipoprotein	174.311	7.44552	-0.32	0.8	0.189839	-1.69156	0.090729	0.175483
SAUSA300_1669	SACOL1772	USA300HOU_1711	SAUSA300_1669	USA300HOU_1711	SACOL1772 serA	CodY	stringent ctrl	-	aminotransferase, class V	1249.05	10.2866	0.38	1.3	0.225652	1.6837	0.0922395	0.178269
SAUSA300_0674	SACOL0748	USA300HOU_0711	SAUSA300_0674	USA300HOU_0711	SACOL0748 SACOL0749	MgrA	-	-	oxidoreductase, aldo/keto reductase family	2695.28	11.3962	-0.2	0.87	0.118334	-1.68325	0.0923258	0.178298
SAUSA300_0848	SACOL0948	USA300HOU_0905	SAUSA300_0848	mnmC	mnmC	Zur	-	-	conserved hypothetical protein	118.004	6.88269	-0.31	0.81	0.183011	-1.6829	0.0923941	0.178298
SAUSA300_0513	SACOL0574	USA300HOU_0521	gltX	gltX	gltX	-	-	Translation	glutamyl-tRNA synthetase	10842.7	13.4044	-0.15	0.9	0.0913608	-1.68168	0.0926309	0.17862
SAUSA300_0276	SACOL0269	USA300HOU_0295	SAUSA300_0276	USA300HOU_0295	SACOL0269	-	-	-	putative membrane protein	268.604	8.06934	-0.32	0.8	0.191129	-1.68037	0.092885	0.178975
SAUSA300_0905	SACOL1008	USA300HOU_0961	SAUSA300_0905	cyaA	cyaA	-	-	-	putative adenylate cyclase	300.268	8.2301	0.29	1.22	0.172095	1.67931	0.0930918	0.179238
SAUSA300_1271	SACOL1412	USA300HOU_1311	SAUSA300_1271	USA300HOU_1311	SACOL1412	-	-	-	hydrolase-related protein	1220.15	10.2528	-0.25	0.84	0.14951	-1.67811	0.0933248	0.179552
SAUSA300_0805	SACOL0892	USA300HOU_0856	SAUSA300_0805	USA300HOU_0856	SACOL0891 SACOL0892 SACOL0893 SACOL0894 SACOL0895	-	-	-	pathogenicity island protein	8.50501	3.08831	-0.7	0.62	0.417796	-1.67633	0.0936728	0.180019
SAUSA300_2250	SACOL2292	USA300HOU_2282	nhaC	nhaC	nhaC	-	stringent ctrl	-	Na+/H+ antiporter NhaC	3425.11	11.7419	0.25	1.19	0.151121	1.67615	0.0937084	0.180019
SAUSA300_2377	SACOL2435	USA300HOU_2418	SAUSA300_2377	glxK	glxK SACOL2436	VraSR	-	-	glycerate kinase	1846.52	10.8506	0.25	1.19	0.148962	1.67446	0.0940409	0.180522
SAUSA300_1893	SACOL1974	USA300HOU_1914	nadE	nadE	nadE pncB	-	-	-	NH(3)-dependent NAD+ synthetase	949.511	9.89104	0.25	1.19	0.147527	1.67158	0.0946077	0.181473
SAUSA300_1697	SACOL1801	USA300HOU_1742	SAUSA300_1697	pepV	dat pepV	-	-	-	Peptidase family M20/M25/M40	8948.03	13.1274	0.16	1.12	0.0980268	1.66886	0.0951455	0.182368
SAUSA300_1894	SACOL1975	USA300HOU_1915	SAUSA300_1894	pncB	nadE pncB	-	-	-	nicotinate phosphoribosyltransferase	748.944	9.54871	0.26	1.2	0.15793	1.6672	0.0954754	0.182863
SAUSA300_2022	SACOL2054	USA300HOU_2059	rpoF	sigB	sigB rsbW rsbV rsbU	SigB	-	Translation	RNA polymerase sigma-37 factor	11282	13.4617	0.21	1.16	0.123594	1.66319	0.0962738	0.184254
SAUSA300_0490	SACOL0556	USA300HOU_0506	SAUSA300_0490	hslO	hslO	GraRS	-	-	33 kDa chaperonin (Heat shock protein 33-like protein)	1894.7	10.8878	0.2	1.15	0.119331	1.66249	0.0964144	0.184385
SAUSA300_2405	SACOL2470	USA300HOU_2452	SAUSA300_2405	USA300HOU_2452	SACOL2470	-	-	-	putative membrane protein	747.527	9.54598	0.19	1.14	0.116999	1.66129	0.096655	0.184707
SAUSA300_0088	SACOL0066	USA300HOU_0095	SAUSA300_0088	USA300HOU_0095	SACOL0066	-	-	-	hypothetical protein	174.671	7.4485	-0.34	0.79	0.202458	-1.65881	0.0971543	0.185523
SAUSA300_1272	SACOL1413	USA300HOU_1312	SAUSA300_1272	USA300HOU_1312	SACOL1413	-	-	-	conserved hypothetical protein	690.776	9.43208	0.28	1.21	0.170807	1.65718	0.0974841	0.186013
SAUSA300_0813	-	USA300HOU_0865	SAUSA300_0813	USA300HOU_0865	-	-	-	-	conserved hypothetical protein	199.234	7.63832	-0.39	0.76	0.236164	-1.65538	0.0978469	0.186566
SAUSA300_2588	SACOL2675	USA300HOU_2653	SAUSA300_2588	secY2	secY2	MgrA	-	-	preprotein translocase, SecY protein	90.6839	6.50277	-0.44	0.74	0.268432	-1.65433	0.0980601	0.186833
SAUSA300_0126	SACOL0108	USA300HOU_0135	SAUSA300_0126	sbnl	sbnABCDEFGHI	Fur	-	-	conserved hypothetical protein	195.472	7.61082	-0.28	0.82	0.167624	-1.64964	0.0990166	0.188515
SAUSA300_2014	SACOL2050	USA300HOU_2056	ilvA	ilvA2	ilvDBNC-leuABCD-ilvA2	CodY	-	-	threonine dehydratase	635.704	9.31221	-0.3	0.81	0.181806	-1.64796	0.0993616	0.189031
SAUSA300_2326	-	USA300HOU_2364	SAUSA300_2326	araC	-	-	-	-	transcription regulatory protein	1979.79	10.9511	-0.22	0.86	0.135579	-1.64643	0.0996748	0.189486
SAUSA300_0210	SACOL0194	USA300HOU_0222	SAUSA300_0210	malF	malKEFD	GraRS	-	-	maltose ABC transporter, permease protein	240.467	7.9097	-0.31	0.81	0.187147	-1.64461	0.100051	0.19006
SAUSA300_0035	SACOL0035	USA300HOU_0033	SAUSA300_0035	rplL	-	-	-	-	truncated hypothetical protein	7548.95	12.8821	-0.19	0.88	0.114439	-1.64182	0.100627	0.190629
SAUSA300_0793	SACOL0879	USA300HOU_0842	SAUSA300_0793	truncated-SA	truncated-SA	-	stringent ctrl	-	conserved hypothetical protein	742.004	9.53528	-0.21	0.86	0.125885	-1.64171	0.100649	0.190629
SAUSA300_1131	SACOL1254	-	rpsP	-	rpsP rimM trmD rplS	-	-	Translation	30S ribosomal protein S16	9977.38	13.2844	-0.18	0.88	0.11081	-1.64173	0.100645	0.190629
SAUSA300_1630	SACOL1731	USA300HOU_1671	dnaI	dnaI	dnaI dnaB nrdR	-	-	-	primosomal protein DnaI	4785.81	12.2245	-0.17	0.89	0.106051	-1.64244	0.1005	0.190629
SAUSA300_0198	SACOL0182	USA300HOU_0210	SAUSA300_0198	sepS16B	SACOL0181 sepS16B SACOL0183	-	stringent ctrl	-	conserved hypothetical protein	1537.27	10.5862	-0.17	0.89	0.106377	-1.63936	0.101137	0.19127
SAUSA300_0296	#N/A	#N/A	SAUSA300_0296	-	-	-	-	-	conserved hypothetical protein	99.086	6.63061	-0.33	0.8	0.202192	-1.63966	0.101075	0.19127
SAUSA300_0379	SACOL0451	USA300HOU_0403	ahpF	ahpF	ahpCF	PerR	-	-	alkyl hydroperoxide reductase, subunit F	16777.1	14.0342	0.34	1.27	0.210519	1.63765	0.101495	0.191804
SAUSA300_0336	SACOL0406	USA300HOU_0356	SAUSA300_0336	mepB	mepB	-	-	-	conserved hypothetical protein	374.716	8.54965	-0.25	0.84	0.155654	-1.6365	0.101736	0.191975
SAUSA300_0638	SACOL0709	USA300HOU_0673	SAUSA300_0638	dhaM	dhaKLM	CcpA	-	-	dihydroxyacetone kinase, phosphotransfer subunit	141.325	7.14288	0.32	1.25	0.193532	1.63653	0.101729	0.191975
SAUSA300_1768	SACOL1880	USA300HOU_1817	lukD	lukD	lukD lukE	-	-	-	leukotoxin LukD	35.6412	5.15548	-0.45	0.73	0.273955	-1.63271	0.10253	0.193331
SAUSA300_1593	SACOL1692	USA300HOU_1636	secF	secDF	secDF	-	stringent ctrl	-	protein-export membrane protein SecF	16176.1	13.9816	-0.14	0.91	0.0888816	-1.63079	0.102935	0.193952
SAUSA300_0268	SACOL0261	USA300HOU_0287	SAUSA300_0268	USA300HOU_0287	SACOL0261	-	-	-	putative drug transporter	335.746	8.39123	-0.37	0.77	0.2272	-1.62432	0.104308	0.196274
SAUSA300_0479	SACOL0545	USA300HOU_0495	SAUSA300_0479	rplY	rplY pth mfd SACOL0548 mazG SACOL0550 divIC	AgrA	stringent ctrl	Translation	ribosomal protein L25, Ctc-form	72834	16.1523	-0.29	0.82	0.178275	-1.62426	0.104321	0.196274
SAUSA300_1783	SACOL1889	USA300HOU_1825	hemE	hemE	hemEHY	PerR	-	-	uroporphyrinogen decarboxylase	1640.32	10.6798	-0.23	0.85	0.143671	-1.62276	0.10464	0.196586
SAUSA300_1871	SACOL1948	USA300HOU_1887	SAUSA300_1871	USA300HOU_1887	SACOL1948 SACOL1949	-	-	-	conserved hypothetical protein	127.879	6.99863	0.32	1.25	0.194501	1.6228	0.104633	0.196586
SAUSA300_1375	-	USA300HOU_1424	SAUSA300_1375	USA300HOU_1424	-	-	-	-	conserved hypothetical protein	89.3463	6.48134	-0.41	0.75	0.253382	-1.62181	0.104844	0.196824
SAUSA300_0129	SACOL0111	USA300HOU_0138	SAUSA300_0129	butA	butA	-	stringent ctrl	-	Acetoin(diacetyl) reductase	884.606	9.78889	0.34	1.27	0.207732	1.62104	0.10501	0.19699
SAUSA300_1359	SACOL1510	USA300HOU_1407	SAUSA300_1359	hepT	hepT ubiE SACOL1512	-	stringent ctrl	-	polyprenyl synthetase	6003.64	12.5516	-0.2	0.87	0.121028	-1.62015	0.105201	0.197203
SAUSA300_1794	-	USA300HOU_1837	SAUSA300_1794	USA300HOU_1837	-	-	-	-	conserved hypothetical protein	33.7952	5.07875	-0.52	0.7	0.322575	-1.61978	0.105279	0.197205
SAUSA300_0253	SACOL0244	USA300HOU_0270	scdA	scdA	scdA	-	stringent ctrl	-	ScdA protein	314.485	8.29685	-0.36	0.78	0.225372	-1.61869	0.105515	0.197502
SAUSA300_0010	SACOL0010	USA300HOU_0010	SAUSA300_0010	azlC	azlC azlD	-	stringent ctrl	-	putative membrane protein	574.422	9.16597	-0.38	0.77	0.236428	-1.61734	0.105806	0.197901
SAUSA300_1763	SACOL1874	USA300HOU_1811	epiP	epiP	epiGEFPDCBA	SigB	-	-	lantibiotic epidermin leader peptide processing serine protease EpiP	252.337	7.97921	0.31	1.24	0.19013	1.61389	0.106552	0.199151
SAUSA300_2174	SACOL2209	USA300HOU_2211	SAUSA300_2174	ecfT	truA SACOL2209 SACOL2210 SACOL2211	-	stringent ctrl	-	cobalt transport family protein	2255.73	11.1394	-0.22	0.86	0.135953	-1.61313	0.106716	0.199313
SAUSA300_1244	SACOL1383	-	mscL	-	mscL	-	-	-	large conductance mechanosensitive channel protein	10370.1	13.3401	-0.24	0.85	0.151248	-1.61236	0.106883	0.199478
SAUSA300_0009	SACOL0009	USA300HOU_0009	serS	serS	serS	-	stringent ctrl	Translation	seryl-tRNA synthetase	3656.35	11.8362	0.29	1.22	0.181595	1.60801	0.107833	0.200289
SAUSA300_0580	SACOL0644	USA300HOU_0592	SAUSA300_0580	USA300HOU_0592	SACOL0643 SACOL0644	-	-	-	conserved hypothetical protein	227.119	7.8273	0.33	1.26	0.208246	1.60863	0.107696	0.200289
SAUSA300_0886	SACOL0988	USA300HOU_0942	fabF	fab	fabHF	FapR	-	-	3-oxoacyl-(acyl-carrier-protein) synthase II	17189.8	14.0693	0.24	1.18	0.149194	1.60787	0.107864	0.200289
SAUSA300_1285	SACOL1427	USA300HOU_1327	SAUSA300_1285	USA300HOU_1327	SACOL1427	SarA	stringent ctrl	-	ABC transporter, ATP-binding protein	16803.2	14.0364	-0.16	0.9	0.098386	-1.6081	0.107813	0.200289
SAUSA300_1646	SACOL1747	USA300HOU_1686	accA	accA	accA accD	SarA	-	-	acetyl-CoA carboxylase, carboxyl transferase, alpha subunit	6618.9	12.6924	-0.15	0.9	0.0956063	-1.60808	0.107818	0.200289
SAUSA300_2288	SACOL2335	USA300HOU_2323	SAUSA300_2288	USA300HOU_2323	SACOL2334 SACOL2335	-	stringent ctrl	-	ABC transporter, ATP-binding protein	939.96	9.87646	-0.29	0.82	0.181189	-1.60902	0.107613	0.200289
SAUSA300_2465	SACOL2537	USA300HOU_2515	SAUSA300_2465	USA300HOU_2515	SACOL2537 SACOL2538	-	-	-	ABC transporter, ATP-binding protein	65.4232	6.03173	-0.44	0.74	0.273182	-1.60786	0.107866	0.200289
SAUSA300_1726	SACOL1833	USA300HOU_1773	SAUSA300_1726	crcB2	crcB1 crcB2	-	-	-	crcB family protein	251.575	7.97484	-0.34	0.79	0.214982	-1.60359	0.108804	0.201885
SAUSA300_0682	SACOL0756	USA300HOU_0720	ybaK	ybaK	ybaK	-	-	-	ybaK/ebsC protein	242.952	7.92453	0.26	1.2	0.163788	1.59862	0.109905	0.203778
SAUSA300_0435	SACOL0504	-	SAUSA300_0435	-	metN1-SACOL0505-SACOL0506	-	-	-	ABC transporter, ATP-binding protein	152.594	7.25356	-0.37	0.77	0.228517	-1.59802	0.11004	0.20388
SAUSA300_0582	SACOL0646	USA300HOU_0594	SAUSA300_0582	USA300HOU_0594	SACOL0646	-	-	-	conserved hypothetical protein	430.583	8.75015	0.3	1.23	0.188046	1.5972	0.11022	0.204067
SAUSA300_0657	SACOL0730	USA300HOU_0693	SAUSA300_0657	USA300HOU_0693	SACOL0730	-	stringent ctrl	-	conserved hypothetical protein	1285.59	10.3282	-0.23	0.85	0.142741	-1.59464	0.110794	0.20498
SAUSA300_1933	-	-	SAUSA300_1933	-	-	-	-	-	hypothetical phage protein	10.9994	3.45935	-0.63	0.65	0.396873	-1.59413	0.110906	0.20504
SAUSA300_0234	SACOL0220	USA300HOU_0249	SAUSA300_0234	hmp	SACOL0219 hmp	NsrR	-	-	putative flavohemoprotein	949.683	9.8913	0.34	1.27	0.213227	1.59078	0.11166	0.206284
SAUSA300_0486	SACOL0552	USA300HOU_0502	SAUSA300_0486	USA300HOU_0502	SACOL0552	-	-	-	polyribonucleotide nucleotidyltransferase	8324.79	13.0232	0.19	1.14	0.120069	1.58708	0.112494	0.207525
SAUSA300_0640	SACOL0711	USA300HOU_0675	SAUSA300_0640	USA300HOU_0675	SACOL0711	-	stringent ctrl	-	putative membrane protein	9477.53	13.2103	-0.22	0.86	0.140567	-1.58716	0.112477	0.207525
SAUSA300_0204	SACOL0188	USA300HOU_0216	ggt	ggt	oppB SACOL0186 rlp ggt	MgrA	-	-	gamma-glutamyltranspeptidase	468.057	8.87054	-0.23	0.85	0.146006	-1.58565	0.112818	0.207886
SAUSA300_1251	SACOL1390	USA300HOU_1288	parC	parC	parE parC	-	stringent ctrl	-	DNA topoisomerase IV, subunit A	14949	13.8678	-0.17	0.89	0.105366	-1.5855	0.112852	0.207886
SAUSA300_0004	SACOL0004	USA300HOU_0004	recF	recF	yaaA recF gyrB gyrA	AgrA	stringent ctrl	-	DNA replication and repair protein recF	9254.26	13.1759	-0.16	0.9	0.0980338	-1.58301	0.11342	0.208631
SAUSA300_1681	SACOL1785	USA300HOU_1724	acuC	acuC	acuA acuC	CcpA	-	-	acetoin utilization protein AcuC	271.399	8.08427	-0.41	0.75	0.259947	-1.58322	0.113372	0.208631
SAUSA300_1007	SACOL1116	-	SAUSA300_1007	-	SACOL1116	-	-	-	inositol monophosphatase family protein	4265.23	12.0584	0.18	1.13	0.111887	1.58202	0.113644	0.208893
SAUSA300_2038	SACOL2073	USA300HOU_2077	murF	murF	murF ddl	-	stringent ctrl	-	UDP-N-acetylmuramoyl-tripeptide--D-alanyl-D- alanine ligase	9259.31	13.1767	0.15	1.11	0.0976611	1.58047	0.114	0.209396
SAUSA300_1551	SACOL1648	USA300HOU_1593	SAUSA300_1551	rsfS	holA comEC comEB comEA ubiE rsfS yqeK nadD yhbY aroE yqeH yqeG mtn	-	stringent ctrl	-	conserved hypothetical protein	3363.35	11.7157	-0.16	0.9	0.0987004	-1.57746	0.114691	0.210514
SAUSA300_0055	-	USA300HOU_0059	SAUSA300_0055	adhC	-	-	-	-	alcohol dehydrogenase, zinc-containing	215.253	7.74989	-0.48	0.72	0.302375	-1.57443	0.115389	0.211642
SAUSA300_1061	SACOL1180	USA300HOU_1105	SAUSA300_1061	ssl14	ssl12 ssl13 ssl14	-	-	-	putative exotoxin 3	28.4988	4.83283	-0.53	0.69	0.336974	-1.57085	0.116219	0.213012
SAUSA300_1977	SACOL2009	USA300HOU_2016	SAUSA300_1977	TcmP	TcmP	-	-	-	conserved hypothetical protein	214.092	7.74209	-0.28	0.82	0.17657	-1.56811	0.116856	0.214026
SAUSA300_1506	SACOL1603	USA300HOU_1548	SAUSA300_1506	USA300HOU_1548	SACOL1602 SACOL1603 glk SACOL1605 gluP fthC	-	stringent ctrl	-	conserved hypothetical protein	2018.32	10.9789	0.2	1.15	0.125241	1.56545	0.117477	0.215009
SAUSA300_2066	SACOL2104	USA300HOU_2102	upp	upp	atpCDGAHFEBI mnaA upp glyA ywlG	GraRS	-	-	uracil phosphoribosyltransferase	7670.68	12.9051	0.18	1.13	0.114753	1.56479	0.117632	0.21514
SAUSA300_1305	SACOL1448	USA300HOU_1347	sucB	sucB	sucB sucA	AgrA	stringent ctrl	-	2-oxoglutarate dehydrogenase, E2 component, dihydrolipoamide succinyltransferase	4686.84	12.1944	0.21	1.16	0.13696	1.56215	0.118253	0.216121
SAUSA300_0068	-	USA300HOU_0073	SAUSA300_0068	-	-	-	-	-	cadmium-exporting ATPase, truncation	269.021	8.07158	-0.38	0.77	0.244357	-1.56031	0.118686	0.216756
SAUSA300_1939	-	USA300HOU_1969	SAUSA300_1939	USA300HOU_1969	-	-	-	-	phi77 ORF015-like protein, putative protease	60.0044	5.907	-0.39	0.76	0.250154	-1.55973	0.118824	0.216853
SAUSA300_1533	SACOL1630	USA300HOU_1574	SAUSA300_1533	USA300HOU_1574	SACOL1629 SACOL1630 SACOL1631	-	-	-	conserved hypothetical protein	19199.1	14.2288	0.15	1.11	0.0951346	1.55789	0.11926	0.217493
SAUSA300_0579	SACOL0643	USA300HOU_0591	SAUSA300_0579	USA300HOU_0591	SACOL0643 SACOL0644	-	-	-	conserved hypothetical protein	315.978	8.30368	0.22	1.16	0.140797	1.55578	0.11976	0.218251
SAUSA300_1744	SACOL1850	USA300HOU_1790	SAUSA300_1744	USA300HOU_1790	SACOL1850	-	stringent ctrl	-	conserved hypothetical protein	174.488	7.44698	-0.37	0.77	0.239745	-1.55464	0.120031	0.218539
SAUSA300_2640	SACOL2732	-	SAUSA300_2640	-	SACOL2732	-	-	-	putative transcriptional regulator	169.733	7.40712	0.28	1.21	0.182703	1.5544	0.120089	0.218539
SAUSA300_1294	SACOL1436	USA300HOU_1336	SAUSA300_1294	msa	msa	-	-	-	conserved hypothetical protein	148.208	7.21148	-0.38	0.77	0.245182	-1.55302	0.120418	0.218825
SAUSA300_1463	SACOL1558	USA300HOU_1516	SAUSA300_1463	brxB	SACOL1557 brxB	BSH	-	-	conserved hypothetical protein	1495.45	10.5464	0.22	1.16	0.140573	1.55322	0.120372	0.218825
SAUSA300_2383	SACOL2441	USA300HOU_2424	SAUSA300_2383	cycA	cycA SACOL2442	-	-	-	amino acid permease	271.641	8.08556	-0.38	0.77	0.243221	-1.55196	0.120672	0.21913
SAUSA300_0404	SACOL0474	USA300HOU_0432	SAUSA300_0404	ssl10	ssl10	MgrA	-	-	exotoxin	179.661	7.48914	-0.26	0.84	0.17034	-1.55148	0.120786	0.219182
SAUSA300_0495	SACOL0561	-	SAUSA300_0495	-	SACOL0561	-	-	-	hypothetical protein	2125.83	11.0538	-0.24	0.85	0.153609	-1.55112	0.120874	0.219186
SAUSA300_2448	SACOL2520	USA300HOU_2498	SAUSA300_2448	USA300HOU_2498	SACOL2520	-	-	-	putative membrane protein	733.578	9.51881	-0.27	0.83	0.176647	-1.54937	0.121294	0.219791
SAUSA300_0744	SACOL0826	USA300HOU_0789	lgt	lgt	hprK lgt maa SACOL0828	GraRS	-	-	prolipoprotein diacylglyceryl transferase	1754.92	10.7772	0.24	1.18	0.153889	1.5481	0.121599	0.219925
SAUSA300_1782	SACOL1888	USA300HOU_1824	hemH	hemH	hemEHY	PerR	-	-	ferrochelatase	1599.18	10.6431	-0.22	0.86	0.142078	-1.54798	0.121626	0.219925
SAUSA300_2282	SACOL2328	USA300HOU_2315	SAUSA300_2282	lyrA	lyrA	-	-	-	putative membrane protein	4240.92	12.0502	0.16	1.12	0.102243	1.548	0.121623	0.219925
SAUSA300_2424	SACOL2493	USA300HOU_2473	SAUSA300_2424	USA300HOU_2473	SACOL2493	-	-	-	putative staphylococcal tandem lipoprotein	255.836	7.99908	-0.22	0.86	0.14083	-1.54636	0.122017	0.220381
SAUSA300_2535	SACOL2616	USA300HOU_2594	panE	panE	panE	-	stringent ctrl	-	2-dehydropantoate 2-reductase	1913	10.9016	0.15	1.11	0.0983946	1.54622	0.122051	0.220381
SAUSA300_0646	SACOL0717	USA300HOU_0681	SAUSA300_0646	graS	graXRS	GraRS	-	-	sensor histidine kinase	2146.93	11.0681	0.19	1.14	0.124795	1.54314	0.122797	0.221572
SAUSA300_1671	SACOL1774	USA300HOU_1714	SAUSA300_1671	USA300HOU_1714	SACOL1774 ptaA	CodY	stringent ctrl	-	conserved hypothetical protein	1909.91	10.8993	0.25	1.19	0.160095	1.54089	0.123344	0.222245
SAUSA300_2065	SACOL2103	USA300HOU_2101	SAUSA300_2065	mnaA	atpCDGAHFEBI mnaA upp glyA ywlG	GraRS	-	-	UDP-N-acetylglucosamine 2-epimerase	14374.3	13.8112	0.15	1.11	0.0963794	1.54098	0.123321	0.222245
SAUSA300_0221	SACOL0205	USA300HOU_0234	pflA	pflA	pflB pflA	Rex	-	-	pyruvate formate-lyase activating enzyme	206.42	7.68944	-0.34	0.79	0.221543	-1.53769	0.124125	0.223383
SAUSA300_1997	SACOL2033	USA300HOU_2041	SAUSA300_1997	USA300HOU_2041	SACOL2033 yedE	-	stringent ctrl	-	conserved hypothetical protein	61.5868	5.94455	0.35	1.27	0.230186	1.53759	0.12415	0.223383
SAUSA300_1475	SACOL1571	USA300HOU_1528	accC	accC	ispA xseB xseA nusB SACOL1570 accC accB	-	stringent ctrl	-	acetyl-CoA carboxylase, biotin carboxylase	13225.7	13.6911	-0.16	0.9	0.102103	-1.5362	0.124489	0.223835
SAUSA300_1179	SACOL1305	USA300HOU_1218	SAUSA300_1179	rny/cvfA	rny/cvfA	-	-	-	conserved hypothetical protein	32487.5	14.9876	-0.15	0.9	0.0974323	-1.53572	0.124607	0.223889
SAUSA300_1326	SACOL1471	USA300HOU_1371	SAUSA300_1326	rnhA	rnhA	ArlR	-	-	putative cell wall enzyme EbsB	144.835	7.17827	0.29	1.22	0.186389	1.53457	0.12489	0.224241
SAUSA300_1380	-	-	SAUSA300_1380	-	-	-	-	-	conserved hypothetical protein	17.3283	4.11506	-0.59	0.66	0.387745	-1.53293	0.125294	0.224807
SAUSA300_1578	SACOL1676	USA300HOU_1621	trmU	mnmA	trmU iscS	AgrA	stringent ctrl	Translation	tRNA (5-methylaminomethyl-2-thiouridylate)-methyltransferase	6737.66	12.718	0.19	1.14	0.126151	1.52942	0.12616	0.226203
SAUSA300_1608	SACOL1707	USA300HOU_1652	SAUSA300_1608	radC	radC comC	-	-	-	DNA repair protein RadC	59.4804	5.89434	-0.4	0.76	0.263095	-1.52729	0.126689	0.226992
SAUSA300_0788	SACOL0874	USA300HOU_0837	SAUSA300_0788	fbiB	fbiB	Fur	-	-	nitroreductase family protein	1620.04	10.6618	0.17	1.13	0.110334	1.5267	0.126836	0.227097
SAUSA300_0185	SACOL0168	USA300HOU_0196	argJ	argJ	argBJCD	ArgR	-	-	arginine biosynthesis bifunctional protein ArgJ	225.63	7.81782	-0.28	0.82	0.182057	-1.52613	0.126977	0.22719
SAUSA300_0662	SACOL0736	USA300HOU_0699	SAUSA300_0662	USA300HOU_0699	SACOL0736 SACOL0737 SACOL0738	SigB	-	-	acetyltransferase, GNAT family	124.364	6.95842	-0.32	0.8	0.208654	-1.52358	0.127615	0.22817
SAUSA300_1639	SACOL1740	USA300HOU_1680	phoP	phoP	phoR phoP	-	stringent ctrl	-	alkaline phosphatase synthesis transcriptional regulatory protein PhoP	984.293	9.94294	0.18	1.13	0.116658	1.52276	0.127818	0.228374
SAUSA300_0911	SACOL1014	USA300HOU_0967	SAUSA300_0911	cpaA	SACOL1009 relA1 ppnK yjbO mgtE cpaA	MgrA	-	-	transporter, monovalent cation:proton antiporter-2 (CPA2) family protein	5581.72	12.4465	0.16	1.12	0.107499	1.52191	0.128032	0.228596
SAUSA300_2253	SACOL2295	USA300HOU_2285	ssaA	ssaA	ssaA	CodY	-	-	secretory antigen precursor SsaA	560.845	9.13146	0.24	1.18	0.157925	1.52145	0.128148	0.228643
SAUSA300_1742	SACOL1848	USA300HOU_1788	SAUSA300_1742	-	SACOL1848	-	-	-	conserved hypothetical protein	117.494	6.87645	-0.36	0.78	0.235013	-1.52071	0.128332	0.228812
SAUSA300_2330	SACOL2383	USA300HOU_2367	SAUSA300_2330	USA300HOU_2367	SACOL2383	-	-	-	conserved hypothetical protein	753.341	9.55716	-0.22	0.86	0.143008	-1.51932	0.128682	0.229276
SAUSA300_0855	SACOL0955	USA300HOU_0912	mnhA	mnhA	mnhG mnhF mnhE mnhD mnhC mnhB mnhA	AgrA	stringent ctrl	-	Na(+)/H(+) antiporter subunit A	25860.7	14.6585	0.15	1.11	0.102128	1.51722	0.129212	0.23006
SAUSA300_0384	SACOL0456	USA300HOU_0409	SAUSA300_0384	USA300HOU_0409	SACOL0455 SACOL0456 yflT	SigB	-	-	conserved hypothetical protein	1748.38	10.7718	-0.19	0.88	0.126114	-1.51672	0.129337	0.230123
SAUSA300_2512	SACOL2590	USA300HOU_2569	SAUSA300_2512	USA300HOU_2569	SACOL2590 nrmA SACOL2592	-	-	-	glyoxalase family protein	171.084	7.41856	-0.29	0.82	0.188597	-1.51529	0.1297	0.230607
SAUSA300_0415	SACOL0482	USA300HOU_0443	lpl3	lpl5	lpl5	-	-	-	staphylococcal tandem lipoprotein	32.428	5.01917	-0.48	0.72	0.320226	-1.51433	0.129942	0.230878
SAUSA300_1150	SACOL1276	USA300HOU_1190	tsf	tsf	tsf pyrH frr	-	stringent ctrl	-	translation elongation factor Ts	37710.8	15.2027	-0.21	0.86	0.140884	-1.51348	0.130158	0.2311
SAUSA300_2251	SACOL2293	USA300HOU_2283	SAUSA300_2251	USA300HOU_2283	SACOL2293	-	-	-	dehydrogenase family protein	3642.14	11.8306	0.22	1.16	0.146801	1.51233	0.130451	0.231459
SAUSA300_2420	SACOL2486	USA300HOU_2467	SAUSA300_2420	USA300HOU_2467	SACOL2485 SACOL2486	-	-	-	conserved hypothetical protein	244.534	7.93389	-0.31	0.81	0.2035	-1.50893	0.131316	0.232834
SAUSA300_0109	SACOL0090	USA300HOU_0118	SAUSA300_0109	USA300HOU_0118	SACOL0090	-	-	-	integral membrane domain protein	15.4509	3.94962	0.56	1.47	0.372394	1.50663	0.131906	0.233717
SAUSA300_1420	-	USA300HOU_1470	SAUSA300_1420	USA300HOU_1470	-	-	-	-	conserved hypothetical phage protein	0.999322	-0.000977928	-0.44	0.74	0.291296	-1.50242	0.13299	0.235474
SAUSA300_2585	SACOL2672	USA300HOU_2650	SAUSA300_2585	asp3	gtfAB secA2 asp3 asp2 asp1	SigB	-	-	accessory secretory protein Asp3	58.7456	5.87641	-0.35	0.78	0.234523	-1.49777	0.134194	0.237441
SAUSA300_1341	SACOL1490	USA300HOU_1388	pbp2	pbp2	SACOL1488 recU pbp2	-	stringent ctrl	-	penicillin binding protein 2	47193.9	15.5263	0.18	1.13	0.12257	1.49667	0.13448	0.237619
SAUSA300_2083	SACOL2121	USA300HOU_2118	SAUSA300_2083	blt	blt	-	-	-	acetyltransferase, GNAT family	1596.24	10.6405	0.22	1.16	0.144601	1.49687	0.134428	0.237619
SAUSA300_0316	SACOL0313	USA300HOU_0336	SAUSA300_0316	nanK	nanK	-	-	-	ROK family protein	68.5843	6.09981	-0.4	0.76	0.267191	-1.49459	0.135021	0.238246
SAUSA300_0573	SACOL0637	USA300HOU_0584	mvaD	mvaD	mvaK1 mvaD mvaK2	SigB	-	-	diphosphomevalonate decarboxylase	3716	11.8595	-0.21	0.86	0.140008	-1.49474	0.134981	0.238246
SAUSA300_0248	SACOL0239	USA300HOU_0265	SAUSA300_0248	tarF	tarF	-	stringent ctrl	-	putative teichoic acid biosynthesis protein F	1753.28	10.7758	-0.24	0.85	0.164039	-1.49302	0.135431	0.238804
SAUSA300_2519	SACOL2598	USA300HOU_2576	SAUSA300_2519	cobW_3	SACOL2600 feoB_3 cobW_3	Zur	-	-	putative cobalamin synthesis protein	298.707	8.22259	-0.25	0.84	0.169373	-1.49103	0.135953	0.239559
SAUSA300_1547	SACOL1644	USA300HOU_1589	SAUSA300_1547	comEC	holA comEC comEB comEA ubiE rsfS yqeK nadD yhbY aroE yqeH yqeG mtn	-	stringent ctrl	Translation	DNA internalization-related competence protein ComEC/Rec2	644.713	9.33251	-0.18	0.88	0.123601	-1.48377	0.13787	0.242436
SAUSA300_2278	SACOL2324	USA300HOU_2311	hutU	hutU	hutI hutU	CcpA	-	-	urocanate hydratase	108.937	6.76735	-0.33	0.8	0.221704	-1.48432	0.137724	0.242436
SAUSA300_2638	SACOL2730	USA300HOU_2709	SAUSA300_2638	USA300HOU_2709	SACOL2729 SACOL2730	-	-	-	conserved hypothetical protein	94.2993	6.55918	-0.37	0.77	0.248368	-1.48397	0.137818	0.242436
SAUSA300_2552	SACOL2636	USA300HOU_2615	SAUSA300_2552	citM	citM	TraP	-	-	citrate transporter, permease protein	234.628	7.87423	-0.23	0.85	0.157838	-1.48091	0.13863	0.24355
SAUSA300_2598	SACOL2687	USA300HOU_2664	cap1A	cap1A	cap1C cap1B cap1A	MgrA	-	-	capsular polysaccharide biosynthesis protein Cap1A	96.1019	6.58649	-0.3	0.81	0.202689	-1.48067	0.138695	0.24355
SAUSA300_1770	SACOL1882	USA300HOU_1819	SAUSA300_1770	USA300HOU_1819	SACOL1882 SACOL1883	-	-	-	conserved hypothetical protein	116.485	6.864	0.29	1.22	0.195475	1.48022	0.138816	0.243595
SAUSA300_0121	SACOL0103	USA300HOU_0130	SAUSA300_0121	sbnD	sbnABCDEFGHI	Fur	-	-	putative drug transporter	54.9413	5.77982	-0.38	0.77	0.260247	-1.47808	0.139387	0.244429
SAUSA300_2243	SACOL2285	USA300HOU_2274	ureG	ureG	ureABCEFGD	GraRS	-	-	urease accessory protein UreG	259.614	8.02023	0.2	1.15	0.138486	1.47769	0.139489	0.244441
SAUSA300_1241	SACOL1380	-	SAUSA300_1241	-	SACOL1380	-	-	-	conserved hypothetical protein	2423.03	11.2426	-0.22	0.86	0.148504	-1.47581	0.139996	0.24516
SAUSA300_0944	SACOL1049	USA300HOU_0989	menA	menA	menA	-	-	-	1,4-dihydroxy-2-naphthoate octaprenyltransferase	4149.41	12.0187	0.19	1.14	0.131125	1.47229	0.140941	0.246536
SAUSA300_2005	SACOL2041	USA300HOU_2047	SAUSA300_2005	yjeE	gcp rimI yeaZ yjeE	-	stringent ctrl	-	conserved hypothetical protein	1330.71	10.378	-0.24	0.85	0.163663	-1.47182	0.141071	0.246536
SAUSA300_2362	SACOL2415	USA300HOU_2398	gpmA	gpmA	gpmA	-	-	-	2,3-bisphosphoglycerate-dependent phosphoglycerate mutase	2560.84	11.3224	0.27	1.21	0.184188	1.47196	0.141033	0.246536
SAUSA300_2520	SACOL2599	USA300HOU_2577	SAUSA300_2520	feoB_3	SACOL2600 feoB_3 cobW_3	Zur	-	-	transporter gate domain protein	194.172	7.60119	-0.31	0.81	0.208835	-1.47025	0.141494	0.247107
SAUSA300_0652	SACOL0724	USA300HOU_0687	SAUSA300_0652	USA300HOU_0687	SACOL0724	-	-	-	putative membrane protein	1811.82	10.8232	0.2	1.15	0.135997	1.46903	0.141825	0.247516
SAUSA300_1791	SACOL1898	USA300HOU_1834	cbf1	cbf1	cbf1 SACOL1899 sbcD	-	-	-	cmp-binding-factor 1	8891.84	13.1183	-0.16	0.9	0.109338	-1.46802	0.142098	0.247823
SAUSA300_1974	SACOL2004	USA300HOU_2011	SAUSA300_1974	lukF	lukSF	SaeRS	-	-	Leukocidin/Hemolysin toxin family protein	395.339	8.62695	0.24	1.18	0.164066	1.46558	0.142763	0.248813
SAUSA300_0040	-	USA300HOU_0042	SAUSA300_0040	USA300HOU_0042	-	-	-	-	conserved hypothetical protein	47.3303	5.56469	-0.38	0.77	0.26155	-1.46252	0.143599	0.250098
SAUSA300_0702	SACOL0777	USA300HOU_0741	SAUSA300_0702	USA300HOU_0741	SACOL0776 SACOL0777	-	stringent ctrl	-	urea amidolyase-related protein	2905.27	11.5045	-0.15	0.9	0.103761	-1.4611	0.143989	0.250608
SAUSA300_0433	SACOL0502	-	cysM	-	SACOL0502 SACOL0503	-	-	-	cysteine synthase/cystathionine beta-synthase	70.8352	6.14639	-0.39	0.76	0.26851	-1.46035	0.144194	0.250794
SAUSA300_0783	SACOL0869	USA300HOU_0831	SAUSA300_0783	gpmA1	gpmA1	-	stringent ctrl	-	phosphoglycerate mutase family protein	719.504	9.49086	-0.2	0.87	0.134065	-1.45998	0.144296	0.2508
SAUSA300_0308	SACOL0305	USA300HOU_0328	SAUSA300_0308	USA300HOU_0328	SACOL0305 SACOL0306	SigB	-	-	ABC transporter, permease protein	1471.08	10.5227	0.19	1.14	0.130796	1.45894	0.144581	0.250955
SAUSA300_1014	SACOL1123	USA300HOU_1052	pyc	pycA	pyc	-	-	-	pyruvate carboxylase	20529.3	14.3254	-0.22	0.86	0.151465	-1.4592	0.144511	0.250955
SAUSA300_1247	SACOL1386	USA300HOU_1284	SAUSA300_1247	USA300HOU_1284	SACOL1386	-	-	-	conserved hypothetical protein	2795.17	11.4487	-0.23	0.85	0.158003	-1.4568	0.145172	0.251638
SAUSA300_2316	SACOL2366	USA300HOU_2352	SAUSA300_2316	paiA	paiA	-	-	-	acetyltransferase, GNAT family	116.206	6.86054	0.35	1.27	0.242564	1.4569	0.145145	0.251638
SAUSA300_2113	SACOL2153	USA300HOU_2153	SAUSA300_2113	cdaA	glmM SACOL2152 cdaA	-	stringent ctrl	-	conserved hypothetical protein	4068.8	11.9904	-0.14	0.91	0.0934089	-1.45544	0.145547	0.252117
SAUSA300_0467	SACOL0533	USA300HOU_0490	metS	metS	metS ycfH rnmV ksgA	-	stringent ctrl	Translation	methionyl-tRNA synthetase	12579.7	13.6188	0.16	1.12	0.110215	1.45139	0.146672	0.253722
SAUSA300_2361	SACOL2414	USA300HOU_2397	SAUSA300_2361	USA300HOU_2397	SACOL2414	-	-	-	conserved hypothetical protein	210.125	7.71511	0.23	1.17	0.16176	1.45146	0.146651	0.253722
SAUSA300_0333	SACOL0403	USA300HOU_0353	SAUSA300_0333	USA300HOU_0353	ulaA SACOL0401 SACOL0402 SACOL0403	ArlR	-	-	transcriptional antiterminator, BglG family	177.371	7.47063	-0.39	0.76	0.269753	-1.44692	0.147918	0.255569
SAUSA300_0544	SACOL0606	USA300HOU_0553	SAUSA300_0544	USA300HOU_0553	SACOL0606 azo1	GraRS	-	-	hydrolase, haloacid dehalogenase-like family	1773.47	10.7924	0.18	1.13	0.121565	1.44649	0.14804	0.255569
SAUSA300_0880	SACOL0982	USA300HOU_0936	SAUSA300_0880	USA300HOU_0936	leuA2 SACOL0982 SACOL0983 SACOL0984	-	-	-	conserved hypothetical protein	40.7451	5.34856	-0.39	0.76	0.268492	-1.44675	0.147967	0.255569
SAUSA300_1987	SACOL2021	USA300HOU_2029	SAUSA300_1987	amiE	amiE	-	stringent ctrl	-	hydrolase, carbon-nitrogen family	1203.65	10.2332	0.17	1.13	0.11424	1.44548	0.148324	0.255887
SAUSA300_0581	SACOL0645	USA300HOU_0593	SAUSA300_0581	USA300HOU_0593	SACOL0645	-	-	-	conserved hypothetical protein	309.168	8.27225	0.28	1.21	0.190708	1.44426	0.148667	0.256305
SAUSA300_1104	SACOL1223	USA300HOU_1149	coaBC	coaBC	coaBC priA	-	stringent ctrl	-	phosphopantothenoylcysteine decarboxylase/phosphopantothenate--cysteine ligase	1561.97	10.6091	0.14	1.1	0.0998279	1.44237	0.149198	0.256994
SAUSA300_1847	SACOL1924	USA300HOU_1861	SAUSA300_1847	msbA	msbA	-	stringent ctrl	-	conserved hypothetical protein	2034.54	10.9905	-0.18	0.88	0.123399	-1.44212	0.149268	0.256994
SAUSA300_1438	SACOL0318	USA300HOU_1490	SAUSA300_1438	int1	int	-	-	-	phiSLT ORF401-like protein, integrase	226.576	7.82385	-0.31	0.81	0.215081	-1.44081	0.149638	0.257458
SAUSA300_1346	SACOL1495	USA300HOU_1393	SAUSA300_1346	dinG	dinG birA papS bshA	BSH	-	-	putative DnaQ family exonuclease/DinG family helicase	8533.83	13.059	0.14	1.1	0.0996115	1.43814	0.150394	0.258585
SAUSA300_1810	SACOL1918	USA300HOU_1855	SAUSA300_1810	tnp3	tnp3	-	-	-	IS1181, transposase	331.235	8.37171	0.23	1.17	0.158869	1.43536	0.151185	0.259595
SAUSA300_2376	SACOL2434	USA300HOU_2416	SAUSA300_2376	gtrA	gtrA	SigB	-	-	conserved hypothetical protein	184.163	7.52484	0.24	1.18	0.166554	1.43544	0.151161	0.259595
SAUSA300_0224	SACOL0209	USA300HOU_0238	coa	coa	coa	SaeRS	-	-	staphylocoagulase precursor	2578.27	11.3322	-0.28	0.82	0.19579	-1.42933	0.152908	0.262378
SAUSA300_0436	SACOL0505	-	SAUSA300_0436	-	metN1-SACOL0505-SACOL0506	-	-	-	ABC transporter, permease protein	132.954	7.05478	-0.31	0.81	0.219674	-1.42763	0.153398	0.262807
SAUSA300_1169	SACOL1295	USA300HOU_1208	ftsK	ftsK	ftsK SACOL1296 SACOL1297 SACOL1298 phbB	AgrA	stringent ctrl	-	DNA translocase FtsK	8386.04	13.0338	-0.15	0.9	0.103845	-1.42739	0.153467	0.262807
SAUSA300_2077	SACOL2115	USA300HOU_2111	SAUSA300_2077	USA300HOU_2111	SACOL2115	-	-	-	conserved hypothetical protein	7955.65	12.9578	-0.13	0.91	0.0919614	-1.4279	0.15332	0.262807
SAUSA300_2445	SACOL2517	USA300HOU_2495	SAUSA300_2445	USA300HOU_2495	gntPKR SACOL2517	GraRS	-	-	transcriptional regulator, MerR family	1355.94	10.4051	0.19	1.14	0.132443	1.42452	0.154295	0.264049
SAUSA300_0925	SACOL1031	USA300HOU_0982	SAUSA300_0925	USA300HOU_0982	SACOL1031	-	-	-	5' nucleotidase family protein	1971.84	10.9453	0.14	1.1	0.099575	1.42219	0.154971	0.265027
SAUSA300_2140	SACOL2171	USA300HOU_2173	SAUSA300_2140	iucB	iucB	Fur	-	-	conserved hypothetical protein	1226.46	10.2603	-0.19	0.88	0.135662	-1.4204	0.155491	0.265739
SAUSA300_1512	SACOL1609	USA300HOU_1554	pbp3	pbp3	pbp3	-	stringent ctrl	-	penicillin-binding protein 3	8665	13.081	0.16	1.12	0.114849	1.41826	0.156114	0.266625
SAUSA300_2349	SACOL2401	USA300HOU_2385	SAUSA300_2349	nirC	nirC	-	-	-	formate/nitrite transporter family protein	2392.89	11.2245	-0.15	0.9	0.10853	-1.41785	0.156235	0.266654
SAUSA300_0570	SACOL0634	USA300HOU_0581	pta	eutD	eutD lipL	-	-	-	phosphate acetyltransferase	11617.6	13.504	-0.14	0.91	0.0995518	-1.41717	0.156434	0.266814
SAUSA300_0997	SACOL1106	USA300HOU_1040	SAUSA300_0997	USA300HOU_1040	SACOL1106	-	-	-	conserved hypothetical protein	752.05	9.55468	-0.19	0.88	0.13346	-1.41636	0.15667	0.266862
SAUSA300_2541	SACOL2623	USA300HOU_2600	mqo	lqo	lqo	-	-	-	malate:quinone-oxidoreductase	85525.5	16.3841	0.14	1.1	0.0979137	1.41637	0.156667	0.266862
SAUSA300_0712	SACOL0788	USA300HOU_0751	SAUSA300_0712	dtpT	dtpT	-	stringent ctrl	-	amino acid/peptide transporter (Peptide:H+ symporter)	26475.4	14.6924	0.26	1.2	0.183097	1.41477	0.157135	0.267475
SAUSA300_0028	SACOL0028	USA300HOU_0026	SAUSA300_0028	tnp	tnp	-	-	-	putative transposase	193.291	7.59463	-0.29	0.82	0.207345	-1.41353	0.157499	0.267917
SAUSA300_2329	SACOL2382	USA300HOU_2366	gltT	gltT	gltT	-	-	-	proton/sodium-glutamate symport protein	17877.6	14.1259	-0.23	0.85	0.163599	-1.41297	0.157664	0.268018
SAUSA300_0331	SACOL0401	USA300HOU_0351	SAUSA300_0331	USA300HOU_0351	ulaA SACOL0401 SACOL0402 SACOL0403	ArlR	-	-	conserved hypothetical protein	41.2868	5.36761	-0.41	0.75	0.288644	-1.41087	0.158284	0.268893
SAUSA300_0987	SACOL1095	USA300HOU_1029	SAUSA300_0987	cydB	cydA cydB	GraRS	-	-	cytochrome D ubiquinol oxidase, subunit II	957.391	9.90296	-0.36	0.78	0.255021	-1.4092	0.158775	0.269418
SAUSA300_1684	SACOL1788	USA300HOU_1728	SAUSA300_1684	USA300HOU_1728	SACOL1788 SACOL1789	SigB	-	-	conserved hypothetical protein	7558.3	12.8838	0.23	1.17	0.16653	1.40911	0.158804	0.269418
SAUSA300_0727	SACOL0806	USA300HOU_0770	pepT	pepT	pepT SACOL0807 SACOL0808	-	stringent ctrl	-	peptidase T	5182.22	12.3394	0.13	1.09	0.0921671	1.40597	0.159732	0.270813
SAUSA300_1736	SACOL1842	USA300HOU_1782	SAUSA300_1736	yidD	yidD	Rot	-	-	conserved hypothetical protein	1057.64	10.0466	0.19	1.14	0.136082	1.40463	0.16013	0.271308
SAUSA300_1157	SACOL1283	USA300HOU_1196	polC	polC	polC	-	-	-	DNA polymerase III, alpha subunit	14006.3	13.7738	0.14	1.1	0.103317	1.40244	0.160783	0.272233
SAUSA300_1591	SACOL1690	USA300HOU_1633	apt	apt	apt recJ	-	stringent ctrl	-	adenine phosphoribosyltransferase	2810.02	11.4564	-0.15	0.9	0.106676	-1.40204	0.160902	0.272255
SAUSA300_2265	SACOL2309	USA300HOU_2299	SAUSA300_2265	proY	proY	-	stringent ctrl	-	putative amino acid permease	7841.29	12.9369	0.24	1.18	0.173381	1.4004	0.161394	0.272907
SAUSA300_1019	SACOL1129	USA300HOU_1058	SAUSA300_1019	ylbF	SACOL1128 ylbF	-	stringent ctrl	-	conserved hypothetical protein	1559.25	10.6066	-0.18	0.88	0.13012	-1.39503	0.163006	0.27545
SAUSA300_0701	SACOL0776	USA300HOU_0740	SAUSA300_0701	USA300HOU_0740	SACOL0776 SACOL0777	-	stringent ctrl	-	conserved hypothetical protein TIGR00370	1986.63	10.9561	-0.17	0.89	0.123288	-1.39375	0.163394	0.275923
SAUSA300_0535	SACOL0596	USA300HOU_0543	SAUSA300_0535	kbl	kbl	CcpA	-	-	putative pyridoxal phosphate-dependent acyltransferase	4435.33	12.1148	0.16	1.12	0.116655	1.39064	0.164335	0.277328
SAUSA300_1287	SACOL1429	USA300HOU_1329	asd	asd	lysC asd dapA dapB dapD	CodY	-	-	aspartate semialdehyde dehydrogenase	977.814	9.93342	-0.31	0.81	0.224321	-1.39011	0.164496	0.277418
SAUSA300_0539	SACOL0600	USA300HOU_0547	ilvE	ilvE	ilvE SACOL0601	CodY	-	-	branched-chain amino acid aminotransferase	6167.39	12.5904	0.15	1.11	0.110661	1.38615	0.1657	0.279264
SAUSA300_0739	SACOL0820	USA300HOU_0783	SAUSA300_0739	lysM	lysM	MgrA	-	-	LysM domain protein	177.27	7.46981	-0.24	0.85	0.175188	-1.38562	0.165863	0.279353
SAUSA300_0164	SACOL0148	USA300HOU_0175	cap5M	cap5M	cap5ABCDEFGHIJKLMNOP	SigB	-	-	capsular polysaccharide biosynthesis protein Cap5M	147.509	7.20466	0.29	1.22	0.212095	1.38338	0.166548	0.280281
SAUSA300_1062	SACOL1181	USA300HOU_1106	argF	argF	argF arcC1	-	-	-	ornithine carbamoyltransferase	112.946	6.81949	-0.31	0.81	0.224532	-1.38275	0.166742	0.280281
SAUSA300_1207	SACOL1339	USA300HOU_1249	SAUSA300_1207	USA300HOU_1249	SACOL1339	-	-	-	conserved hypothetical protein	44.3855	5.47202	-0.35	0.78	0.253542	-1.3831	0.166634	0.280281
SAUSA300_0988	SACOL1096	USA300HOU_1030	trkA	ktrA	-	-	stringent ctrl	-	potassium uptake protein	1284.95	10.3275	-0.19	0.88	0.135843	-1.37858	0.168024	0.282064
SAUSA300_2472	SACOL2548	USA300HOU_2524	SAUSA300_2472	USA300HOU_2524	SACOL2548	-	-	-	putative membrane protein	1045.08	10.0294	0.16	1.12	0.114281	1.37884	0.167943	0.282064
SAUSA300_0776	SACOL0860	USA300HOU_0823	nuc	nuc	nuc	SigB	-	-	thermonuclease precursor	1527.64	10.5771	-0.33	0.8	0.236624	-1.3762	0.168761	0.283115
SAUSA300_2596	SACOL2685	USA300HOU_2662	cap1C	cap1C	cap1C cap1B cap1A	MgrA	-	-	capsular polysaccharide biosynthesis protein Cap1C	205.507	7.68304	-0.24	0.85	0.171389	-1.37461	0.169252	0.283753
SAUSA300_2452	SACOL2524	USA300HOU_2502	SAUSA300_2452	USA300HOU_2502	yvmA SACOL2524	-	-	-	transcriptional regulator, MarR family	108.576	6.76256	-0.26	0.84	0.191556	-1.37381	0.1695	0.283982
SAUSA300_0413	-	USA300HOU_0441	SAUSA300_0413	lpl3	-	-	-	-	staphylococcal tandem lipoprotein	14.1248	3.82016	-0.54	0.69	0.395122	-1.37315	0.169705	0.284138
SAUSA300_1957	-	USA300HOU_1988	SAUSA300_1957	dnaD2	-	-	-	-	phiPVL ORF046-like protein	28.4	4.82782	0.42	1.34	0.305092	1.37082	0.17043	0.285166
SAUSA300_0061	-	USA300HOU_0066	arcC	arcC	-	-	-	-	carbamate kinase	513.407	9.00396	0.17	1.13	0.121568	1.36903	0.170989	0.285914
SAUSA300_0225	SACOL0211	USA300HOU_0240	SAUSA300_0225	fadA	fadAB	CcpA	-	-	putative acyl-CoA acetyltransferase FadA	103.871	6.69864	-0.28	0.82	0.206401	-1.36755	0.171452	0.286501
SAUSA300_1226	SACOL1362	USA300HOU_1273	SAUSA300_1226	hom	hom thrC thrB	CodY	stringent ctrl	-	homoserine dehydrogenase	1625.72	10.6669	0.24	1.18	0.173533	1.36703	0.171616	0.286587
SAUSA300_2543	SACOL2625	USA300HOU_2603	SAUSA300_2543	USA300HOU_2603	SACOL2625	SigB	-	-	conserved hypothetical protein	420.815	8.71704	0.2	1.15	0.1433	1.36469	0.172351	0.287627
SAUSA300_0270	SACOL0263	USA300HOU_0289	lytM	lytM	lytM	-	-	-	peptidoglycan hydrolase	779.666	9.60671	0.2	1.15	0.147134	1.3628	0.172946	0.288055
SAUSA300_0818	SACOL0914	USA300HOU_0870	sufC	sufC	sufCDSUB	PerR	-	-	FeS assembly ATPase SufC	11762.6	13.5219	0.15	1.11	0.106544	1.36303	0.172874	0.288055
SAUSA300_1354	SACOL1503	USA300HOU_1401	SAUSA300_1354	USA300HOU_1401	SACOL1500 - SACOL1503 aroA aroB aroC	AgrA	stringent ctrl	-	conserved hypothetical protein	5892.66	12.5247	0.14	1.1	0.106094	1.36297	0.172893	0.288055
SAUSA300_0812	-	USA300HOU_0864	SAUSA300_0812	USA300HOU_0864	-	-	-	-	conserved hypothetical protein	395.491	8.6275	-0.26	0.84	0.18808	-1.36197	0.173209	0.288232
SAUSA300_1396	SACOL0376	USA300HOU_1444	SAUSA300_1396	USA300HOU_1444	SACOL0376 - SACOL0386	-	-	-	phiSLT ORF151-like protein, major tail protein	75.7509	6.24319	0.32	1.25	0.234107	1.36175	0.173277	0.288232
SAUSA300_0960	SACOL1067	USA300HOU_1002	qoxD	qoxD	qoxD qoxC qoxA qoxB	-	-	-	quinol oxidase, subunit IV	8825.27	13.1074	-0.18	0.88	0.130541	-1.36077	0.173586	0.288557
SAUSA300_1084	SACOL1203	USA300HOU_1127	SAUSA300_1084	ylmG	SACOL1200 ylmE sepF/ylmF ylmG ylmH SACOL1205	-	stringent ctrl	-	conserved hypothetical protein	3544.14	11.7912	-0.25	0.84	0.183085	-1.35863	0.174264	0.289496
SAUSA300_2293	SACOL2342	USA300HOU_2328	corA	corA	fni corA	-	-	-	magnesium and cobalt transport protein	1793.94	10.8089	-0.15	0.9	0.108324	-1.35476	0.175494	0.291349
SAUSA300_1680	SACOL1784	USA300HOU_1723	acuA	acuA	acuA acuC	CcpA	-	-	acetoin utilization protein AcuA	199.852	7.64279	-0.38	0.77	0.281234	-1.35348	0.175903	0.291838
SAUSA300_0700	-	USA300HOU_0738	SAUSA300_0700	pabC	-	-	-	-	conserved hypothetical protein	623.354	9.28391	-0.16	0.9	0.116254	-1.35211	0.17634	0.292375
SAUSA300_1377	SACOL1529	USA300HOU_1426	SAUSA300_1377	USA300HOU_1426	SACOL1528 SACOL1529 SACOL1530	-	-	-	conserved hypothetical protein	25.8993	4.69484	-0.46	0.73	0.34216	-1.35174	0.176459	0.292381
SAUSA300_2594	SACOL2683	USA300HOU_2660	msrA	msrA3	msrA3 SACOL2684	-	stringent ctrl	-	methionine-S-sulfoxide reductase	130.749	7.03066	0.24	1.18	0.180079	1.34712	0.17794	0.294645
SAUSA300_0780	SACOL0864	USA300HOU_0827	SAUSA300_0780	USA300HOU_0827	SACOL0864	-	-	-	conserved hypothetical protein	521.155	9.02557	0.2	1.15	0.15174	1.34091	0.17995	0.297779
SAUSA300_0343	SACOL0413	USA300HOU_0363	SAUSA300_0343	ydaF	ydaF	-	stringent ctrl	Translation	acetyltransferase, GNAT family	285.367	8.15667	0.34	1.27	0.254154	1.33755	0.181042	0.299393
SAUSA300_2530	SACOL2610	USA300HOU_2588	SAUSA300_2530	USA300HOU_2588	SACOL2610	MgrA	-	-	transcriptional regulator, TetR family	466.376	8.86535	-0.22	0.86	0.166846	-1.33703	0.181214	0.299484
SAUSA300_1615	SACOL1715	USA300HOU_1660	hemB	hemB	hemLBDCXA	MgrA	-	-	delta-aminolevulinic acid dehydratase	3465.02	11.7586	-0.18	0.88	0.133743	-1.33475	0.181958	0.300519
SAUSA300_0034	SACOL0036	USA300HOU_0034	SAUSA300_0034	USA300HOU_0034	SACOL0036	-	-	-	IS1272, transposase	64.8071	6.01808	-0.42	0.75	0.315984	-1.33119	0.183127	0.302254
SAUSA300_0761	SACOL0843	USA300HOU_0807	SAUSA300_0761	USA300HOU_0807	SACOL0843	-	-	-	conserved hypothetical protein	2614.15	11.3521	-0.16	0.9	0.121092	-1.3306	0.183321	0.30238
SAUSA300_0156	SACOL0140	USA300HOU_0167	cap5E	cap5E	cap5ABCDEFGHIJKLMNOP	SigB	-	-	capsular polysaccharide biosynthesis protein Cap5E	31.5408	4.97915	-0.43	0.74	0.325662	-1.32834	0.184065	0.303265
SAUSA300_0306	SACOL0302	USA300HOU_0325	brnQ	brnQ2	brnQ2	CodY	-	-	branched-chain amino acid transport system II carrier protein	5911.34	12.5293	-0.17	0.89	0.125748	-1.32825	0.184096	0.303265
SAUSA300_0894	SACOL0998	USA300HOU_0951	oppD	opp-4F	opp-4A opp-4D opp-4F opp-4B opp-4C	GraRS	-	-	oligopeptide ABC transporter, ATP-binding protein	28.9541	4.8557	0.42	1.34	0.317601	1.32267	0.185946	0.306115
SAUSA300_2137	SACOL2168	USA300HOU_2170	SAUSA300_2137	USA300HOU_2170	SACOL2168 SACOL2169 SACOL2170	SigB	-	-	conserved hypothetical protein	872.52	9.76904	0.18	1.13	0.13906	1.31863	0.187292	0.308133
SAUSA300_1532	SACOL1629	USA300HOU_1573	SAUSA300_1532	USA300HOU_1573	SACOL1629 SACOL1630 SACOL1631	-	-	-	conserved hypothetical protein	19981.1	14.2863	0.13	1.09	0.0952963	1.31808	0.187476	0.308237
SAUSA300_0239	SACOL0229	USA300HOU_0256	SAUSA300_0239	USA300HOU_0256	blgG SACOL0229 gatB	-	-	-	PTS system, fructose-specific enzyme II, BC component	18.1097	4.17869	-0.48	0.72	0.361258	-1.31733	0.187728	0.308454
SAUSA300_1696	SACOL1800	USA300HOU_1741	dat	dat	dat pepV	-	-	-	D-alanine aminotransferase	5869.06	12.5189	0.16	1.12	0.122163	1.31515	0.18846	0.309457
SAUSA300_0588	SACOL0654	USA300HOU_0605	SAUSA300_0588	USA300HOU_0605	-	-	-	-	conserved hypothetical protein	293.653	8.19797	-0.21	0.86	0.15855	-1.31409	0.188814	0.30984
SAUSA300_0090	SACOL0069	USA300HOU_0098	SAUSA300_0090	tFox	SACOL0069	-	-	-	conserved hypothetical protein	227.525	7.82988	-0.27	0.83	0.204752	-1.31274	0.189271	0.310389
SAUSA300_0631	SACOL0701	USA300HOU_0665	SAUSA300_0631	nupG	nupG	-	stringent ctrl	-	putative nucleoside transporter	11819.2	13.5288	0.17	1.13	0.129091	1.31205	0.189502	0.31057
SAUSA300_2301	SACOL2350	USA300HOU_2337	tcaB	tcaB	tcaB	-	-	-	teicoplanin resistance associated membrane protein TcaB protein	949.961	9.89172	-0.17	0.89	0.128893	-1.31146	0.189701	0.310696
SAUSA300_0033	SACOL0034	USA300HOU_0032	SAUSA300_0033	mecR1	-	-	-	-	methicillin-resistance MecR1 regulatory protein	26498.5	14.6936	-0.16	0.9	0.125257	-1.30777	0.190951	0.312544
SAUSA300_0125	SACOL0107	USA300HOU_0134	SAUSA300_0125	sbnH	sbnABCDEFGHI	Fur	-	-	pyridoxal-dependent decarboxylase	169.532	7.40541	-0.25	0.84	0.195646	-1.30208	0.192889	0.31511
SAUSA300_0147	SACOL0130	USA300HOU_0157	SAUSA300_0147	ushA	SACOL0129 ushA	-	stringent ctrl	-	5' nucleotidase family protein	473.562	8.88741	0.21	1.16	0.163344	1.30219	0.192851	0.31511
SAUSA300_1735	SACOL1843	USA300HOU_1783	menC	menC	menCE	-	stringent ctrl	-	O-succinylbenzoic acid synthetase	821.179	9.68155	0.19	1.14	0.145963	1.30215	0.192864	0.31511
SAUSA300_0655	SACOL0727	USA300HOU_0690	SAUSA300_0655	yeeN	yeeN SACOL0728	-	-	-	conserved hypothetical protein	4721.12	12.2049	-0.19	0.88	0.148516	-1.3003	0.1935	0.315905
SAUSA300_2371	SACOL2426	USA300HOU_2409	bioB	bioB	bioWFBAD	SigB	-	-	biotin synthase	81.0529	6.34079	0.3	1.23	0.232528	1.29046	0.196892	0.321239
SAUSA300_0235	SACOL0222	USA300HOU_0251	SAUSA300_0235	ldh1	ldh1	-	-	-	L-lactate dehydrogenase	3500.89	11.7735	-0.28	0.82	0.216507	-1.28944	0.197244	0.321529
SAUSA300_1676	SACOL1779	USA300HOU_1718	sgtA	sgtA	sgtA	-	stringent ctrl	-	probable transglycosylase	835.275	9.70611	-0.18	0.88	0.140767	-1.28922	0.197322	0.321529
SAUSA300_1719	SACOL1824	USA300HOU_1764	arsC	arsC	arsR arsB arsC	-	-	-	arsenate reductase	449.523	8.81225	0.18	1.13	0.143465	1.2878	0.197814	0.322126
SAUSA300_0807	-	USA300HOU_0859	SAUSA300_0807	USA300HOU_0859	-	-	-	-	conserved hypothetical protein	16.2773	4.02479	-0.46	0.73	0.357841	-1.28702	0.198088	0.322367
SAUSA300_2357	SACOL2410	USA300HOU_2393	SAUSA300_2357	tcyC	tcyABC	CymR	-	-	ABC transporter, ATP-binding protein	6680.5	12.7057	0.17	1.13	0.129483	1.28511	0.198756	0.323247
SAUSA300_0382	SACOL0454	USA300HOU_0406	SAUSA300_0382	tcyP	tcyP	CymR	-	-	sodium:dicarboxylate symporter family protein	842.917	9.71925	-0.16	0.9	0.123498	-1.28029	0.200442	0.325782
SAUSA300_0795	SACOL0881	USA300HOU_0846	SAUSA300_0795	trxA_3	SACOL0880 trxA_3	SigB	-	-	putative thioredoxin	486.696	8.92688	0.2	1.15	0.158683	1.27942	0.20075	0.326075
SAUSA300_1849	SACOL1926	USA300HOU_1863	mutY	mutY	mutY	-	-	-	A/G-specific adenine glycosylase	1010.28	9.98054	-0.14	0.91	0.110799	-1.27903	0.200887	0.32609
SAUSA300_0553	SACOL0615	USA300HOU_0562	SAUSA300_0553	USA300HOU_0562	SACOL0613 bshB folE2	-	-	-	conserved hypothetical protein	2657.29	11.3757	0.12	1.09	0.0952627	1.27796	0.201263	0.326286
SAUSA300_0922	SACOL1026	USA300HOU_0979	SAUSA300_0922	terC	terC	-	stringent ctrl	-	membrane protein, TerC family	6574.27	12.6826	-0.13	0.91	0.104422	-1.27828	0.20115	0.326286
SAUSA300_0516	SACOL0577	USA300HOU_0524	SAUSA300_0516	mrnC	cysE cysS mrnC yacO SACOL0579	-	stringent ctrl	-	conserved hypothetical protein	910.007	9.82973	-0.16	0.9	0.128859	-1.27736	0.201476	0.326425
SAUSA300_2229	SACOL2271	USA300HOU_2260	modB	modB	moaB moeB modC modB modA	MgrA	-	-	molybdenum ABC transporter, permease protein ModB	1340.15	10.3882	0.18	1.13	0.142689	1.27631	0.201845	0.326814
SAUSA300_0118	SACOL0100	USA300HOU_0127	SAUSA300_0118	sbnA	sbnABCDEFGHI	Fur	-	-	pyridoxal-phosphate dependent enzyme superfamily	29.1444	4.86515	0.41	1.33	0.324145	1.27534	0.20219	0.327166
SAUSA300_1231	SACOL1367	-	SAUSA300_1231	-	SACOL1367	-	-	-	gamma-aminobutyrate permease	7374.75	12.8484	0.2	1.15	0.160695	1.27473	0.202406	0.327308
SAUSA300_2094	SACOL2133	USA300HOU_2130	SAUSA300_2094	USA300HOU_2130	SACOL2133	-	-	-	conserved hypothetical protein	3431.5	11.7446	0.15	1.11	0.11931	1.27349	0.202844	0.32781
SAUSA300_1771	SACOL1883	USA300HOU_1820	SAUSA300_1771	USA300HOU_1820	SACOL1882 SACOL1883	-	-	-	conserved hypothetical protein	956.78	9.90204	-0.18	0.88	0.14197	-1.27037	0.203954	0.329395
SAUSA300_1967	-	USA300HOU_2001	SAUSA300_1967	USA300HOU_2001	-	-	-	-	conserved hypothetical phage protein	229.202	7.84048	-0.24	0.85	0.187715	-1.2695	0.204264	0.329478
SAUSA300_2568	SACOL2655	USA300HOU_2633	arcD	arcD	arcCDBA	ArcR	-	-	arginine/ornithine antiporter	128.951	7.01068	-0.31	0.81	0.247161	-1.2696	0.204228	0.329478
SAUSA300_1483	SACOL1579	USA300HOU_0631	SAUSA300_1483	USA300HOU_0631	SACOL1579	-	-	-	conserved hypothetical protein	372.729	8.54198	-0.17	0.89	0.132092	-1.26748	0.204983	0.33043
SAUSA300_0266	SACOL0259	USA300HOU_0285	SAUSA300_0266	USA300HOU_0285	SACOL0259	GraRS	-	-	conserved hypothetical protein	430.364	8.74941	-0.18	0.88	0.139311	-1.26633	0.205393	0.330883
SAUSA300_2633	SACOL2724	USA300HOU_2703	SAUSA300_2633	vraD	vraD vraE SACOL2726	-	-	-	ABC transporter, ATP-binding protein	19.7384	4.30294	0.45	1.37	0.355999	1.26321	0.206514	0.332478
SAUSA300_1320	SACOL1462	USA300HOU_1364	thyA	thyA	thyA	-	stringent ctrl	-	thymidylate synthase	2728.7	11.414	0.14	1.1	0.107694	1.26186	0.206999	0.333049
SAUSA300_0729	SACOL0808	USA300HOU_0772	SAUSA300_0729	USA300HOU_0772	pepT SACOL0807 SACOL0808	-	stringent ctrl	-	integral membrane protein	611.608	9.25646	-0.21	0.86	0.16987	-1.25991	0.207701	0.33368
SAUSA300_0958	SACOL1065	USA300HOU_1000	SAUSA300_0958	USA300HOU_1000	SACOL1064 SACOL1065	-	-	-	transcriptional regulator	7415.46	12.8563	0.14	1.1	0.108849	1.25995	0.207687	0.33368
SAUSA300_1175	SACOL1301	USA300HOU_1214	SAUSA300_1175	USA300HOU_1214	SACOL1300 SACOL1301 pgsA	-	stringent ctrl	-	conserved hypothetical protein	2965.42	11.534	-0.13	0.91	0.102353	-1.25969	0.207783	0.33368
SAUSA300_1411	SACOL0362	USA300HOU_1460	SAUSA300_1411	USA300HOU_1460	SACOL0358 - SACOL0363	AgrA	-	-	phiSLT ORF66-like protein	7.42282	2.89197	0.53	1.44	0.420026	1.25741	0.208603	0.334788
SAUSA300_2497	SACOL2575	USA300HOU_2555	SAUSA300_2497	ywfG	ddh ywfG	CodY	stringent ctrl	-	aminotransferase, class I	1147.4	10.1642	0.18	1.13	0.141612	1.25556	0.209277	0.335657
SAUSA300_2241	SACOL2283	USA300HOU_2272	ureE	ureE	ureABCEFGD	GraRS	-	-	urease accessory protein UreE	110.537	6.78839	0.26	1.2	0.210504	1.25441	0.209695	0.336117
SAUSA300_2228	SACOL2270	USA300HOU_2259	modC	modC	moaB moeB modC modB modA	MgrA	-	-	molybdenum ABC transporter, ATP-binding protein ModC	1307.97	10.3531	0.19	1.14	0.15483	1.25401	0.209837	0.336134
SAUSA300_0078	-	USA300HOU_0084	copA	copA2	-	CsoR	-	-	ATPase copper transport	7983.36	12.9628	0.15	1.11	0.11606	1.25125	0.210845	0.337537
SAUSA300_1200	SACOL1328	USA300HOU_1239	glnR	glnR	glnRA	GlnR	-	-	glutamine synthetase repressor	6225.2	12.6039	0.16	1.12	0.125528	1.24988	0.211344	0.338123
SAUSA300_0135	SACOL0118	USA300HOU_0145	SAUSA300_0135	sodM	sodA1	SigB	-	-	Superoxide dismutase (Mn/Fe family)	2401.01	11.2294	0.21	1.16	0.165301	1.24822	0.21195	0.338785
SAUSA300_1649	SACOL1750	USA300HOU_1689	dnaE	dnaE	dnaE SACOL1751	-	stringent ctrl	-	DNA polymerase III, alpha subunit	9504.03	13.2143	0.14	1.1	0.11174	1.24802	0.212022	0.338785
SAUSA300_2050	SACOL2086	-	SAUSA300_2050	-	thiE thiM thiD2 SACOL2086	-	-	-	TENA/THI-4 family protein	123.724	6.95098	-0.26	0.84	0.206216	-1.24628	0.212662	0.339594
SAUSA300_1021	SACOL1131	USA300HOU_1059	SAUSA300_1021	USA300HOU_1059	SACOL1131	-	stringent ctrl	-	hypothetical protein	988.495	9.94909	-0.23	0.85	0.189473	-1.23998	0.214983	0.343087
SAUSA300_2407	SACOL2472	USA300HOU_2454	SAUSA300_2407	cntF	SACOL2471 cntF cntD cnzC cntB cntA	AgrA	stringent ctrl	-	oligopeptide ABC transporter, ATP-binding protein	443.054	8.79134	-0.2	0.87	0.160172	-1.23909	0.215312	0.343398
SAUSA300_2255	SACOL2297	USA300HOU_2287	SAUSA300_2255	USA300HOU_2287	SACOL2297	-	-	-	monooxygenase family protein	3900.95	11.9296	0.13	1.09	0.105064	1.23505	0.216813	0.345576
SAUSA300_0038	SACOL0042	USA300HOU_0040	ccrA	ccrA	-	-	-	-	cassette chromosome recombinase A	107.665	6.75041	-0.27	0.83	0.216996	-1.23454	0.217003	0.345663
SAUSA300_0389	SACOL0461	USA300HOU_0414	guaA	guaA	xpt pbuX guaB guaA	-	stringent ctrl	-	GMP synthase	37182.1	15.1823	0.23	1.17	0.188207	1.23365	0.217335	0.345975
SAUSA300_1355	SACOL1504	USA300HOU_1402	aroA	aroA	SACOL1500 - SACOL1503 aroA aroB aroC	AgrA	stringent ctrl	-	3-phosphoshikimate 1-carboxyvinyltransferase	4394.87	12.1016	0.13	1.09	0.106589	1.2311	0.218285	0.347271
SAUSA300_0834	SACOL0932	USA300HOU_0890	SAUSA300_0834	ghrB	SACOL0930 pdxp ghrB	-	stringent ctrl	-	D-isomer specific 2-hydroxyacid dehydrogenase	4191.06	12.0331	0.13	1.09	0.105225	1.23031	0.218582	0.347528
SAUSA300_2235	SACOL2277	USA300HOU_2266	SAUSA300_2235	fhuD2	fhuD2	Fur	-	-	iron compound ABC transporter, iron compound-binding protein	4658.84	12.1858	-0.15	0.9	0.118653	-1.2296	0.218846	0.347732
SAUSA300_0020	SACOL0019	USA300HOU_0018	SAUSA300_0020	walR	walRKHI	GraRS	-	-	DNA-binding response regulator	3132.18	11.613	-0.13	0.91	0.102082	-1.2291	0.219033	0.347811
SAUSA300_0116	SACOL0098	USA300HOU_0125	sirB	sirB	sirABC	Fur	-	-	iron compound ABC transporter, permease protein SirB	543.123	9.08513	0.24	1.18	0.193404	1.22708	0.219794	0.348371
SAUSA300_1065	SACOL1184	USA300HOU_1110	SAUSA300_1065	eta	eta	-	-	-	exfoliative toxin A	290.846	8.18411	-0.21	0.86	0.168	-1.22742	0.219666	0.348371
SAUSA300_2331	SACOL2384	USA300HOU_2368	SAUSA300_2331	sarZ	sarZ	GraRS	-	-	transcriptional regulator, MarR family	4670.28	12.1893	0.16	1.12	0.129024	1.22755	0.219615	0.348371
SAUSA300_0159	SACOL0143	USA300HOU_0170	cap5H	cap5H	cap5ABCDEFGHIJKLMNOP	SigB	-	-	capsular polysaccharide biosynthesis protein Cap5H	39.8565	5.31674	-0.33	0.8	0.265621	-1.22473	0.220677	0.349553
SAUSA300_2244	SACOL2286	USA300HOU_2275	ureD	ureD	ureABCEFGD	GraRS	-	-	urease accessory protein UreD	341.086	8.41399	0.17	1.13	0.135547	1.22296	0.221344	0.350393
SAUSA300_0565	SACOL0629	USA300HOU_0576	SAUSA300_0565	USA300HOU_0576	SACOL0629	-	-	-	conserved hypothetical protein	1478.54	10.53	-0.21	0.86	0.168961	-1.22026	0.222368	0.351795
SAUSA300_0703	SACOL0778	USA300HOU_0742	SAUSA300_0703	ltaS	ltaS	-	-	-	sulfatase family protein	55299	15.755	-0.16	0.9	0.133933	-1.21817	0.223158	0.352739
SAUSA300_1329	SACOL1476	USA300HOU_1374	SAUSA300_1329	steT	steT ilvA1 ald	-	-	-	amino acid permease	225.737	7.8185	0.21	1.16	0.17222	1.21796	0.22324	0.352739
SAUSA300_0437	SACOL0506	USA300HOU_0464	SAUSA300_0437	USA300HOU_0464	metN1-SACOL0505-SACOL0506	CymR	-	-	NLPA lipoprotein	367.441	8.52137	-0.21	0.86	0.176035	-1.2165	0.223793	0.353394
SAUSA300_2220	SACOL2262	USA300HOU_2251	mobA	mobA	moaA mobA moaD moaE mobB moeA	MgrA	-	-	molybdopterin-guanine dinucleotide biosynthesis protein A	1372.45	10.4225	0.18	1.13	0.144638	1.21492	0.224395	0.354126
SAUSA300_2355	SACOL2408	USA300HOU_2391	SAUSA300_2355	USA300HOU_2391	SACOL2406 dsbA SACOL2408	GraRS	-	-	putative lipoprotein	445.939	8.8007	-0.17	0.89	0.142193	-1.21312	0.225084	0.354993
SAUSA300_2419	SACOL2485	USA300HOU_2466	SAUSA300_2419	USA300HOU_2466	SACOL2485 SACOL2486	-	-	-	conserved hypothetical protein	277.457	8.11612	-0.2	0.87	0.162379	-1.21092	0.225926	0.356101
SAUSA300_0884	SACOL0986	USA300HOU_0940	SAUSA300_0884	USA300HOU_0940	SACOL0986	MgrA	-	-	conserved hypothetical protein	3028.32	11.5643	0.19	1.14	0.16062	1.21049	0.226089	0.356139
SAUSA300_1757	SACOL1868	USA300HOU_1805	splB	splB	splF splE splD splC splB splA	AgrA	-	-	serine protease SplB	16.1875	4.01681	-0.48	0.72	0.398694	-1.20617	0.227753	0.358539
SAUSA300_2389	SACOL2449	USA300HOU_2433	SAUSA300_2389	USA300HOU_2433	SACOL2449	-	stringent ctrl	-	putative drug transporter	6824.93	12.7366	0.18	1.13	0.151671	1.20564	0.227954	0.358635
SAUSA300_2024	SACOL2056	USA300HOU_2061	rsbV	rsbV	sigB rsbW rsbV rsbU	SigB	-	-	anti-sigma-B factor, antagonist	3744.82	11.8707	0.14	1.1	0.118925	1.202	0.229365	0.360633
SAUSA300_0275	SACOL0268	USA300HOU_0294	SAUSA300_0275	USA300HOU_0294	SACOL0268	-	-	-	putative membrane protein	175.518	7.45548	-0.32	0.8	0.263375	-1.19957	0.230306	0.361889
SAUSA300_2242	SACOL2284	USA300HOU_2273	ureF	ureF	ureABCEFGD	GraRS	-	-	urease accessory protein UreF	182.139	7.5089	0.2	1.15	0.162654	1.19898	0.230536	0.362028
SAUSA300_0392	SACOL0465	USA300HOU_0419	SAUSA300_0392	USA300HOU_0419	SACOL0465	-	-	-	conserved hypothetical protein	57.1856	5.83758	0.34	1.27	0.28766	1.19597	0.231707	0.363644
SAUSA300_1759	SACOL1870	USA300HOU_1807	SAUSA300_1759	USA300HOU_1807	SACOL1870	-	-	-	conserved hypothetical protein	63.2612	5.98325	-0.3	0.81	0.25474	-1.19479	0.232171	0.364147
SAUSA300_2047	SACOL2083	-	thiE	-	thiE thiM thiD2 SACOL2086	-	-	-	thiamine-phosphate pyrophosphorylase	145.824	7.18809	0.29	1.22	0.241165	1.19331	0.232748	0.36483
SAUSA300_0176	SACOL0159	USA300HOU_0187	SAUSA300_0176	ssuC	ssuA ssuC SACOL0160	-	stringent ctrl	-	ABC transporter, permease protein	105.203	6.71703	-0.3	0.81	0.249057	-1.19284	0.232931	0.364892
SAUSA300_1861	SACOL1938	USA300HOU_1875	SAUSA300_1861	yfkK	SACOL1936 pepS yfkK	-	stringent ctrl	-	conserved hypothetical protein	713.99	9.47976	0.18	1.13	0.151943	1.19048	0.233857	0.366118
SAUSA300_0485	SACOL0551	USA300HOU_0501	SAUSA300_0485	divIC	rplY pth mfd SACOL0548 mazG SACOL0550 divIC	AgrA	stringent ctrl	-	cell-division initiation protein	2151.86	11.0714	-0.12	0.92	0.100908	-1.18988	0.234093	0.366264
SAUSA300_0219	SACOL0203	USA300HOU_0232	SAUSA300_0219	hptA	hptRSA	-	-	-	putative iron compound A C transporter, iron compound-binding protein	428.636	8.74361	-0.15	0.9	0.127629	-1.18828	0.234724	0.366933
SAUSA300_1295	SACOL1437	USA300HOU_1337	SAUSA300_1295	cspA	cspA	SarA	-	-	cold shock protein, CSD family	56821.9	15.7942	0.24	1.18	0.200873	1.18797	0.234844	0.366933
SAUSA300_2027	SACOL2060	USA300HOU_2065	alr	alr	alr acpS ydbS ydbS SACOL2064	-	-	-	alanine racemase	3921.35	11.9371	-0.11	0.93	0.0947737	-1.1877	0.234952	0.366933
SAUSA300_1888	SACOL1968	USA300HOU_1908	SAUSA300_1888	hisR	hisR	-	stringent ctrl	-	conserved hypothetical protein	5192.5	12.3422	0.14	1.1	0.117394	1.18586	0.235679	0.367843
SAUSA300_0045	-	USA300HOU_0047	SAUSA300_0045	-	-	-	-	-	HNH endonuclease family protein	101.119	6.65992	-0.25	0.84	0.209028	-1.17947	0.238213	0.371345
SAUSA300_1257	SACOL1398	USA300HOU_1296	msrR	msrR	msrR	-	-	-	peptide methionine sulfoxide reductase regulator MsrR	4778.01	12.2222	0.18	1.13	0.153324	1.17968	0.238127	0.371345
SAUSA300_1612	SACOL1711	USA300HOU_1656	tag	tag	tag	-	stringent ctrl	-	DNA-3-methyladenine glycosidase	722.137	9.49613	0.23	1.17	0.192816	1.1771	0.239155	0.372585
SAUSA300_0951	SACOL1057	USA300HOU_0996	sspA	sspA	sspA	-	-	-	V8 protease	158.315	7.30666	-0.22	0.86	0.187305	-1.17669	0.23932	0.372616
SAUSA300_0798	SACOL0884	USA300HOU_0849	SAUSA300_0798	metQ	metN2 metI2 metQ	CodY	-	-	ABC transporter, substrate-binding protein	1871.07	10.8696	0.29	1.22	0.243478	1.17588	0.239644	0.372893
SAUSA300_0402	-	USA300HOU_0430	SAUSA300_0402	ssl8	-	-	-	-	exotoxin	52.2526	5.70743	-0.34	0.79	0.289856	-1.17514	0.239937	0.372895
SAUSA300_1041	SACOL1152	USA300HOU_1077	SAUSA300_1041	cvpA	zapA cvpA	Rot	-	-	conserved hypothetical protein	1283.66	10.326	0.14	1.1	0.11974	1.17542	0.239828	0.372895
SAUSA300_0128	SACOL0110	USA300HOU_0137	SAUSA300_0128	USA300HOU_0137	SACOL0110	-	-	-	conserved hypothetical protein	274.15	8.09882	-0.22	0.86	0.191134	-1.17309	0.24076	0.37382
SAUSA300_0986	SACOL1094	USA300HOU_1028	SAUSA300_0986	cydA	cydA cydB	GraRS	-	-	cytochrome D ubiquinol oxidase, subunit I	1135.99	10.1497	-0.33	0.8	0.281074	-1.17293	0.240825	0.37382
SAUSA300_1035	SACOL1146	USA300HOU_1069	SAUSA300_1035	isdG	isdABCDEFG	Fur	-	-	conserved hypothetical protein	115.931	6.85713	0.26	1.2	0.223657	1.17097	0.241609	0.374436
SAUSA300_1481	SACOL1577	USA300HOU_0629	SAUSA300_1481	USA300HOU_0629	SACOL1575 SACOL1576 SACOL1577 SACOL1578	-	-	-	putative membrane protein	406.711	8.66786	-0.18	0.88	0.149825	-1.17136	0.241456	0.374436
SAUSA300_2285	SACOL2332	USA300HOU_2319	galM	galM	SACOL2331 galM ynfA	-	stringent ctrl	-	aldose 1-epimerase	2048.65	11.0005	0.14	1.1	0.118076	1.17084	0.241661	0.374436
SAUSA300_1769	SACOL1881	USA300HOU_1818	lukE	lukE	lukD lukE	-	-	-	leukotoxin LukE	50.9695	5.67156	-0.3	0.81	0.252824	-1.16801	0.242803	0.375977
SAUSA300_0713	SACOL0789	USA300HOU_0752	folE	queF	queF SACOL0790	LexA	-	-	GTP cyclohydrolase I	1955.28	10.9332	-0.19	0.88	0.16348	-1.16633	0.243483	0.376801
SAUSA300_2358	SACOL2411	USA300HOU_2394	SAUSA300_2358	tcyB	tcyABC	CymR	-	-	ABC transporter, permease protein	5173.14	12.3368	0.16	1.12	0.137254	1.16345	0.244647	0.378373
SAUSA300_0127	SACOL0109	USA300HOU_0136	SAUSA300_0127	USA300HOU_0136	SACOL0109	-	-	-	conserved hypothetical protein	126.525	6.98327	-0.21	0.86	0.183343	-1.1628	0.244909	0.378549
SAUSA300_2168	SACOL2203	USA300HOU_2205	SAUSA300_2168	clpA	clpA SACOL2204	-	-	-	conserved hypothetical protein	1305.27	10.3501	-0.16	0.9	0.136383	-1.15989	0.246095	0.380153
SAUSA300_0403	SACOL0473	USA300HOU_0431	SAUSA300_0403	ssl9	ssl9	SaeRS	-	-	exotoxin	64.0102	6.00023	-0.27	0.83	0.234394	-1.1593	0.246335	0.380294
SAUSA300_1332	SACOL1479	USA300HOU_1377	SAUSA300_1332	ypcP	ypcP SACOL1480	-	stringent ctrl	-	putative 5'-3' exonuclease	3290.49	11.6841	0.11	1.08	0.097469	1.15893	0.246487	0.380298
SAUSA300_0255	SACOL0246	USA300HOU_0272	SAUSA300_0255	lytR	lytS lytR	MgrA	-	-	sensory transduction protein LytR	868.923	9.76309	0.16	1.12	0.13444	1.15575	0.247784	0.382069
SAUSA300_2578	SACOL2665	USA300HOU_2643	SAUSA300_2578	USA300HOU_2643	SACOL2665	-	-	-	putative phage infection protein	9878.29	13.27	-0.12	0.92	0.106907	-1.15379	0.248586	0.383075
SAUSA300_0808	-	USA300HOU_0860	SAUSA300_0808	USA300HOU_0860	-	-	-	-	conserved hypothetical protein	9.73782	3.2836	-0.47	0.72	0.409034	-1.15064	0.24988	0.384836
SAUSA300_0085	SACOL0063	USA300HOU_0092	SAUSA300_0085	cstA	cstAB sqr	CstR	-	-	conserved hypothetical protein	211.295	7.72312	0.22	1.16	0.19048	1.14808	0.250937	0.386231
SAUSA300_2309	SACOL2359	USA300HOU_2345	SAUSA300_2309	hssS	hssRS lytT SACOL2361	GraRS	-	-	sensor histidine kinase	968.532	9.91966	0.13	1.09	0.117094	1.14535	0.252066	0.387735
SAUSA300_0320	SACOL0317	USA300HOU_0340	SAUSA300_0320	geh	geh	TraP	-	-	triacylglycerol lipase precursor	11618.6	13.5041	0.25	1.19	0.222422	1.14337	0.252885	0.388762
SAUSA300_0938	SACOL1042	-	SAUSA300_0938	-	SACOL1042 tarM	-	-	-	conserved hypothetical protein	477.8	8.90026	0.18	1.13	0.158673	1.14209	0.253416	0.389343
SAUSA300_0792	-	USA300HOU_0841	SAUSA300_0792	USA300HOU_0841	-	-	-	-	conserved hypothetical protein	141.358	7.14321	-0.26	0.84	0.226675	-1.14165	0.253598	0.389389
SAUSA300_1042	SACOL1153	USA300HOU_1078	SAUSA300_1042	polX	polX mutS2	-	stringent ctrl	-	DNA-dependent DNA polymerase family X	2389.86	11.2227	-0.15	0.9	0.132615	-1.14056	0.254052	0.389852
SAUSA300_1291	SACOL1433	USA300HOU_1333	SAUSA300_1291	dapL	dapL alr2 lysA	-	stringent ctrl	-	hippurate hydrolase	980.388	9.93721	-0.25	0.84	0.220944	-1.14011	0.254239	0.389904
SAUSA300_0748	SACOL0830	USA300HOU_0794	SAUSA300_0748	USA300HOU_0794	SACOL0830 SACOL0831 whiA	SigB	-	-	conserved hypothetical protein	2984.1	11.5431	0.11	1.08	0.0996564	1.13745	0.255351	0.39114
SAUSA300_1802	SACOL1909	USA300HOU_1846	SAUSA300_1802	USA300HOU_1846	SACOL1909	-	-	-	conserved hypothetical protein	820.35	9.6801	-0.25	0.84	0.215522	-1.13749	0.255332	0.39114
SAUSA300_0048	-	USA300HOU_0051	SAUSA300_0048	USA300HOU_0051	-	-	-	-	hypothetical protein	90.2565	6.49596	-0.25	0.84	0.219962	-1.13659	0.255712	0.391282
SAUSA300_1405	SACOL0366	USA300HOU_1454	SAUSA300_1405	USA300HOU_1454	SACOL0366 SACOL0367 SACOL0368 SACOL0369 SACOL0370	-	-	-	phiSLT ORF 101-like protein, terminase, small subunit	3.18273	1.67027	-0.48	0.72	0.418463	-1.1364	0.255789	0.391282
SAUSA300_1780	SACOL1885	USA300HOU_1822	SAUSA300_1780	USA300HOU_1822	SACOL1885	-	stringent ctrl	-	conserved hypothetical protein	1358.51	10.4078	-0.14	0.91	0.119134	-1.13613	0.255903	0.391282
SAUSA300_0137	SACOL0120	USA300HOU_0147	SAUSA300_0137	USA300HOU_0147	SACOL0120	-	-	-	transcriptional regulator, GntR family	706.597	9.46474	-0.14	0.91	0.121767	-1.13446	0.256602	0.391647
SAUSA300_2135	SACOL2166	USA300HOU_2168	SAUSA300_2135	htsB	htsABC	Fur	-	-	iron compound ABC transporter, permease protein	837.349	9.70969	0.18	1.13	0.154658	1.13516	0.256306	0.391647
SAUSA300_2579	SACOL2666	USA300HOU_2644	SAUSA300_2579	USA300HOU_2644	SACOL2666	SarA	-	-	N-acetylmuramoyl-L-alanine amidase domain protein	6136.12	12.5831	0.14	1.1	0.119572	1.13473	0.256488	0.391647
SAUSA300_0369	SACOL0440	USA300HOU_0390	SAUSA300_0369	USA300HOU_0390	SACOL0440	-	-	-	conserved hypothetical protein	151.036	7.23875	0.26	1.2	0.227353	1.13225	0.25753	0.392741
SAUSA300_1885	SACOL1965	USA300HOU_1905	ligA	ligA	camS ligA pcrA pcrB	-	stringent ctrl	-	DNA ligase	6916.86	12.7559	-0.11	0.93	0.0971996	-1.13202	0.257626	0.392741
SAUSA300_0598	SACOL0665	USA300HOU_0615	SAUSA300_0598	btuF	btuF fecD SACOL0667 SACOL0668 SACOL0669 SACOL0670	-	stringent ctrl	-	putative iron compound ABC transporter, iron compound-binding protein	1339.36	10.3873	-0.14	0.91	0.122182	-1.12936	0.258745	0.393742
SAUSA300_1327	SACOL1472	USA300HOU_1372	SAUSA300_1327	ebh	ebh	-	-	-	cell surface protein	3069.56	11.5838	0.15	1.11	0.130816	1.12958	0.258654	0.393742
SAUSA300_1466	SACOL1562	USA300HOU_1519	SAUSA300_1466	bfmBAA	bfmBB bfmAB bfmAA lpdA	GraRS	-	-	2-oxoisovalerate dehydrogenase, E1 component, alpha subunit	6121.99	12.5798	-0.11	0.93	0.0993359	-1.12988	0.258527	0.393742
SAUSA300_2023	SACOL2055	USA300HOU_2060	rsbW	rsbW	sigB rsbW rsbV rsbU	SigB	-	-	anti-sigma-B factor, serine-protein kinase	4922.91	12.2653	0.13	1.09	0.112183	1.1281	0.259276	0.394315
SAUSA300_1729	SACOL1836	USA300HOU_1776	SAUSA300_1729	USA300HOU_1776	SACOL1836	-	-	-	conserved hypothetical protein	8399.14	13.036	0.12	1.09	0.107825	1.12248	0.261658	0.397661
SAUSA300_2438	SACOL2507	USA300HOU_2488	sarU	sarU	sarU	-	-	-	staphylococcal accessory regulator U	14.0241	3.80983	-0.43	0.74	0.386337	-1.12218	0.261787	0.397661
SAUSA300_2509	SACOL2587	USA300HOU_2566	SAUSA300_2509	acrA	acrA	-	stringent ctrl	-	transcriptional regulator, TetR family	246.33	7.94445	0.16	1.12	0.145813	1.12091	0.262327	0.398244
SAUSA300_0099	SACOL0078	USA300HOU_0108	plc	plc	plc	TraP	-	-	1-phosphatidylinositol phosphodiesterase	190.603	7.57443	-0.2	0.87	0.180063	-1.11755	0.263761	0.400184
SAUSA300_0660	SACOL0734	USA300HOU_0697	SAUSA300_0660	USA300HOU_0697	SACOL0733 SACOL0734	-	stringent ctrl	-	conserved hypothetical protein	1575.19	10.6213	0.15	1.11	0.133776	1.11717	0.26392	0.400187
SAUSA300_1266	SACOL1407	USA300HOU_1306	trpF	trpF	trpE trpG trpD trpC trpF trpB trpA	CodY	-	-	N-(5'phosphoribosyl)anthranilate isomerase	29.0228	4.85911	-0.35	0.78	0.312604	-1.1165	0.264209	0.400388
SAUSA300_1367	SACOL1518	USA300HOU_1415	cmk	cmk	cmk	-	-	-	cytidylate kinase	1945.62	10.926	-0.14	0.91	0.123907	-1.11364	0.265435	0.402008
SAUSA300_0872	SACOL0974	USA300HOU_0928	SAUSA300_0872	USA300HOU_0928	SACOL0974	-	stringent ctrl	-	conserved hypothetical protein	1517.08	10.5671	0.13	1.09	0.117618	1.11015	0.266933	0.404037
SAUSA300_2529	SACOL2609	USA300HOU_2587	SAUSA300_2529	phnB	phnB	MgrA	-	-	conserved hypothetical protein	2348.12	11.1973	0.16	1.12	0.143363	1.10841	0.267683	0.404931
SAUSA300_1105	SACOL1224	USA300HOU_1150	priA	priA	coaBC priA	-	stringent ctrl	-	primosomal protein N`	4567.76	12.1573	0.13	1.09	0.113842	1.10669	0.268429	0.405821
SAUSA300_2557	SACOL2644	USA300HOU_2622	SAUSA300_2557	USA300HOU_2622	SACOL2643 SACOL2644	-	-	-	ABC transporter protein	230.648	7.84955	0.21	1.16	0.187729	1.106	0.268728	0.406032
SAUSA300_0003	SACOL0003	USA300HOU_0003	SAUSA300_0003	yaaA	yaaA recF gyrB gyrA	AgrA	stringent ctrl	-	conserved hypothetical protein	2380	11.2167	0.15	1.11	0.135676	1.10187	0.270517	0.408494
SAUSA300_1057	SACOL1172	USA300HOU_1098	SAUSA300_1057	USA300HOU_1098	SACOL1172	-	-	-	conserved hypothetical protein	1836.14	10.8425	0.16	1.12	0.142087	1.09999	0.271335	0.409487
SAUSA300_1023	SACOL1133	USA300HOU_1061	SAUSA300_1023	rsmD	rsmD kdtB	Rot	stringent ctrl	-	conserved hypothetical protein	2278.59	11.1539	-0.16	0.9	0.141977	-1.09908	0.271735	0.409725
SAUSA300_1059	SACOL1178	USA300HOU_1103	SAUSA300_1059	ssl12	ssl12 ssl13 ssl14	-	-	-	putative exotoxin 1	50.0752	5.64603	0.29	1.22	0.265283	1.09855	0.271964	0.409725
SAUSA300_2432	SACOL2500	USA300HOU_2481	SAUSA300_2432	mutT	SACOL2499 mutT	-	-	-	hydrolase, MutT/nudix family	411.381	8.68433	-0.17	0.89	0.151094	-1.09853	0.271974	0.409725
SAUSA300_1148	SACOL1272	USA300HOU_1186	codY	codY	xerC hslV hslU codY	GraRS	-	-	GTP-sensing transcriptional pleiotropic repressor CodY	6715.97	12.7134	0.11	1.08	0.0960793	1.09695	0.272662	0.410355
SAUSA300_2374	SACOL2430	USA300HOU_2412	SAUSA300_2374	USA300HOU_2412	SACOL2430 msbA3	GraRS	-	-	ABC transporter, ATP-binding/permease protein	176.272	7.46166	-0.2	0.87	0.181038	-1.09684	0.272713	0.410355
SAUSA300_1264	SACOL1405	USA300HOU_1304	trpD	trpD	trpE trpG trpD trpC trpF trpB trpA	CodY	-	-	anthranilate phosphoribosyltransferase	63.2542	5.98309	-0.29	0.82	0.260732	-1.09382	0.274032	0.412096
SAUSA300_0289	SACOL0282	USA300HOU_0308	SAUSA300_0289	esaG	esaG	-	-	-	conserved hypothetical protein	1960.74	10.9372	-0.12	0.92	0.113546	-1.0932	0.274306	0.412265
SAUSA300_0915	SACOL1019	USA300HOU_0972	SAUSA300_0915	fes	fes	-	-	-	conserved hypothetical protein	739.347	9.53011	-0.18	0.88	0.162061	-1.08976	0.275818	0.414295
SAUSA300_0422	SACOL0489	USA300HOU_0450	SAUSA300_0422	USA300HOU_0450	lpl2 SACOL0487 SACOL0488 SACOL0489	TraP	-	-	conserved hypothetical protein	397.14	8.6335	-0.17	0.89	0.153234	-1.08469	0.278057	0.417168
SAUSA300_0843	SACOL0943	USA300HOU_0901	SAUSA300_0843	sufA	SACOL0942 sufA	-	-	-	conserved hypothetical protein	1615.93	10.6582	0.17	1.13	0.158903	1.08488	0.277976	0.417168
SAUSA300_0902	SACOL1005	USA300HOU_0958	pepF	pepF	SACOL1004 pepF	GraRS	-	-	oligoendopeptidase F	3684.54	11.8473	0.18	1.13	0.168792	1.08248	0.279039	0.418394
SAUSA300_2061	SACOL2098	USA300HOU_2096	atpH	atpH	atpCDGAHFEBI mnaA upp glyA ywlG	GraRS	-	-	ATP synthase F1, delta subunit	20255.8	14.306	-0.15	0.9	0.136191	-1.08053	0.279906	0.419449
SAUSA300_2572	SACOL2659	USA300HOU_2637	aur	aur	aur	SigB	-	-	zinc metalloproteinase aureolysin	338.409	8.40263	-0.17	0.89	0.160529	-1.07734	0.28133	0.421335
SAUSA300_1324	SACOL1468	USA300HOU_1369	SAUSA300_1324	USA300HOU_1369	SACOL1468	-	stringent ctrl	-	putative membrane protein	1042.21	10.0254	-0.14	0.91	0.12964	-1.07635	0.281769	0.421732
SAUSA300_1494	SACOL1591	USA300HOU_1534	SAUSA300_1494	lipM	lipM	-	-	-	conserved hypothetical protein	2965.35	11.534	0.12	1.09	0.112407	1.07601	0.281925	0.421732
SAUSA300_1121	SACOL1242	USA300HOU_1164	SAUSA300_1121	fapR	fapR plsX fabDG	FapR	-	-	conserved hypothetical protein	5964.72	12.5422	-0.19	0.88	0.179906	-1.07541	0.282191	0.421883
SAUSA300_0305	SACOL0301	USA300HOU_0324	SAUSA300_0305	USA300HOU_0324	SACOL0301	-	-	-	formate/nitrite transporter family protein	203.192	7.6667	0.19	1.14	0.174215	1.07416	0.282753	0.422475
SAUSA300_1585	SACOL1683	USA300HOU_1626	SAUSA300_1585	USA300HOU_1626	SACOL1683	-	stringent ctrl	-	conserved hypothetical protein	3492.95	11.7702	-0.14	0.91	0.131439	-1.07282	0.283353	0.423125
SAUSA300_1245	SACOL1384	-	opuD	-	opuD1	-	-	-	glycine betaine transporter opuD	22899.7	14.483	-0.11	0.93	0.104528	-1.0722	0.283628	0.423289
SAUSA300_0557	SACOL0619	USA300HOU_0566	SAUSA300_0557	USA300HOU_0566	SACOL0619	-	stringent ctrl	-	HAD-superfamily hydrolase, subfamily IA, variant 1	650.707	9.34586	0.18	1.13	0.171918	1.07169	0.283859	0.423386
SAUSA300_1941	-	USA300HOU_1971	SAUSA300_1941	USA300HOU_1971	-	-	-	-	phi77 ORF003-like protein, phage terminase, large subunit	56.1066	5.8101	0.26	1.2	0.244273	1.07039	0.284446	0.423766
SAUSA300_2508	-	-	SAUSA300_2508	-	-	-	-	-	conserved hypothetical protein	10.0008	3.32204	-0.42	0.75	0.393102	-1.07046	0.284411	0.423766
SAUSA300_2643	SACOL2735	USA300HOU_2712	SAUSA300_2643	noc	noc gidB gidA trmE	-	stringent ctrl	-	putative chromosome partioning protein, ParB family	3463.38	11.758	-0.13	0.91	0.117653	-1.06887	0.285126	0.424533
SAUSA300_0406	SACOL0477	USA300HOU_0434	SAUSA300_0406	hsdS1	hsdM1 hsdS1	-	-	-	putative restriction/modification system specificity protein	1948.08	10.9278	-0.12	0.92	0.115542	-1.06708	0.285938	0.425493
SAUSA300_2001	SACOL2037	USA300HOU_2043	SAUSA300_2001	mutS	mutS	-	-	-	DNA mismatch repair protein-like protein	867.602	9.76089	0.13	1.09	0.119102	1.06417	0.287252	0.427199
SAUSA300_0269	SACOL0262	USA300HOU_0288	SAUSA300_0269	USA300HOU_0288	SACOL0262	-	-	-	choloylglycine hydrolase family protein	255.46	7.99695	0.2	1.15	0.184525	1.06316	0.287711	0.427634
SAUSA300_1930	-	USA300HOU_1959	SAUSA300_1930	USA300HOU_1959	-	-	-	-	phi77 ORF001-like protein, phage tail tape measure protein	137.535	7.10365	-0.24	0.85	0.229559	-1.06274	0.287901	0.427667
SAUSA300_2151	SACOL2182	USA300HOU_2184	lacF	lacF	lacGEFDCBA SACOL2187	MgrA	-	-	PTS system, lactose-specific IIA component	8.91375	3.15603	0.44	1.36	0.409939	1.06229	0.288102	0.427717
SAUSA300_1402	SACOL0369	USA300HOU_1451	SAUSA300_1402	USA300HOU_1451	SACOL0366 SACOL0367 SACOL0368 SACOL0369 SACOL0370	-	-	-	phiSLT ORF257-like protein, putative prophage protease	29.9571	4.90483	0.33	1.26	0.311221	1.06106	0.288663	0.428084
SAUSA300_1648	SACOL1749	USA300HOU_1688	SAUSA300_1648	maeB	maeB	-	-	-	putative NADP-dependent malic enzyme	5422.66	12.4048	-0.13	0.91	0.125258	-1.06101	0.288684	0.428084
SAUSA300_2571	SACOL2658	USA300HOU_2636	argR	argR	argR	-	-	-	arginine repressor	29.5935	4.88721	-0.37	0.77	0.345245	-1.06011	0.289096	0.428446
SAUSA300_1515	SACOL1612	USA300HOU_1557	SAUSA300_1515	znuB	znuCB zur	Zur	-	-	ABC transporter, permease protein	1940.29	10.9221	-0.16	0.9	0.151433	-1.05839	0.289876	0.429352
SAUSA300_0006	SACOL0006	USA300HOU_0006	gyrA	gyrA	yaaA recF gyrB gyrA	AgrA	stringent ctrl	-	DNA gyrase, A subunit	25386.4	14.6318	0.11	1.08	0.104595	1.05655	0.290717	0.430349
SAUSA300_0425	SACOL0494	USA300HOU_0457	SAUSA300_0425	mpsA	mpsBA	AgrA	stringent ctrl	-	NADH dehydrogenase I, F subunit	2558.18	11.3209	-0.17	0.89	0.156396	-1.05569	0.29111	0.430681
SAUSA300_0616	SACOL0686	USA300HOU_0649	SAUSA300_0616	mnhG	SACOL0678 mnhABCDEFG	TraP	-	-	putative Na+/H+ antiporter, MnhG component	59.2527	5.88881	0.27	1.21	0.253908	1.05445	0.291676	0.431032
SAUSA300_1732	SACOL1839	USA300HOU_1779	SAUSA300_1732	tnp2	tnp2	-	-	-	putative transposase	358.734	8.48677	-0.21	0.86	0.198635	-1.05407	0.291853	0.431032
SAUSA300_2219	SACOL2261	USA300HOU_2250	moaA	moaA	moaA mobA moaD moaE mobB moeA	MgrA	-	-	molybdenum cofactor biosynthesis protein A	3490.16	11.7691	0.12	1.09	0.112059	1.05417	0.291804	0.431032
SAUSA300_0348	SACOL0418	USA300HOU_0368	SAUSA300_0348	tatA	tatAC	Fur	-	-	twin-arginine translocation protein, TatA/E family	563.122	9.1373	0.17	1.13	0.163007	1.05335	0.29218	0.431264
SAUSA300_1950	-	USA300HOU_1981	SAUSA300_1950	USA300HOU_1981	-	-	-	-	conserved hypothetical phage protein	4.59581	2.20032	0.44	1.36	0.421442	1.05102	0.293248	0.432341
SAUSA300_2409	SACOL2474	USA300HOU_2456	SAUSA300_2409	cnzC	SACOL2471 cntF cntD cnzC cntB cntA	AgrA	stringent ctrl	-	oligopeptide ABC transporter, permease protein	214.335	7.74372	0.17	1.13	0.164901	1.0513	0.293119	0.432341
SAUSA300_2607	SACOL2698	USA300HOU_2675	hisA	hisA	hisI hisF hisA hisH hisB hisC hisD hisG hisZ	HisR	stringent ctrl	-	phosphoribosylformimino-5-aminoimidazole carboxamide ribotide isomerase hisA	57.3982	5.84293	-0.3	0.81	0.286793	-1.04979	0.293813	0.432926
SAUSA300_0163	SACOL0147	USA300HOU_0174	cap5L	cap5L	cap5ABCDEFGHIJKLMNOP	SigB	-	-	capsular polysaccharide biosynthesis protein Cap5L	207.173	7.69469	0.21	1.16	0.198943	1.04166	0.297568	0.438205
SAUSA300_2388	SACOL2448	USA300HOU_2432	panE	panE	panE	-	-	-	2-dehydropantoate 2-reductase	2008.61	10.972	0.16	1.12	0.14905	1.04083	0.297956	0.438523
SAUSA300_0057	-	USA300HOU_0062	SAUSA300_0057	USA300HOU_0062	-	-	-	-	conserved hypothetical protein	15.6624	3.96923	-0.4	0.76	0.381849	-1.03829	0.299137	0.440008
SAUSA300_0134	SACOL0117	USA300HOU_0144	SAUSA300_0134	USA300HOU_0144	cap8H cps2H SACOL0117	MgrA	-	-	polysaccharide extrusion protein	644.752	9.3326	-0.13	0.91	0.124675	-1.0347	0.300809	0.441959
SAUSA300_2064	SACOL2101	USA300HOU_2099	atpB	atpB	atpCDGAHFEBI mnaA upp glyA ywlG	GraRS	-	-	ATP synthase F0, A subunit	24348.1	14.5715	-0.14	0.91	0.13331	-1.03489	0.300722	0.441959
SAUSA300_0797	SACOL0883	USA300HOU_0848	SAUSA300_0797	metI2	metN2 metI2 metQ	CodY	-	-	ABC transporter permease protein	981.752	9.93922	0.25	1.19	0.243403	1.0341	0.301089	0.442117
SAUSA300_1008	SACOL1117	-	SAUSA300_1008	-	SACOL1117	-	-	-	conserved hypothetical protein	1526.18	10.5757	0.21	1.16	0.201273	1.03308	0.301568	0.442546
SAUSA300_2230	SACOL2272	USA300HOU_2261	modA	modA	moaB moeB modC modB modA	MgrA	-	-	molybdenum ABC transporter, molybdenum-binding protein ModA	2034.44	10.9904	0.11	1.08	0.104635	1.03273	0.301728	0.442546
SAUSA300_2513	SACOL2591	USA300HOU_2570	SAUSA300_2513	nrmA	SACOL2590 nrmA SACOL2592	-	-	-	conserved hypothetical protein	242.366	7.92105	-0.19	0.88	0.183742	-1.03086	0.302604	0.443576
SAUSA300_0632	SACOL0703	USA300HOU_0667	SAUSA300_0632	USA300HOU_0667	SACOL0703	-	stringent ctrl	-	conserved hypothetical protein	1837.13	10.8432	0.1	1.07	0.0983771	1.02986	0.303074	0.44401
SAUSA300_0602	SACOL0669	USA300HOU_0619	SAUSA300_0602	USA300HOU_0619	btuF fecD SACOL0667 SACOL0668 SACOL0669 SACOL0670	-	stringent ctrl	-	conserved hypothetical protein	14314.4	13.8052	-0.16	0.9	0.156716	-1.0264	0.304704	0.445957
SAUSA300_2222	SACOL2264	USA300HOU_2253	moaE	moaE	moaA mobA moaD moaE mobB moeA	MgrA	-	-	molybdopterin converting factor, subunit 2	952.72	9.89591	-0.13	0.91	0.124519	-1.0263	0.304752	0.445957
SAUSA300_1184	SACOL1310	USA300HOU_1223	SAUSA300_1184	USA300HOU_1223	SACOL1310	-	-	-	conserved hypothetical protein	352.589	8.46184	0.17	1.13	0.170995	1.01983	0.307807	0.45017
SAUSA300_0378	SACOL0450	USA300HOU_0402	SAUSA300_0378	USA300HOU_0402	SACOL0450	-	stringent ctrl	-	conserved hypothetical protein	432.958	8.75808	-0.16	0.9	0.158178	-1.01868	0.308354	0.450713
SAUSA300_0726	SACOL0805	USA300HOU_0769	SAUSA300_0726	USA300HOU_0769	SACOL0805	-	stringent ctrl	-	glycerate kinase family protein	2860.56	11.4821	-0.15	0.9	0.147921	-1.01459	0.310302	0.4533
SAUSA300_2225	SACOL2267	USA300HOU_2256	moaC	moaC	moaC	-	-	-	molybdenum cofactor biosynthesis protein C	1495.19	10.5461	-0.17	0.89	0.164765	-1.01128	0.311883	0.45535
SAUSA300_0160	SACOL0144	USA300HOU_0171	cap5I	cap5I	cap5ABCDEFGHIJKLMNOP	SigB	-	-	capsular polysaccharide biosynthesis protein Cap5I	91.583	6.51701	0.2	1.15	0.199535	1.01045	0.31228	0.455668
SAUSA300_1739	SACOL1846	USA300HOU_1786	SAUSA300_1739	USA300HOU_1786	SACOL1846	-	-	-	conserved hypothetical protein	1620.87	10.6626	-0.12	0.92	0.122341	-1.00719	0.313845	0.45743
SAUSA300_2044	SACOL2079	USA300HOU_2083	cls	cls2	cls2 SACOL2080	-	-	-	cardiolipin synthetase	4130.45	12.0121	0.12	1.09	0.11516	1.00736	0.313762	0.45743
SAUSA300_0444	SACOL0513	USA300HOU_0471	gltC	gltC	gltC	-	-	-	LysR family regulatory protein	200.584	7.64806	0.19	1.14	0.193309	1.00543	0.314692	0.458188
SAUSA300_0612	SACOL0681	USA300HOU_0645	SAUSA300_0612	mnhC	SACOL0678 mnhABCDEFG	TraP	-	-	putative Na+/H+ antiporter, MnhC component	6.45679	2.69082	-0.42	0.75	0.418484	-1.00536	0.314724	0.458188
SAUSA300_0242	SACOL0233	USA300HOU_0259	gutB	gutB	gatC gutB SACOL0234 gatD	-	-	-	sorbitol dehydrogenase	86.1747	6.42919	0.23	1.17	0.224159	1.00484	0.314976	0.458294
SAUSA300_1919	-	USA300HOU_1946	SAUSA300_1919	scn	-	-	-	-	conserved hypothetical protein	7765.46	12.9229	-0.11	0.93	0.113853	-1.00212	0.316283	0.459934
SAUSA300_1747	SACOL1854	USA300HOU_1794	SAUSA300_1747	USA300HOU_1794	SACOL1854	-	-	-	conserved hypothetical protein	151.724	7.24531	-0.21	0.86	0.208516	-1.00073	0.316957	0.460651
SAUSA300_2216	SACOL2256	USA300HOU_2246	SAUSA300_2216	marR	marR SACOL2257	-	-	-	transcriptional regulator, MarR family	154.449	7.27098	-0.23	0.85	0.232075	-0.999417	0.317593	0.461313
SAUSA300_1234	SACOL1370	-	rpmN	-	rpsN1	-	-	Translation	30S ribosomal protein S14-2	431.573	8.75346	-0.15	0.9	0.152752	-0.996951	0.318788	0.462787
SAUSA300_2576	SACOL2663	USA300HOU_2641	SAUSA300_2576	manP	SACOL2662 manP pmi	-	stringent ctrl	-	phosphotransferase system, fructose-specific IIABC component	1155.13	10.1738	0.15	1.11	0.151608	0.996047	0.319227	0.463161
SAUSA300_0806	-	USA300HOU_0858	SAUSA300_0806	USA300HOU_0858	-	-	-	-	conserved hypothetical protein	9.29725	3.2168	-0.41	0.75	0.414112	-0.994757	0.319854	0.463655
SAUSA300_2584	SACOL2671	USA300HOU_2649	SAUSA300_2584	secA2	gtfAB secA2 asp3 asp2 asp1	SigB	-	-	preprotein translocase, secA protein	1144.89	10.161	-0.15	0.9	0.152484	-0.9946	0.319931	0.463655
SAUSA300_2372	SACOL2427	USA300HOU_2410	bioA	bioA	bioWFBAD	SigB	-	-	adenosylmethionine-8-amino-7-oxononanoate transaminase	55.3981	5.79177	-0.25	0.84	0.248038	-0.993611	0.320412	0.464089
SAUSA300_2538	SACOL2619	USA300HOU_2595	SAUSA300_2538	USA300HOU_2595	SACOL2619	CodY	stringent ctrl	-	amino acid permease family protein	4140.14	12.0155	-0.25	0.84	0.256662	-0.989097	0.322616	0.467016
SAUSA300_0396	SACOL0469	USA300HOU_0423	set7	ssl2	ssl2	-	-	-	exotoxin 7	42.6994	5.41614	0.27	1.21	0.277606	0.987519	0.323388	0.467869
SAUSA300_1356	SACOL1505	USA300HOU_1403	aroB	aroB	SACOL1500 - SACOL1503 aroA aroB aroC	AgrA	stringent ctrl	-	3-dehydroquinate synthase	2102.85	11.0381	0.12	1.09	0.125292	0.986933	0.323676	0.46802
SAUSA300_1599	SACOL1698	USA300HOU_1642	SAUSA300_1599	thrR	yajC tgt queA ruvB ruvA thrR obgE	-	stringent ctrl	-	ACT domain protein PheB	2235.47	11.1264	-0.16	0.9	0.15901	-0.983491	0.325366	0.470198
SAUSA300_1423	-	USA300HOU_1473	polA	USA300HOU_1473	-	-	-	-	phage related DNA polymerase, family A	8.61145	3.10626	0.4	1.32	0.409801	0.97983	0.32717	0.472271
SAUSA300_2035	SACOL2070	USA300HOU_2074	kdpD	kdpD	kdpD kdpE	-	-	-	sensor histidine kinase, KdpD	257.64	8.00921	0.2	1.15	0.200867	0.979885	0.327143	0.472271
SAUSA300_0469	SACOL0535	USA300HOU_0492	SAUSA300_0469	rnmV	metS ycfH rnmV ksgA	-	stringent ctrl	-	primase-related protein	1370.42	10.4204	-0.11	0.93	0.110785	-0.978155	0.327998	0.473198
SAUSA300_0910	SACOL1013	USA300HOU_0966	mgtE	mgtE	SACOL1009 relA1 ppnK yjbO mgtE cpaA	MgrA	-	-	magnesium transporter	3076.72	11.5872	0.1	1.07	0.0989644	0.977693	0.328226	0.473261
SAUSA300_0005	SACOL0005	USA300HOU_0005	gyrB	gyrB	yaaA recF gyrB gyrA	AgrA	stringent ctrl	-	DNA gyrase, B subunit	15389.3	13.9096	-0.09	0.94	0.0911402	-0.975033	0.329544	0.474893
SAUSA300_1304	SACOL1447	USA300HOU_1346	SAUSA300_1304	USA300HOU_1346	SACOL1446 SACOL1447	-	-	-	conserved hypothetical protein	3868.22	11.9175	0.12	1.09	0.123566	0.973587	0.330262	0.475659
SAUSA300_0325	SACOL0395	USA300HOU_0345	SAUSA300_0325	gcvH-L	SACOL0394 gcvH-L SACOL0396 sirTM lplA2	-	stringent ctrl	-	glycine cleavage H-protein	192.111	7.58579	-0.18	0.88	0.179964	-0.9729	0.330603	0.475882
SAUSA300_0918	SACOL1022	USA300HOU_0975	SAUSA300_0918	ugtP	ltaA ugtP	-	stringent ctrl	-	conserved hypothetical protein	4525.96	12.144	-0.11	0.93	0.11564	-0.970597	0.331749	0.477263
SAUSA300_1647	SACOL1748	USA300HOU_1687	accD	accD	accA accD	SarA	-	-	acetyl-CoA carboxylase, carboxyl transferase, beta subunit	5382.09	12.394	-0.1	0.93	0.106893	-0.969647	0.332222	0.477675
SAUSA300_1718	SACOL1823	USA300HOU_1763	arsB	arsB	arsR arsB arsC	-	-	-	aresenical pump membrane protein	999.594	9.9652	0.15	1.11	0.150614	0.968796	0.332647	0.478016
SAUSA300_2062	SACOL2099	USA300HOU_2097	atpF	atpF	atpCDGAHFEBI mnaA upp glyA ywlG	GraRS	-	-	ATP synthase F0, B subunit	16089.1	13.9738	-0.12	0.92	0.122848	-0.967676	0.333206	0.478551
SAUSA300_1102	SACOL1221	USA300HOU_1147	gmk	gmk	gmk rpoZ	-	-	-	guanylate kinase	7614.44	12.8945	-0.12	0.92	0.124041	-0.962848	0.335624	0.481752
SAUSA300_0746	SACOL0828	USA300HOU_0791	SAUSA300_0746	USA300HOU_0791	hprK lgt maa SACOL0828	GraRS	-	-	TPR domain protein	3285.31	11.6818	0.1	1.07	0.109071	0.961084	0.33651	0.482482
SAUSA300_0895	SACOL0999	USA300HOU_0952	oppB	opp-4B	opp-4A opp-4D opp-4F opp-4B opp-4C	GraRS	-	-	oligopeptide ABC transporter, permease protein	44.5142	5.47619	0.27	1.21	0.281734	0.961237	0.336433	0.482482
SAUSA300_1238	SACOL1376	-	SAUSA300_1238	-	SACOL1376	-	-	-	conserved hypothetical protein	950.521	9.89257	-0.12	0.92	0.123081	-0.960207	0.336951	0.482844
SAUSA300_0994	SACOL1103	USA300HOU_1037	pdhB	pdhB	pdhA pdhB pdhC pdhD	PDH	-	-	pyruvate dehydrogenase E1 component, beta subunit	42221.7	15.3657	-0.13	0.91	0.130963	-0.959278	0.337419	0.483243
SAUSA300_0001	SACOL0001	USA300HOU_0001	dnaA	dnaA	dnaA	-	stringent ctrl	-	chromosomal replication initiator protein DnaA	13329.1	13.7023	-0.12	0.92	0.128638	-0.956796	0.33867	0.484149
SAUSA300_0519	SACOL0580	USA300HOU_0527	SAUSA300_0519	sigH	sigH	-	stringent ctrl	-	conserved hypothetical protein	1395.72	10.4468	-0.12	0.92	0.122477	-0.956985	0.338575	0.484149
SAUSA300_1374	SACOL1526	USA300HOU_1423	SAUSA300_1374	ribU	ribU	-	-	-	conserved hypothetical protein	4590.73	12.1645	0.25	1.19	0.260148	0.95577	0.339188	0.484149
SAUSA300_1426	-	USA300HOU_1476	SAUSA300_1426	USA300HOU_1476	-	-	-	-	conserved hypothetical phage protein	1.02462	0.0350875	0.28	1.21	0.295605	0.956969	0.338583	0.484149
SAUSA300_1609	SACOL1708	USA300HOU_1653	SAUSA300_1609	comC	radC comC	-	-	-	type III leader peptidase family protein	70.0159	6.12961	-0.21	0.86	0.220129	-0.95612	0.339012	0.484149
SAUSA300_2356	SACOL2409	USA300HOU_2392	fmhA	fmhA	fmhA	-	stringent ctrl	-	fmhA protein	716.115	9.48405	-0.19	0.88	0.194439	-0.95612	0.339011	0.484149
SAUSA300_0533	SACOL0594	USA300HOU_0541	tuf	tuf	rplL3 rpsL rpsG fusA tuf	Translation	-	Translation	translation elongation factor Tu	255267	17.9616	-0.12	0.92	0.127817	-0.954466	0.339848	0.484598
SAUSA300_1527	SACOL1624	USA300HOU_1568	era	era	recO era cdd dgkA ybeY phoH	-	stringent ctrl	-	GTP-binding protein Era	3730.43	11.8651	-0.1	0.93	0.10396	-0.954398	0.339882	0.484598
SAUSA300_0614	SACOL0684	USA300HOU_0647	SAUSA300_0614	mnhE	SACOL0678 mnhABCDEFG	TraP	-	-	putative Na+/H+ antiporter, MnhE component	35.4493	5.14769	0.27	1.21	0.283618	0.953721	0.340225	0.484816
SAUSA300_0654	SACOL0726	USA300HOU_0689	sarX	sarX	SACOL0725 sarX	GraRS	-	-	staphylococcal accessory protein X	364.042	8.50796	0.19	1.14	0.196983	0.947891	0.343185	0.488224
SAUSA300_2408	SACOL2473	USA300HOU_2455	SAUSA300_2408	cntD	SACOL2471 cntF cntD cnzC cntB cntA	AgrA	stringent ctrl	-	oligopeptide ABC transporter, ATP-binding protein	483.703	8.91798	-0.17	0.89	0.175669	-0.948419	0.342916	0.488224
SAUSA300_2450	SACOL2522	USA300HOU_2500	SAUSA300_2450	USA300HOU_2500	SACOL2522	GraRS	-	-	DedA family protein	1150.13	10.1676	0.16	1.12	0.164558	0.947881	0.34319	0.488224
SAUSA300_2328	SACOL2381	USA300HOU_2365	SAUSA300_2328	USA300HOU_2365	SACOL2381	-	-	-	conserved hypothetical protein	1980.14	10.9514	0.12	1.09	0.130906	0.94729	0.343491	0.488381
SAUSA300_0081	SACOL0058	USA300HOU_0087	SAUSA300_0081	-	SACOL0058	-	-	-	conserved hypothetical protein	2543	11.3123	-0.12	0.92	0.129518	-0.94623	0.344031	0.488384
SAUSA300_0238	SACOL0228	USA300HOU_0255	SAUSA300_0238	bglG	blgG SACOL0229 gatB	-	-	-	transcriptional antiterminator, BglG family	65.5917	6.03544	-0.24	0.85	0.253943	-0.945889	0.344205	0.488384
SAUSA300_0252	SACOL0243	USA300HOU_0269	SAUSA300_0252	tarS	tarIJLS	Rot	stringent ctrl	-	glycosyl transferase, group 2 family protein	19075.8	14.2195	-0.1	0.93	0.101349	-0.946244	0.344024	0.488384
SAUSA300_1449	SACOL1542	USA300HOU_1500	SAUSA300_1449	nudF	nudF	-	-	-	MutT/nudix family protein	463.443	8.85625	-0.15	0.9	0.160693	-0.945785	0.344258	0.488384
SAUSA300_2483	SACOL2560	USA300HOU_2539	SAUSA300_2483	mvaA	mvaA	-	stringent ctrl	-	hydroxymethylglutaryl-CoA reductase	2625.47	11.3584	-0.12	0.92	0.1295	-0.94222	0.34608	0.490696
SAUSA300_1708	SACOL1812	USA300HOU_1753	rot	rot	rot	GraRS	-	-	staphylococcal accessory regulator Rot	15323.6	13.9035	0.16	1.12	0.166581	0.940161	0.347135	0.491919
SAUSA300_0669	SACOL0743	USA300HOU_0706	SAUSA300_0669	uppP	uppP	-	stringent ctrl	-	undecaprenol kinase	9468.31	13.2089	0.16	1.12	0.172616	0.93842	0.348029	0.492366
SAUSA300_0740	SACOL0821	USA300HOU_0784	SAUSA300_0740	yfbR	yfbR csbA	-	stringent ctrl	-	conserved hypothetical protein	1402.21	10.4535	0.11	1.08	0.113316	0.938987	0.347737	0.492366
SAUSA300_2337	SACOL2389	USA300HOU_2373	SAUSA300_2337	nreC	nreA nreB nreC narI narJ narH narG	SigB	stringent ctrl	-	transcriptional regulator, DegU family	1714.17	10.7433	-0.13	0.91	0.138633	-0.938702	0.347884	0.492366
SAUSA300_0948	SACOL1054	USA300HOU_0993	menB	menB	menF menD menH menB	MgrA	-	-	naphthoate synthase	7631.39	12.8977	0.13	1.09	0.136597	0.936261	0.349139	0.493664
SAUSA300_1060	SACOL1179	USA300HOU_1104	SAUSA300_1060	ssl13	ssl12 ssl13 ssl14	-	-	-	putative exotoxin 4	30.58	4.93452	-0.31	0.81	0.332652	-0.934934	0.349822	0.494356
SAUSA300_2127	SACOL2158	USA300HOU_2159	SAUSA300_2127	sepA	sepA sdrM	-	-	-	conserved hypothetical protein	2079.95	11.0223	-0.16	0.9	0.174728	-0.934121	0.350241	0.494675
SAUSA300_1397	SACOL0375	USA300HOU_1445	SAUSA300_1397	USA300HOU_1445	SACOL0372 - SACOL0375	-	-	-	phiSLT ORF213-like protein, major tail protein	37.61	5.23305	-0.29	0.82	0.308582	-0.933578	0.350522	0.494797
SAUSA300_1117	SACOL1238	-	rpmB	-	rpmB	-	-	Translation	50S ribosomal protein L28	55624.7	15.7634	0.16	1.12	0.16921	0.931707	0.351488	0.495887
SAUSA300_2267	SACOL2313	-	SAUSA300_2267	-	SACOL2312 SACOL2313	-	-	-	hydrolase, haloacid dehalogenase-like family	925.068	9.85342	0.11	1.08	0.119129	0.929801	0.352474	0.497004
SAUSA300_0833	SACOL0931	USA300HOU_0889	SAUSA300_0833	pdxp	SACOL0930 pdxp ghrB	-	stringent ctrl	-	conserved hypothetical protein	3291.28	11.6844	0.1	1.07	0.102741	0.926694	0.354086	0.498723
SAUSA300_0856	SACOL0956	USA300HOU_0913	SAUSA300_0856	kapB	kapB	-	stringent ctrl	-	conserved hypothetical protein	326.975	8.35304	-0.14	0.91	0.148589	-0.926322	0.354279	0.498723
SAUSA300_1923	-	USA300HOU_1951	SAUSA300_1923	ami	-	-	-	-	autolysin	23.1346	4.53198	0.34	1.27	0.364521	0.92706	0.353896	0.498723
SAUSA300_0073	-	USA300HOU_0078	SAUSA300_0073	USA300HOU_0078	-	-	-	-	peptide ABC transporter, peptide-binding protein	952.731	9.89593	-0.12	0.92	0.130916	-0.923999	0.355487	0.499255
SAUSA300_1604	SACOL1703	USA300HOU_1647	mreD	mreD	mreD mreC	-	stringent ctrl	-	rod shape-determining protein MreD	1684.63	10.7182	0.12	1.09	0.127668	0.924208	0.355378	0.499255
SAUSA300_1741	-	-	SAUSA300_1741	-	-	-	-	-	putative lipoprotein	31.1814	4.96261	-0.27	0.83	0.289845	-0.923717	0.355634	0.499255
SAUSA300_2352	SACOL2404	USA300HOU_2387	SAUSA300_2352	USA300HOU_2387	SACOL2404 yefM	-	stringent ctrl	-	addiction module toxin, Txe/YoeB family	1888.32	10.8829	0.11	1.08	0.12007	0.924211	0.355376	0.499255
SAUSA300_2455	SACOL2527	USA300HOU_2505	SAUSA300_2455	fbp	fbp	GraRS	-	-	putative fructose-1,6-bisphosphatase	846.057	9.72461	0.17	1.13	0.185439	0.924594	0.355177	0.499255
SAUSA300_0424	SACOL0491	USA300HOU_0452	SAUSA300_0424	yciC	yciC	Zur	-	-	putative cobalamin synthesis protein	150.544	7.23404	-0.2	0.87	0.222106	-0.922345	0.356349	0.499984
SAUSA300_1262	SACOL1403	USA300HOU_1302	trpE	trpE	trpE trpG trpD trpC trpF trpB trpA	CodY	-	-	anthranilate synthase component I	123.819	6.95209	0.21	1.16	0.225179	0.921782	0.356642	0.500121
SAUSA300_2020	SACOL2052	USA300HOU_2057	SAUSA300_2020	USA300HOU_2057	SACOL2052 tex	-	-	-	metallopeptidase, SprT family	1422.56	10.4743	-0.09	0.94	0.100604	-0.920767	0.357172	0.500589
SAUSA300_1860	SACOL1937	USA300HOU_1874	pepS	ampS	SACOL1936 pepS yfkK	-	stringent ctrl	-	aminopeptidase PepS	4608.8	12.1702	0.13	1.09	0.146086	0.919383	0.357895	0.501328
SAUSA300_2045	SACOL2080	USA300HOU_2084	SAUSA300_2045	USA300HOU_2084	cls2 SACOL2080	-	-	-	HD domain protein	2192.99	11.0987	0.12	1.09	0.130016	0.916701	0.3593	0.503019
SAUSA300_1155	SACOL1281	USA300HOU_1194	SAUSA300_1155	rseP	rseP proS	GraRS	-	-	putative membrane-associated zinc metalloprotease	6698.36	12.7096	0.1	1.07	0.11385	0.915968	0.359683	0.503281
SAUSA300_1474	SACOL1570	USA300HOU_1527	SAUSA300_1474	USA300HOU_1527	ispA xseB xseA nusB SACOL1570 accC accB	-	stringent ctrl	-	conserved hypothetical protein	5423.5	12.405	-0.1	0.93	0.10974	-0.907937	0.363911	0.508918
SAUSA300_0142	SACOL0125	USA300HOU_0152	phnE	phnE1	phnE1 phnE2 phnC phnD	GraRS	-	-	phosphonate ABC transporter, permease protein	67.0415	6.06698	0.21	1.16	0.235371	0.905213	0.365352	0.510375
SAUSA300_1013	SACOL1122	USA300HOU_1051	SAUSA300_1013	FtsW	FtsW	-	stringent ctrl	-	cell division protein, FtsW/RodA/SpoVE family	6074.8	12.5686	-0.11	0.93	0.124864	-0.90555	0.365174	0.510375
SAUSA300_0071	-	USA300HOU_0076	SAUSA300_0071	USA300HOU_0076	-	-	-	-	ISSep1-like transposase	833.696	9.70338	0.13	1.09	0.138715	0.904597	0.365679	0.51042
SAUSA300_0214	SACOL0198	USA300HOU_0226	SAUSA300_0214	iolE	SACOL0196 mviM iolE	AgrA	-	-	conserved hypothetical protein	333.974	8.38359	0.14	1.1	0.15395	0.904254	0.365861	0.51042
SAUSA300_1889	SACOL1969	USA300HOU_1909	purB	purB	purB	PurR	-	-	adenylosuccinate lyase	14232.6	13.7969	0.12	1.09	0.134675	0.904021	0.365984	0.51042
SAUSA300_2442	SACOL2514	USA300HOU_2492	gntP	gntP	gntPKR SACOL2517	GraRS	-	-	gluconate permease	595.275	9.21741	-0.18	0.88	0.200795	-0.902318	0.366888	0.511401
SAUSA300_0794	SACOL0880	USA300HOU_0845	SAUSA300_0794	USA300HOU_0845	SACOL0880 trxA_3	SigB	-	-	Toprim domain protein	609.183	9.25073	0.13	1.09	0.142132	0.900453	0.367879	0.512224
SAUSA300_0907	SACOL1010	USA300HOU_0963	SAUSA300_0907	relQ	SACOL1009 relA1 ppnK yjbO mgtE cpaA	MgrA	-	-	GTP pyrophosphokinase	1673.95	10.709	0.11	1.08	0.119248	0.900752	0.36772	0.512224
SAUSA300_0246	SACOL0237	USA300HOU_0263	SAUSA300_0246	tarJ'	tarI' tarJ' tarL'	-	-	-	putative alcohol dehydrogenase	3681.36	11.846	-0.11	0.93	0.120093	-0.899945	0.368149	0.512321
SAUSA300_1416	SACOL0358	USA300HOU_1465	SAUSA300_1416	USA300HOU_1465	SACOL0358 - SACOL0363	AgrA	-	-	phiSLT ORF 81b-like protein	2.7223	1.44482	0.36	1.28	0.3967	0.899447	0.368415	0.512411
SAUSA300_2049	SACOL2085	-	thiD	-	thiE thiM thiD2 SACOL2086	-	-	-	phosphomethylpyrimidine kinase	162.907	7.3479	-0.17	0.89	0.188462	-0.898729	0.368797	0.512664
SAUSA300_2384	SACOL2442	USA300HOU_2425	SAUSA300_2384	USA300HOU_2425	cycA SACOL2442	-	-	-	putative Na+/H+ antiporter	3828.02	11.9024	0.11	1.08	0.120012	0.896241	0.370124	0.514229
SAUSA300_1487	SACOL1583	USA300HOU_0635	SAUSA300_1487	USA300HOU_0635	SACOL1583	-	-	-	replication initiation factor family protein	149.104	7.22017	-0.17	0.89	0.187983	-0.894709	0.370943	0.515086
SAUSA300_0199	SACOL0183	USA300HOU_0211	SAUSA300_0199	USA300HOU_0211	SACOL0181 sepS16B SACOL0183	-	stringent ctrl	-	conserved hypothetical protein	1565.38	10.6123	0.1	1.07	0.11679	0.893502	0.371588	0.51556
SAUSA300_0377	SACOL0449	USA300HOU_0401	SAUSA300_0377	USA300HOU_0401	SACOL0449	-	-	-	putative lipoprotein	1736.64	10.7621	0.11	1.08	0.117764	0.893316	0.371688	0.51556
SAUSA300_1154	SACOL1280	USA300HOU_1193	cdsA	cdsA	uppS cdsA	-	stringent ctrl	-	phosphatidate cytidylyltransferase	5420.14	12.4041	-0.1	0.93	0.11118	-0.891551	0.372634	0.515955
SAUSA300_2060	SACOL2097	USA300HOU_2095	atpA	atpA	atpCDGAHFEBI mnaA upp glyA ywlG	GraRS	-	-	ATP synthase F1, alpha subunit	46804.9	15.5144	-0.11	0.93	0.124837	-0.891278	0.37278	0.515955
SAUSA300_2063	SACOL2100	USA300HOU_2098	atpE	atpE	atpCDGAHFEBI mnaA upp glyA ywlG	GraRS	-	-	ATP synthase F0, C subunit	9948.65	13.2803	-0.11	0.93	0.120344	-0.891283	0.372777	0.515955
SAUSA300_2637	SACOL2728	USA300HOU_2707	SAUSA300_2637	USA300HOU_2707	SACOL2728	-	-	-	conserved hypothetical protein	230.014	7.84558	-0.18	0.88	0.203245	-0.892122	0.372328	0.515955
SAUSA300_0076	-	USA300HOU_0081	SAUSA300_0076	USA300HOU_0081	-	-	-	-	ABC transporter, ATP-binding protein	610.001	9.25267	-0.15	0.9	0.171226	-0.890787	0.373043	0.51604
SAUSA300_0146	SACOL0129	USA300HOU_0156	SAUSA300_0146	USA300HOU_0156	SACOL0129 ushA	-	stringent ctrl	-	conserved hypothetical protein	73.1017	6.19183	-0.22	0.86	0.24325	-0.886048	0.375592	0.519003
SAUSA300_1927	-	USA300HOU_1956	SAUSA300_1927	USA300HOU_1956	-	-	-	-	phi77 ORF109-like protein	31.409	4.9731	-0.27	0.83	0.303493	-0.886379	0.375413	0.519003
SAUSA300_0421	SACOL0488	USA300HOU_0449	SAUSA300_0421	USA300HOU_0449	lpl2 SACOL0487 SACOL0488 SACOL0489	TraP	-	-	conserved hypothetical protein	449.339	8.81166	-0.16	0.9	0.178763	-0.882207	0.377665	0.521586
SAUSA300_1225	SACOL1360	USA300HOU_1271	SAUSA300_1225	thrD	thrD	-	stringent ctrl	-	aspartate kinase	405.633	8.66403	0.17	1.13	0.196273	0.879996	0.378861	0.522955
SAUSA300_1937	-	USA300HOU_1967	SAUSA300_1937	USA300HOU_1967	-	-	-	-	phi77 ORF045-like protein	14.5508	3.86302	-0.33	0.8	0.375726	-0.878104	0.379887	0.524088
SAUSA300_2600	SACOL2689	USA300HOU_2666	icaA	icaA	icaADBC	GraRS	-	-	intercellular adhesion protein A	23.6078	4.56119	0.29	1.22	0.332282	0.877699	0.380107	0.524109
SAUSA300_0483	SACOL0549	USA300HOU_0499	SAUSA300_0483	mazG	rplY pth mfd SACOL0548 mazG SACOL0550 divIC	AgrA	stringent ctrl	-	tetrapyrrole methylase family protein	3991.26	11.9626	-0.09	0.94	0.0988957	-0.876946	0.380516	0.524117
SAUSA300_2403	SACOL2467	USA300HOU_2449	SAUSA300_2403	USA300HOU_2449	SACOL2467	-	stringent ctrl	-	putative lipoprotein	1231.45	10.2661	-0.12	0.92	0.135234	-0.876932	0.380523	0.524117
SAUSA300_2514	SACOL2592	USA300HOU_2571	SAUSA300_2514	USA300HOU_2571	SACOL2590 nrmA SACOL2592	-	-	-	conserved hypothetical protein	84.037	6.39295	-0.22	0.86	0.255073	-0.873717	0.382272	0.526242
SAUSA300_0803	SACOL0890	USA300HOU_0854	SAUSA300_0803	USA300HOU_0854	SACOL0890	-	-	-	transcriptional regulator, Cro/CI family	1451.62	10.5034	0.12	1.09	0.137375	0.873063	0.382629	0.526449
SAUSA300_0095	SACOL0074	USA300HOU_0104	SAUSA300_0095	USA300HOU_0104	SACOL0074	-	-	-	transcriptional regulator, LysR family domain protein	207.359	7.69599	-0.14	0.91	0.158412	-0.871288	0.383597	0.527494
SAUSA300_0651	SACOL0723	USA300HOU_0686	SAUSA300_0651	ssaA	ssaA	-	-	-	CHAP domain family	5309.89	12.3745	0.16	1.12	0.188317	0.870159	0.384213	0.527494
SAUSA300_1337	SACOL1484	USA300HOU_1383	SAUSA300_1337	gpsB	gpsB SACOL1485 SACOL1486	GraRS	-	-	conserved hypothetical protein	8651.83	13.0788	-0.11	0.93	0.126829	-0.870186	0.384199	0.527494
SAUSA300_1745	SACOL1851	USA300HOU_1791	SAUSA300_1745	USA300HOU_1791	SACOL1851	-	-	-	conserved hypothetical protein	333.899	8.38327	-0.16	0.9	0.187778	-0.870742	0.383895	0.527494
SAUSA300_0993	SACOL1102	USA300HOU_1036	pdhA	pdhA	pdhA pdhB pdhC pdhD	PDH	-	-	pyruvate dehydrogenase E1 component, alpha subunit	55464.2	15.7593	-0.11	0.93	0.130596	-0.86804	0.385372	0.5288
SAUSA300_0133	SACOL0116	USA300HOU_0143	SAUSA300_0133	cps2H	cap8H cps2H SACOL0117	MgrA	-	-	putative membrane protein	179.259	7.4859	0.15	1.11	0.168393	0.867395	0.385726	0.529001
SAUSA300_2305	SACOL2355	USA300HOU_2341	SAUSA300_2305	-	-	-	-	-	transposase, truncation	43.1416	5.43101	-0.28	0.82	0.321132	-0.866498	0.386217	0.529391
SAUSA300_0405	SACOL0476	USA300HOU_0433	hsdM	hsdM1	hsdM1 hsdS1	-	-	-	type I restriction-modification system, M subunit	1471.33	10.5229	-0.11	0.93	0.12802	-0.863912	0.387636	0.531051
SAUSA300_2334	SACOL2387	USA300HOU_2371	SAUSA300_2334	-	-	-	-	-	conserved hypothetical protein	67.67	6.08044	0.2	1.15	0.229455	0.862986	0.388145	0.531464
SAUSA300_2055	SACOL2092	USA300HOU_2090	murA	murA1	fabZ murA1 SACOL2093	SigB	-	-	UDP-N-acetylglucosamine 1-carboxyvinyltransferase 1	10480.6	13.3554	0.09	1.06	0.102354	0.859165	0.39025	0.534059
SAUSA300_1358	SACOL1509	USA300HOU_1406	ndk	ndk	ndk	-	stringent ctrl	-	nucleoside diphosphate kinase superfamily	3088.89	11.5929	-0.14	0.91	0.164293	-0.857555	0.391138	0.534736
SAUSA300_1947	-	USA300HOU_1977	SAUSA300_1947	USA300HOU_1977	-	-	-	-	phi77 ORF031-like protein	26.2534	4.71443	0.29	1.22	0.339036	0.85751	0.391163	0.534736
SAUSA300_0765	SACOL0847	USA300HOU_0811	smpB	smpB	est rnr smpB	-	-	-	SsrA-binding protein	2580.79	11.3336	-0.12	0.92	0.140189	-0.854523	0.392816	0.536708
SAUSA300_2158	SACOL2190	USA300HOU_2191	SAUSA300_2158	-	SACOL2190	-	-	-	conserved hypothetical protein	135.504	7.0822	-0.15	0.9	0.18128	-0.852419	0.393981	0.538013
SAUSA300_0053	-	USA300HOU_0057	speG	speG	-	-	-	-	Spermidine N(1)-acetyltransferase	2043.14	10.9966	0.09	1.06	0.105508	0.84889	0.395943	0.538124
SAUSA300_0107	SACOL0088	USA300HOU_0116	SAUSA300_0107	nptA	nptA	GraRS	-	-	Na/Pi cotransporter family protein	7424.9	12.8582	0.18	1.13	0.212576	0.849888	0.395387	0.538124
SAUSA300_0232	SACOL0218	USA300HOU_0247	SAUSA300_0232	USA300HOU_0247	SACOL0218	-	-	-	conserved hypothetical protein	22.7039	4.50487	-0.31	0.81	0.36137	-0.850809	0.394876	0.538124
SAUSA300_0597	SACOL0664	USA300HOU_0614	SAUSA300_0597	USA300HOU_0614	SACOL0664	MgrA	-	-	putative endonuclease III	196.534	7.61864	-0.13	0.91	0.155825	-0.849174	0.395785	0.538124
SAUSA300_1033	SACOL1144	USA300HOU_1068	SAUSA300_1033	isdF	isdABCDEFG	Fur	-	-	iron/heme permease	243.489	7.92771	0.2	1.15	0.231709	0.848105	0.39638	0.538124
SAUSA300_1073	SACOL1192	USA300HOU_1119	mraW	mraW	mraZ mraW ftsL pbp1	-	stringent ctrl	-	S-adenosyl-methyltransferase MraW	23929.6	14.5465	0.09	1.06	0.108542	0.848236	0.396307	0.538124
SAUSA300_1637	SACOL1738	USA300HOU_1678	SAUSA300_1637	USA300HOU_1678	SACOL1738	MgrA	-	-	putative membrane protein	455.797	8.83225	0.12	1.09	0.141581	0.850578	0.395004	0.538124
SAUSA300_1655	SACOL1758	USA300HOU_1696	ald	ald2	ald2	CcpA	-	-	alanine dehydrogenase	1982.19	10.9529	0.13	1.09	0.154596	0.848155	0.396352	0.538124
SAUSA300_1956	-	USA300HOU_1987	SAUSA300_1956	USA300HOU_1987	-	-	-	-	conserved hypothetical phage protein	5.64693	2.49747	0.36	1.28	0.421618	0.851455	0.394517	0.538124
SAUSA300_2308	SACOL2358	USA300HOU_2344	SAUSA300_2308	hssR	hssRS lytT SACOL2361	GraRS	-	-	response regulator protein	261.794	8.03229	-0.15	0.9	0.174419	-0.851069	0.394731	0.538124
SAUSA300_2481	SACOL2556	USA300HOU_2535	SAUSA300_2481	USA300HOU_2535	SACOL2556	SarA	-	-	conserved hypothetical protein	27135.6	14.7279	0.13	1.09	0.14904	0.849223	0.395757	0.538124
SAUSA300_0411	#N/A	#N/A	SAUSA300_0411	-	-	-	-	-	staphylococcal tandem lipoprotein	44.2163	5.46651	-0.23	0.85	0.275543	-0.846755	0.397132	0.538859
SAUSA300_0218	SACOL0202	USA300HOU_0231	SAUSA300_0218	hptS	hptRSA	-	-	-	sensor histidine kinase family protein	1066.68	10.0589	-0.1	0.93	0.117633	-0.846367	0.397348	0.538866
SAUSA300_1699	SACOL1803	USA300HOU_1744	SAUSA300_1699	rsuA	SACOL1802 rsuA SACOL1804	SigB	-	Translation	pseudouridine synthase, family 1	5686.26	12.4733	0.09	1.06	0.101495	0.84356	0.398915	0.540705
SAUSA300_0481	SACOL0547	USA300HOU_0497	mfd	mfd	rplY pth mfd SACOL0548 mazG SACOL0550 divIC	AgrA	stringent ctrl	-	transcription-repair coupling factor	3853.63	11.912	0.11	1.08	0.128386	0.842379	0.399576	0.541313
SAUSA300_2217	SACOL2257	USA300HOU_2247	SAUSA300_2217	USA300HOU_2247	SACOL2256 SACOL2257	-	-	-	putative drug transporter	438.045	8.77493	0.13	1.09	0.158329	0.838599	0.401695	0.543895
SAUSA300_2059	SACOL2096	USA300HOU_2094	atpG	atpG	atpCDGAHFEBI mnaA upp glyA ywlG	GraRS	-	-	ATP synthase F1, gamma subunit	27929.2	14.7695	-0.11	0.93	0.129101	-0.836241	0.403019	0.545399
SAUSA300_2000	SACOL2036	-	vga	-	SACOL2036	-	-	-	ABC transporter, ATP-binding protein	2612.73	11.3513	0.08	1.06	0.0982828	0.834139	0.404203	0.546712
SAUSA300_0250	SACOL0241	USA300HOU_0267	SAUSA300_0250	tarJ	tarIJLS	Rot	stringent ctrl	-	alcohol dehydrogenase, zinc-containing	6137.98	12.5835	0.12	1.09	0.13968	0.832549	0.405099	0.547634
SAUSA300_0615	SACOL0685	USA300HOU_0648	SAUSA300_0615	mnhF	SACOL0678 mnhABCDEFG	TraP	-	-	putative Na+/H+ antiporter, MnhF component	46.153	5.52835	0.23	1.17	0.272871	0.832159	0.405319	0.547642
SAUSA300_1972	-	USA300HOU_2009	int	int3	-	-	-	-	integrase	451.95	8.82002	-0.14	0.91	0.172612	-0.831247	0.405834	0.548048
SAUSA300_1435	-	USA300HOU_1487	SAUSA300_1435	USA300HOU_1487	-	-	-	-	phiSLT ORF153-like protein	796.651	9.6378	-0.11	0.93	0.138718	-0.825965	0.408824	0.551794
SAUSA300_1707	SACOL1811	USA300HOU_1752	SAUSA300_1707	USA300HOU_1752	SACOL1810 SACOL1811	-	stringent ctrl	-	conserved hypothetical protein	2189.68	11.0965	-0.1	0.93	0.118632	-0.823235	0.410374	0.553302
SAUSA300_2625	SACOL2716	USA300HOU_2694	SAUSA300_2625	padR	SACOL2715 padR	-	-	-	transcriptional regulator, PadR family	209.383	7.71	0.16	1.12	0.193792	0.823374	0.410295	0.553302
SAUSA300_2417	SACOL2483	USA300HOU_2464	SAUSA300_2417	USA300HOU_2464	SACOL2483	-	stringent ctrl	-	putative transporter	1649.62	10.6879	0.21	1.16	0.259576	0.820678	0.41183	0.554971
SAUSA300_0943	SACOL1048	USA300HOU_0988	SAUSA300_0943	USA300HOU_0988	SACOL1048	ArlR	stringent ctrl	-	acetyltransferase, GNAT family family	469.103	8.87376	0.13	1.09	0.164021	0.817741	0.413505	0.555652
SAUSA300_1048	SACOL1160	USA300HOU_1085	sdhB	sdhB	sdhC sdhA sdhB	CcpA	-	-	succinate dehydrogenase, iron-sulfur protein	7053.92	12.7842	-0.17	0.89	0.206418	-0.817507	0.413639	0.555652
SAUSA300_1390	SACOL0382	USA300HOU_1438	SAUSA300_1390	USA300HOU_1438	SACOL0376 - SACOL0386	-	-	-	phiSLT ORF96-like protein	17.9382	4.16496	0.3	1.23	0.364825	0.818962	0.412808	0.555652
SAUSA300_1486	SACOL1582	USA300HOU_0634	SAUSA300_1486	USA300HOU_0634	SACOL1581 SACOL1582	-	-	-	conserved hypothetical protein	97.1916	6.60276	-0.19	0.88	0.237479	-0.818821	0.412889	0.555652
SAUSA300_1978	SACOL2010	USA300HOU_2017	SAUSA300_1978	fhuD1	fhuD1	-	-	-	ferric hydroxamate receptor	91.636	6.51784	0.17	1.13	0.203809	0.817895	0.413417	0.555652
SAUSA300_2632	SACOL2723	USA300HOU_2702	SAUSA300_2632	hdeD	hdeD	SigB	-	-	putative membrane protein	697.394	9.44583	0.11	1.08	0.13234	0.817505	0.41364	0.555652
SAUSA300_2132	SACOL2163	USA300HOU_2164	SAUSA300_2132	USA300HOU_2164	SACOL2163	-	-	-	conserved hypothetical protein	998.775	9.96402	-0.31	0.81	0.379126	-0.816164	0.414407	0.556389
SAUSA300_0737	SACOL0816	USA300HOU_0780	secA	secA	secA	GraRS	-	-	preprotein translocase, SecA subunit	18214.7	14.1528	-0.08	0.95	0.0952981	-0.815568	0.414747	0.556554
SAUSA300_1473	SACOL1569	USA300HOU_1526	nusB	nusB	ispA xseB xseA nusB SACOL1570 accC accB	-	stringent ctrl	-	transcription antitermination factor NusB	5963.71	12.542	-0.08	0.95	0.0971679	-0.81319	0.416109	0.557796
SAUSA300_2048	SACOL2084	-	thiM	-	thiE thiM thiD2 SACOL2086	-	-	-	hydroxyethylthiazole kinase	186.928	7.54634	0.15	1.11	0.179753	0.813354	0.416015	0.557796
SAUSA300_1724	SACOL1830	USA300HOU_1769	SAUSA300_1724	spdA	spdA	-	-	-	abortive infection protein family	157.604	7.30016	-0.16	0.9	0.196527	-0.812792	0.416338	0.557809
SAUSA300_1383	#N/A	#N/A	SAUSA300_1383	-	-	-	-	-	phiSLT ORF484-like protein, lysin	11.8089	3.5618	0.33	1.26	0.401369	0.812172	0.416693	0.557993
SAUSA300_0091	SACOL0070	USA300HOU_0099	SAUSA300_0091	USA300HOU_0099	SACOL0070 SACOL0071	-	-	-	putative permease	193.183	7.59383	0.13	1.09	0.164715	0.810527	0.417637	0.558964
SAUSA300_1908	SACOL1991	USA300HOU_1931	SAUSA300_1908	USA300HOU_1931	SACOL1989 SACOL1990 SACOL1991	-	stringent ctrl	-	conserved hypothetical protein	1914.1	10.9025	-0.09	0.94	0.107052	-0.809516	0.418218	0.559449
SAUSA300_0885	SACOL0987	USA300HOU_0941	fabH	fabH	fabHF	FapR	-	-	3-oxoacyl-(acyl-carrier-protein) synthase III	8576.39	13.0662	0.14	1.1	0.178324	0.809064	0.418478	0.559504
SAUSA300_1417	-	USA300HOU_1466	SAUSA300_1417	USA300HOU_1466	-	-	-	-	phiSLT ORF 175-like protein	2.13006	1.09089	-0.29	0.82	0.364175	-0.804594	0.421054	0.561479
SAUSA300_2080	SACOL2118	USA300HOU_2114	SAUSA300_2080	USA300HOU_2114	SACOL2118	-	-	-	conserved hypothetical protein	1391.11	10.442	-0.1	0.93	0.119098	-0.804915	0.420869	0.561479
SAUSA300_2353	SACOL2405	USA300HOU_2388	SAUSA300_2353	yefM	SACOL2404 yefM	-	stringent ctrl	-	conserved hypothetical protein	1548.33	10.5965	0.11	1.08	0.135611	0.805663	0.420437	0.561479
SAUSA300_2410	SACOL2475	USA300HOU_2457	SAUSA300_2410	cntB	SACOL2471 cntF cntD cnzC cntB cntA	AgrA	stringent ctrl	-	oligopeptide ABC transporter, permease protein	409.778	8.6787	0.14	1.1	0.174934	0.804678	0.421005	0.561479
SAUSA300_2559	SACOL2646	USA300HOU_2624	SAUSA300_2559	nsaR	nsaS nsaR SACOL2647	GraRS	-	-	DNA-binding response regulator	1403.36	10.4547	0.12	1.09	0.148615	0.805223	0.420691	0.561479
SAUSA300_0097	SACOL0076	USA300HOU_0106	SAUSA300_0097	USA300HOU_0106	SACOL0076	-	stringent ctrl	-	conserved hypothetical protein	1550	10.5981	-0.13	0.91	0.164993	-0.802898	0.422034	0.562075
SAUSA300_0645	SACOL0716	USA300HOU_0680	SAUSA300_0645	graR	graXRS	GraRS	-	-	DNA-binding response regulator	1267.71	10.308	0.1	1.07	0.123732	0.802836	0.42207	0.562075
SAUSA300_2602	SACOL2692	USA300HOU_2669	icaC	icaC	icaADBC	GraRS	-	-	intercellular adhesion protein C	240.071	7.90732	-0.14	0.91	0.171145	-0.802677	0.422161	0.562075
SAUSA300_1424	-	USA300HOU_1474	SAUSA300_1424	USA300HOU_1474	-	-	-	-	conserved hypothetical phage protein	6.33713	2.66383	0.34	1.27	0.418451	0.80147	0.42286	0.562712
SAUSA300_1723	SACOL1829	USA300HOU_1768	SAUSA300_1723	USA300HOU_1768	SACOL1829	-	-	-	conserved hypothetical protein	1045.3	10.0297	-0.1	0.93	0.125175	-0.797871	0.424945	0.565193
SAUSA300_0184	SACOL0167	USA300HOU_0195	argB	argB	argBJCD	ArgR	-	-	acetylglutamate kinase	201.316	7.65332	-0.19	0.88	0.24123	-0.796937	0.425487	0.565619
SAUSA300_0743	SACOL0825	USA300HOU_0788	hprK	hprK	hprK lgt maa SACOL0828	GraRS	-	-	HPr(Ser) kinase/phosphatase	3071.9	11.5849	0.08	1.06	0.0951938	0.792597	0.428013	0.56868
SAUSA300_0148	-	USA300HOU_0158	SAUSA300_0148	-	-	-	-	-	conserved hypothetical protein	8.1677	3.02993	-0.33	0.8	0.417019	-0.791689	0.428542	0.569088
SAUSA300_0981	SACOL1089	USA300HOU_1023	SAUSA300_0981	rlmI	rlmI SACOL1090	SigB	-	-	conserved hypothetical protein	1700.24	10.7315	-0.08	0.95	0.0980838	-0.790606	0.429174	0.56963
SAUSA300_0122	SACOL0104	USA300HOU_0131	SAUSA300_0122	sbnE	sbnABCDEFGHI	Fur	-	-	siderophore biosynthesis protein, IucA/IucC family	113.425	6.8256	-0.17	0.89	0.215821	-0.788946	0.430144	0.570621
SAUSA300_1946	-	USA300HOU_1976	SAUSA300_1946	USA300HOU_1976	-	-	-	-	phiPVL ORF057-like protein, transcriptional activator RinB	15.6962	3.97235	-0.29	0.82	0.374112	-0.787718	0.430862	0.571277
SAUSA300_2506	SACOL2584	USA300HOU_2564	isaA	isaA	isaA	CodY	-	-	immunodominant staphylococcal antigen A precursor	27824.4	14.7641	-0.13	0.91	0.162702	-0.787252	0.431134	0.571342
SAUSA300_0470	SACOL0536	USA300HOU_0493	ksgA	ksgA	metS ycfH rnmV ksgA	-	stringent ctrl	-	dimethyladenosine transferase	2278.08	11.1536	-0.08	0.95	0.105125	-0.786583	0.431526	0.571351
SAUSA300_0480	SACOL0546	USA300HOU_0496	pth	pth	rplY pth mfd SACOL0548 mazG SACOL0550 divIC	AgrA	stringent ctrl	Translation	peptidyl-tRNA hydrolase	648.432	9.34081	-0.11	0.93	0.134847	-0.786477	0.431588	0.571351
SAUSA300_0801	SACOL0887	USA300HOU_0852	seq	seq	sek sei	-	-	-	staphylococcal enterotoxin Q	1012.46	9.98364	0.13	1.09	0.160122	0.784544	0.432721	0.572554
SAUSA300_0023	SACOL0022	USA300HOU_0021	SAUSA300_0023	walI	walRKHI	GraRS	-	-	YycI protein	5322.11	12.3778	-0.08	0.95	0.105143	-0.783821	0.433145	0.572819
SAUSA300_2134	SACOL2165	USA300HOU_2167	SAUSA300_2134	htsC	htsABC	Fur	-	-	iron compound ABC transporter, permease protein	1177.91	10.202	0.1	1.07	0.122779	0.78295	0.433657	0.573198
SAUSA300_1765	SACOL1876	USA300HOU_1813	epiC	epiC	epiGEFPDCBA	SigB	-	-	lantibiotic epidermin biosynthesis protein EpiC	95.5142	6.57764	-0.19	0.88	0.240388	-0.781832	0.434313	0.573473
SAUSA300_2313	SACOL2363	USA300HOU_2349	SAUSA300_2313	lctP_2	lctP_2	GraRS	-	-	L-lactate permease	10626.3	13.3753	0.12	1.09	0.152041	0.782087	0.434164	0.573473
SAUSA300_1853	SACOL1930	USA300HOU_1867	SAUSA300_1853	USA300HOU_1867	tagG tagH SACOL1930 recX	GraRS	-	-	conserved hypothetical protein	876.47	9.77556	0.11	1.08	0.137423	0.779931	0.435432	0.574653
SAUSA300_1407	#N/A	#N/A	SAUSA300_1407	-	-	-	-	-	phi SLT ORF 145-like protein, phage transcriptional regulator	56.7926	5.82763	0.19	1.14	0.2426	0.778056	0.436536	0.575813
SAUSA300_0233	SACOL0219	USA300HOU_0248	SAUSA300_0233	USA300HOU_0248	SACOL0219 hmp	NsrR	-	-	conserved hypothetical protein	159.032	7.31318	0.18	1.13	0.238367	0.774883	0.438409	0.577261
SAUSA300_0478	SACOL0544	-	prs	-	prsA	-	-	-	ribose-phosphate pyrophosphokinase	10338.9	13.3358	0.07	1.05	0.0901519	0.774825	0.438443	0.577261
SAUSA300_1398	SACOL0373	USA300HOU_1447	SAUSA300_1398	USA300HOU_1447	SACOL0372 - SACOL0375	-	-	-	phiSLT ORF123-like protein	23.3636	4.54619	-0.26	0.84	0.332337	-0.774769	0.438476	0.577261
SAUSA300_1979	SACOL2011	USA300HOU_2018	SAUSA300_1979	ktrB	ktrB	SigB	stringent ctrl	-	cation transport family protein	1417.43	10.4691	-0.12	0.92	0.156682	-0.774665	0.438538	0.577261
SAUSA300_0728	SACOL0807	USA300HOU_0771	SAUSA300_0728	USA300HOU_0771	pepT SACOL0807 SACOL0808	-	stringent ctrl	-	conserved hypothetical protein	895.866	9.80714	0.09	1.06	0.117256	0.772598	0.439761	0.578573
SAUSA300_0119	SACOL0101	USA300HOU_0128	SAUSA300_0119	sbnB	sbnABCDEFGHI	Fur	-	-	ornithine cyclodeaminase	28.5942	4.83765	0.24	1.18	0.313591	0.770702	0.440884	0.579529
SAUSA300_0434	SACOL0503	-	metB	-	SACOL0502 SACOL0503	-	-	-	cystathionine gamma-synthase	203.959	7.67214	0.15	1.11	0.199536	0.770222	0.441168	0.579529
SAUSA300_2068	SACOL2106	USA300HOU_2104	SAUSA300_2068	ywlG	atpCDGAHFEBI mnaA upp glyA ywlG	GraRS	-	-	conserved hypothetical protein	7516.91	12.8759	0.07	1.05	0.0923638	0.770527	0.440988	0.579529
SAUSA300_0059	SACOL0040	USA300HOU_0064	SAUSA300_0059	USA300HOU_0064	SACOL0037 SACOL0038 SACOL0039 SACOL0040	SigB	-	-	conserved hypothetical protein	13.8463	3.79143	0.29	1.22	0.379978	0.769796	0.441421	0.579563
SAUSA300_2304	SACOL2354	USA300HOU_2340	SAUSA300_2304	USA300HOU_2340	SACOL2354	-	stringent ctrl	-	putative membrane protein	506.133	8.98337	0.1	1.07	0.135407	0.768311	0.442302	0.580423
SAUSA300_1204	SACOL1335	USA300HOU_1245	SAUSA300_1204	USA300HOU_1245	SACOL1335	-	-	-	conserved hypothetical protein	128.893	7.01003	-0.16	0.9	0.205085	-0.767524	0.44277	0.580494
SAUSA300_2033	SACOL2067	USA300HOU_2071	kdpB	kdpB	SACOL2065 kdpC kdpB kdpA kdpF	MgrA	-	-	K+-transporting ATPase, B subunit	171.931	7.42568	-0.13	0.91	0.17021	-0.767454	0.442812	0.580494
SAUSA300_2312	SACOL2362	USA300HOU_2348	mqo	mqo1	mqo1	CodY	stringent ctrl	-	malate:quinone-oxidoreductase	2714.87	11.4067	-0.08	0.95	0.104178	-0.766363	0.44346	0.581046
SAUSA300_1203	SACOL1333	USA300HOU_1243	SAUSA300_1203	USA300HOU_1243	SACOL1333	GraRS	-	-	conserved hypothetical protein	159.548	7.31785	-0.14	0.91	0.182645	-0.764894	0.444335	0.581894
SAUSA300_2052	SACOL2089	-	SAUSA300_2052	-	SACOL2089	-	-	-	single-stranded DNA- binding protein family	216.903	7.76091	0.13	1.09	0.163667	0.764087	0.444815	0.582225
SAUSA300_0361	SACOL0432	USA300HOU_0381	SAUSA300_0361	parB	parB	-	-	-	ParB-like partition protein	363.768	8.50688	0.12	1.09	0.158651	0.763692	0.445051	0.582235
SAUSA300_0277	SACOL0270	USA300HOU_0296	SAUSA300_0277	ssaA	ssaA	GraRS	-	-	putative staphyloxanthin biosynthesis protein	301.96	8.23821	0.17	1.13	0.226476	0.762609	0.445697	0.582782
SAUSA300_1163	SACOL1289	USA300HOU_1202	rbfA	rbfA	rbfA truB ribC	SigB	-	-	ribosome-binding factor A	3055.42	11.5772	-0.09	0.94	0.116518	-0.760644	0.44687	0.584016
SAUSA300_1369	SACOL1520	USA300HOU_1417	SAUSA300_1369	ypdA	ypdA	BSH	-	-	pyridine nucleotide-disulfide oxidoreductase	1895.6	10.8884	0.1	1.07	0.13371	0.75975	0.447404	0.584416
SAUSA300_1028	SACOL1138	-	SAUSA300_1028	-	sasJ	-	-	-	iron transport associated domain protein	242.003	7.91888	0.12	1.09	0.164969	0.754884	0.450319	0.587923
SAUSA300_0936	SACOL1040	-	SAUSA300_0936	-	SACOL1038 SACOL1039 SACOL1040	-	-	-	ABC transporter, ATP-binding protein	97.9349	6.61375	0.18	1.13	0.234223	0.752941	0.451485	0.588844
SAUSA300_1406	SACOL0365	-	SAUSA300_1406	-	SACOL0365	-	-	-	phiSLT ORF 104b-like protein	2.77027	1.47003	-0.29	0.82	0.390778	-0.753014	0.451442	0.588844
SAUSA300_0143	SACOL0126	USA300HOU_0153	phnE	phnE2	phnE1 phnE2 phnC phnD	GraRS	-	-	phosphonate ABC transporter, permease protein	49.373	5.62565	0.19	1.14	0.251381	0.752028	0.452034	0.589259
SAUSA300_0060	-	USA300HOU_0065	SAUSA300_0060	USA300HOU_0065	-	-	-	-	putative transposase	93.0003	6.53916	-0.16	0.9	0.210582	-0.750252	0.453103	0.590351
SAUSA300_1524	SACOL1621	-	SAUSA300_1524	-	dnaG yqfL SACOL1621	-	-	-	CBS domain pair protein	1024.18	10.0003	0.08	1.06	0.107532	0.749337	0.453654	0.590768
SAUSA300_2380	SACOL2438	USA300HOU_2421	SAUSA300_2380	USA300HOU_2421	SACOL2438	-	stringent ctrl	-	conserved hypothetical protein	325.874	8.34817	-0.13	0.91	0.178047	-0.745935	0.455707	0.593138
SAUSA300_1003	SACOL1112	USA300HOU_1044	SAUSA300_1003	USA300HOU_1044	SACOL1112	SarA	-	-	conserved hypothetical protein	20979.9	14.3567	-0.08	0.95	0.103557	-0.744027	0.45686	0.594337
SAUSA300_0344	SACOL0414	USA300HOU_0364	SAUSA300_0344	efeO	efeOBU	Fur	-	-	putative lipoprotein	46.4509	5.53764	0.24	1.18	0.317033	0.742199	0.457967	0.595257
SAUSA300_1186	SACOL1313	USA300HOU_1225	SAUSA300_1186	USA300HOU_1225	miaB SACOL1313 thiW	-	-	-	conserved hypothetical protein	2971.43	11.5369	-0.08	0.95	0.104661	-0.742089	0.458034	0.595257
SAUSA300_2154	SACOL2185	USA300HOU_2187	lacB	lacB	lacGEFDCBA SACOL2187	MgrA	-	-	galactose-6-phosphate isomerase	7.756	2.95531	0.3	1.23	0.41194	0.739282	0.459736	0.597166
SAUSA300_0512	SACOL0573	USA300HOU_0520	SAUSA300_0512	pilT	radA pilT	GraRS	-	-	PIN domain protein	2752.36	11.4265	0.08	1.06	0.108242	0.738217	0.460382	0.597702
SAUSA300_0867	SACOL0968	USA300HOU_0923	spsA	spsA	SACOL0967 spsA spsB	-	stringent ctrl	-	signal peptidase IA	3074.06	11.5859	-0.09	0.94	0.124712	-0.737277	0.460954	0.59814
SAUSA300_2090	SACOL2129	USA300HOU_2126	deoC	deoC2	-	GraRS	-	-	deoxyribose-phosphate aldolase	910.774	9.83095	0.11	1.08	0.147501	0.735622	0.461961	0.599142
SAUSA300_1168	SACOL1294	USA300HOU_1207	SAUSA300_1168	rnjB	rnjB	-	stringent ctrl	Translation	RNA-metabolising metallo-beta-lactamase	14325.6	13.8063	-0.08	0.95	0.108445	-0.733112	0.46349	0.60082
SAUSA300_0062	-	USA300HOU_0067	arcB	arcB	-	-	-	-	ornithine carbamoyltransferase	348.778	8.44617	0.1	1.07	0.140587	0.732059	0.464133	0.601348
SAUSA300_0332	SACOL0402	USA300HOU_0352	SAUSA300_0332	USA300HOU_0352	ulaA SACOL0401 SACOL0402 SACOL0403	ArlR	-	-	PTS system, IIA component	51.7397	5.6932	-0.21	0.86	0.284709	-0.730151	0.465298	0.602553
SAUSA300_2150	SACOL2181	USA300HOU_2183	lacE	lacE	lacGEFDCBA SACOL2187	MgrA	-	-	PTS system, lactose-specific IIBC component	81.7568	6.35327	0.17	1.13	0.232856	0.729387	0.465765	0.602852
SAUSA300_1437	-	USA300HOU_1489	SAUSA300_1437	USA300HOU_1489	-	-	-	-	phiSLT ORF204-like protein	1753.12	10.7757	0.1	1.07	0.141859	0.728935	0.466042	0.602905
SAUSA300_0075	-	USA300HOU_0080	opp-3C	opp-3C	-	-	-	-	oligopeptide permease, channel-forming protein	563.158	9.13739	-0.11	0.93	0.15472	-0.727537	0.466897	0.603411
SAUSA300_1485	SACOL1581	USA300HOU_0633	SAUSA300_1485	USA300HOU_0633	SACOL1581 SACOL1582	-	-	-	conserved hypothetical protein	50.3922	5.65513	-0.21	0.86	0.282647	-0.727524	0.466905	0.603411
SAUSA300_1550	SACOL1647	USA300HOU_1592	SAUSA300_1550	ubiE	holA comEC comEB comEA ubiE rsfS yqeK nadD yhbY aroE yqeH yqeG mtn	-	stringent ctrl	-	conserved hypothetical protein	5742.76	12.4875	-0.08	0.95	0.111049	-0.726932	0.467267	0.603573
SAUSA300_0039	SACOL0043	USA300HOU_0041	SAUSA300_0039	USA300HOU_0041	SACOL0043 SACOL0044	-	-	-	conserved hypothetical protein	295.093	8.20502	-0.11	0.93	0.154966	-0.72631	0.467649	0.603761
SAUSA300_0942	SACOL1047	USA300HOU_0987	SAUSA300_0942	USA300HOU_0987	SACOL1047	-	-	-	conserved hypothetical protein	545.694	9.09195	0.12	1.09	0.159209	0.725772	0.467979	0.603882
SAUSA300_1410	#N/A	#N/A	SAUSA300_1410	-	-	-	-	-	virulence-associated protein E	128.902	7.01013	0.16	1.12	0.226285	0.724273	0.468898	0.604763
SAUSA300_1306	SACOL1449	USA300HOU_1348	sucA	sucA	sucB sucA	AgrA	stringent ctrl	-	2-oxoglutarate dehydrogenase, E1 component	7863.57	12.941	-0.12	0.92	0.162632	-0.723479	0.469385	0.605086
SAUSA300_2317	SACOL2367	USA300HOU_2353	SAUSA300_2317	yhfP	yhfP	GraRS	-	-	putative zinc-binding dehydrogenase	1647.05	10.6857	0.09	1.06	0.123194	0.720864	0.470993	0.606852
SAUSA300_0104	SACOL0084	USA300HOU_0113	SAUSA300_0104	USA300HOU_0113	SACOL0084	TraP	-	-	transcriptional regulator, AraC family	2540.22	11.3107	0.07	1.05	0.095955	0.719394	0.471898	0.607711
SAUSA300_2413	SACOL2478	USA300HOU_2460	SAUSA300_2413	fmrO	SACOL2477 fmrO dapF	GraRS	-	-	conserved hypothetical protein	78.343	6.29173	-0.2	0.87	0.272698	-0.718727	0.472309	0.607935
SAUSA300_0008	SACOL0008	USA300HOU_0008	hutH	hutH	hutH	-	-	-	histidine ammonia-lyase	489.586	8.93542	0.14	1.1	0.195681	0.717039	0.47335	0.608968
SAUSA300_2319	SACOL2369	USA300HOU_2355	SAUSA300_2319	iruO	SACOL2368 iruO	AgrA	stringent ctrl	-	pyridine nucleotide-disulfide oxidoreductase	249.256	7.96148	-0.12	0.92	0.172147	-0.713184	0.475732	0.611724
SAUSA300_1701	SACOL1805	USA300HOU_1746	SAUSA300_1701	USA300HOU_1746	SACOL1805	-	stringent ctrl	-	conserved hypothetical protein	1984.45	10.9545	-0.08	0.95	0.116779	-0.706288	0.480009	0.616913
SAUSA300_1413	-	USA300HOU_1462	SAUSA300_1413	USA300HOU_1462	-	-	-	-	conserved hypothetical phage protein	14.009	3.80828	0.28	1.21	0.401106	0.705085	0.480757	0.617564
SAUSA300_0064	-	USA300HOU_0069	arcD	arcD	-	-	-	-	arginine/oirnithine antiporter	176.727	7.46538	0.14	1.1	0.205018	0.702314	0.482483	0.618537
SAUSA300_0154	SACOL0138	USA300HOU_0165	cap5C	cap5C	cap5ABCDEFGHIJKLMNOP	SigB	-	-	capsular polysaccharide biosynthesis protein Cap5C	24.7631	4.63012	-0.27	0.83	0.378221	-0.703301	0.481868	0.618537
SAUSA300_0784	SACOL0870	USA300HOU_0832	SAUSA300_0784	lysE	lysE	CodY	-	-	LysE/YggA family protein	1688.63	10.7216	0.14	1.1	0.203463	0.702704	0.482241	0.618537
SAUSA300_0917	SACOL1021	USA300HOU_0974	SAUSA300_0917	ltaA	ltaA ugtP	-	stringent ctrl	-	putative membrane protein	5375.88	12.3923	0.1	1.07	0.135738	0.702608	0.4823	0.618537
SAUSA300_0589	SACOL0655	USA300HOU_0606	SAUSA300_0589	iolS	iolS	-	stringent ctrl	-	aldo/keto reductase family protein	1415.93	10.4675	-0.08	0.95	0.116333	-0.699192	0.484432	0.620724
SAUSA300_0173	SACOL0157	USA300HOU_0184	SAUSA300_0173	srpF	srpF	CymR	-	-	conserved hypothetical protein	164.879	7.36527	0.17	1.13	0.242019	0.697068	0.48576	0.621802
SAUSA300_2642	SACOL2734	USA300HOU_2711	SAUSA300_2642	USA300HOU_2711	SACOL2733 SACOL2734	-	stringent ctrl	-	conserved hypothetical protein	36.7385	5.19922	0.21	1.16	0.299876	0.697157	0.485704	0.621802
SAUSA300_1792	SACOL1899	USA300HOU_1835	SAUSA300_1792	USA300HOU_1835	cbf1 SACOL1899 sbcD	-	-	-	conserved hypothetical protein	20202.3	14.3022	-0.08	0.95	0.109088	-0.69663	0.486035	0.621842
SAUSA300_1394	SACOL0378	USA300HOU_1442	SAUSA300_1394	USA300HOU_1442	SACOL0376 - SACOL0386	-	-	-	conserved hypothetical phage protein	1.17889	0.237435	-0.23	0.85	0.328105	-0.696047	0.486399	0.621997
[truncated: 558 more rows]

## Sheet: Table S8
Table S8. Regulon classification of gene expression changes in the Staphylococcus aureus USA300 JE2 (p)ppGpp0 mutant versus the wild type at OD500 of 0.5
Functional category	REGULON (USA300_TCH1516)	Stringent Control	Translation	Operon	Locus-tag (USA300_FPR3757)	Locus-tag (COL)	Locus-tag (USA300_TCH1516)	Gene symbol (USA300_FPR3757)	Gene Symbol (USA300_TCH1516)	log2-fold change	Fold change	Function (USA300_FPR3757)
Amino acid biosynthesis	CodY	-	-	ilvDBNC-leuABCD-ilvA2	SAUSA300_2006	SACOL2042	USA300HOU_2048	ilvD	ilvD	-0.7	0.62	dihydroxy-acid dehydratase
Amino acid biosynthesis	CodY	-	-	ilvDBNC-leuABCD-ilvA2	SAUSA300_2007	SACOL2043	USA300HOU_2049	ilvB	ilvB	-0.7	0.61	acetolactate synthase, large subunit
Amino acid biosynthesis	CodY	-	-	ilvDBNC-leuABCD-ilvA2	SAUSA300_2008	SACOL2044	USA300HOU_2050	ilvN	ilvN	-0.58	0.67	acetolactate synthase, small subunit
Amino acid biosynthesis	CodY	-	-	ilvDBNC-leuABCD-ilvA2	SAUSA300_2009	SACOL2045	USA300HOU_2051	ilvC	ilvC	-0.5	0.71	ketol-acid reductoisomerase
Amino acid biosynthesis	CodY	-	-	ilvDBNC-leuABCD-ilvA2	SAUSA300_2010	SACOL2046	USA300HOU_2052	leuA	leuA	-0.59	0.67	2-isopropylmalate synthase
Amino acid biosynthesis	CodY	-	-	ilvDBNC-leuABCD-ilvA2	SAUSA300_2011	SACOL2047	USA300HOU_2053	leuB	leuB	-0.55	0.68	3-isopropylmalate dehydrogenase
Amino acid biosynthesis	CodY	-	-	ilvDBNC-leuABCD-ilvA2	SAUSA300_2012	SACOL2048	USA300HOU_2054	leuC	leuC	-0.64	0.64	3-isopropylmalate dehydratase, large subunit
Amino acid biosynthesis	CodY	-	-	ilvDBNC-leuABCD-ilvA2	SAUSA300_2013	SACOL2049	USA300HOU_2055	leuD	leuD	-0.56	0.68	3-isopropylmalate dehydratase, small subunit
Amino acid biosynthesis	CodY	-	-	ilvDBNC-leuABCD-ilvA2	SAUSA300_2014	SACOL2050	USA300HOU_2056	ilvA	ilvA2	-0.3	0.81	threonine dehydratase
Amino acid biosynthesis	CodY	-	-	ribHBAED	SAUSA300_1712	SACOL1817	USA300HOU_1757	ribH	ribH	1.62	3.08	riboflavin synthase, beta subunit
Amino acid biosynthesis	CodY	-	-	ribHBAED	SAUSA300_1713	SACOL1818	USA300HOU_1758	ribBA	ribA	1.52	2.87	riboflavin biosynthesis protein
Amino acid biosynthesis	CodY	-	-	ribHBAED	SAUSA300_1714	SACOL1819	USA300HOU_1759	ribE	ribB	1.55	2.93	riboflavin synthase, alpha subunit
Amino acid biosynthesis	CodY	-	-	ribHBAED	SAUSA300_1715	SACOL1820	USA300HOU_1760	ribD	ribD	1.45	2.73	riboflavin biosynthesis protein
Amino acid biosynthesis	CodY	-	-	SACOL2143 SACOL2144	SAUSA300_2102	SACOL2143	USA300HOU_2143	SAUSA300_2102	USA300HOU_2143	0.29	1.23	haloacid dehalogenase-like hydrolase
Amino acid biosynthesis	CodY	-	-	SACOL2143 SACOL2144	SAUSA300_2103	SACOL2144	USA300HOU_2144	SAUSA300_2103	USA300HOU_2144	-0.8	0.58	ABC transporter, ATP-binding protein
Amino acid biosynthesis	CodY	-	-	ssaA	SAUSA300_2253	SACOL2295	USA300HOU_2285	ssaA	ssaA	0.24	1.18	secretory antigen precursor SsaA
Amino acid biosynthesis	CodY	Stringent ctrl	-	yycJ	SAUSA300_0024	SACOL0023	USA300HOU_0022	SAUSA300_0024	walJ	-0.64	0.64	metallo-beta-lactamase family protein
Amino acid utilization	HisR	Stringent ctrl	-	hisI hisF hisA hisH hisB hisC hisD hisG hisZ	SAUSA300_2605	SACOL2696	USA300HOU_2673	hisIE	hisI	-0.39	0.76	histidine biosynthesis bifunctional protein hisIE
Amino acid utilization	HisR	Stringent ctrl	-	hisI hisF hisA hisH hisB hisC hisD hisG hisZ	SAUSA300_2606	SACOL2697	USA300HOU_2674	hisF	hisF	-0.35	0.78	imidazole glycerol phosphate synthase subunit hisF
Amino acid utilization	HisR	Stringent ctrl	-	hisI hisF hisA hisH hisB hisC hisD hisG hisZ	SAUSA300_2607	SACOL2698	USA300HOU_2675	hisA	hisA	-0.3	0.81	phosphoribosylformimino-5-aminoimidazole carboxamide ribotide isomerase hisA
Amino acid utilization	HisR	Stringent ctrl	-	hisI hisF hisA hisH hisB hisC hisD hisG hisZ	SAUSA300_2608	SACOL2699	USA300HOU_2676	hisH	hisH	-0.55	0.68	imidazole glycerol phosphate synthase subunit hisH
Amino acid utilization	HisR	Stringent ctrl	-	hisI hisF hisA hisH hisB hisC hisD hisG hisZ	SAUSA300_2609	SACOL2700	USA300HOU_2677	hisB	hisB	-1.26	0.42	imidazole glycerol phosphate dehydratase hisB
Amino acid utilization	HisR	Stringent ctrl	-	hisI hisF hisA hisH hisB hisC hisD hisG hisZ	SAUSA300_2610	SACOL2701	USA300HOU_2678	hisC	hisC	-0.83	0.56	histidinol-phosphate aminotransferase hisC
Amino acid utilization	HisR	Stringent ctrl	-	hisI hisF hisA hisH hisB hisC hisD hisG hisZ	SAUSA300_2611	SACOL2702	USA300HOU_2679	hisD	hisD	-1.21	0.43	histidinol dehydrogenase hisD
Ammonium biosynthesis	ArcR	-	-	arcCDBA	SAUSA300_2567	SACOL2654	USA300HOU_2632	arcC	arcC	-0.82	0.57	carbamate kinase
Ammonium biosynthesis	ArcR	-	-	arcCDBA	SAUSA300_2568	SACOL2655	USA300HOU_2633	arcD	arcD	-0.31	0.8	arginine/ornithine antiporter
Ammonium biosynthesis	ArcR	-	-	arcCDBA	SAUSA300_2569	SACOL2656	USA300HOU_2634	arcB	arcB	-0.89	0.54	ornithine carbamoyltransferase
Ammonium biosynthesis	ArcR	-	-	arcCDBA	SAUSA300_2570	SACOL2657	USA300HOU_2635	arcA	arcA	-0.95	0.52	arginine deiminase
Ammonium biosynthesis	ArgR	-	-	arcR	SAUSA300_2566	SACOL2653	USA300HOU_2631	arcR	arcR	-0.65	0.64	transcriptional regulator, Crp/Fnr family
Ammonium biosynthesis	ArgR	-	-	argH argG	SAUSA300_0863	SACOL0963	USA300HOU_0919	argH	argH	-1.47	0.36	argininosuccinate lyase
Ammonium biosynthesis	ArgR	-	-	argH argG	SAUSA300_0864	SACOL0964	USA300HOU_0920	argG	argG	-2.06	0.24	argininosuccinate synthase
Ammonium biosynthesis	ArgR	-	-	artQM	SAUSA300_1807	SACOL1915	USA300HOU_1852	SAUSA300_1807	artQ	-1.1	0.47	amino acid ABC transporter, ATP-binding protein
Ammonium biosynthesis	ArgR	-	-	artQM	SAUSA300_1808	SACOL1916	USA300HOU_1853	SAUSA300_1808	artM	-1.22	0.43	amino acid ABC transporter, permease/substrate-binding protein
Ammonium biosynthesis	ArgR	-	-	cudT	SAUSA300_2549	SACOL2632	USA300HOU_2610	bccT	cudT	-2.06	0.24	choline/carnitine/betaine transporter, BCCT family
Ammonium metabolism	FruR	-	-	deoR	SAUSA300_0683	SACOL0757	USA300HOU_0721	SAUSA300_0683	deoR	1.53	2.89	transcriptional regulator, DeoR family
Ammonium metabolism	FruR	-	-	fruAB	SAUSA300_0684	SACOL0758	USA300HOU_0722	fruB	fruB	1.81	3.52	fructose 1-phosphate kinase
Antibiotics resistance	VraSR	-	-	gvpP	SAUSA300_1788	SACOL1895	USA300HOU_1831	SAUSA300_1788	gvpP	0.6	1.51	conserved hypothetical protein
Antibiotics resistance	VraSR	-	-	prsA	SAUSA300_1790	SACOL1897	USA300HOU_1833	prsA	prsA	0.82	1.76	foldase protein PrsA precursor
Antibiotics resistance	VraSR	-	-	SACOL1705	SAUSA300_1606	SACOL1705	USA300HOU_1650	SAUSA300_1606	USA300HOU_1650	0.64	1.56	conserved hypothetical protein
Antibiotics resistance	VraSR	-	-	SACOL2571	SAUSA300_2493	SACOL2571	USA300HOU_2551	SAUSA300_2493	USA300HOU_2551	1.5	2.83	conserved hypothetical protein
Antibiotics resistance	VraSR	-	-	sgtB	SAUSA300_1855	SACOL1932	USA300HOU_1869	sgtB	sgtB	0.66	1.58	monofunctional glycosyltransferase
Antibiotics resistance	VraSR	-	-	vraRSTU	SAUSA300_1865	SACOL1942	USA300HOU_1880	vraR	vraR	0.7	1.62	DNA-binding response regulator
Antibiotics resistance	VraSR	-	-	vraRSTU	SAUSA300_1866	SACOL1943	USA300HOU_1881	vraS	vraS	0.66	1.58	two-component sensor histidine kinase
Antibiotics resistance	VraSR	-	-	vraRSTU	SAUSA300_1867	SACOL1944	USA300HOU_1882	SAUSA300_1867	vraT	0.61	1.53	conserved hypothetical protein
Antibiotics resistance	VraSR	-	-	vraRSTU	SAUSA300_1868	SACOL1945	USA300HOU_1883	SAUSA300_1868	vraU	0.56	1.47	conserved hypothetical protein
Cell wall biosynthesis	CidR	-	-	-	SAUSA300_2479	SACOL2554.1	USA300HOU_2533	cidA	cidA	1.21	2.31	Holin-like protein cidA
Cell wall biosynthesis	CidR	-	-	cidCBA	SAUSA300_2477	SACOL2553	USA300HOU_2531	cidC	cidC	1.21	2.32	pyruvate oxidase
Cell wall biosynthesis	CidR	-	-	cidCBA	SAUSA300_2478	SACOL2554	USA300HOU_2532	cidB	cidB	1.16	2.23	Holin-like protein cidB
Cell wall biosynthesis	GraRS	-	-	-	SAUSA300_0030	SACOL0031	USA300HOU_0029	SAUSA300_0030	ugpQ	0.93	1.91	putative glycerophosphoryl diester phosphodiesterase
Cell wall biosynthesis	GraRS	-	-	-	SAUSA300_0031	SACOL0032	USA300HOU_0030	SAUSA300_0031	maoC	0.6	1.51	conserved hypothetical protein
Cell wall biosynthesis	GraRS	-	-	citCZ	SAUSA300_1640	SACOL1741	USA300HOU_1681	icd	citC	1.47	2.78	isocitrate dehydrogenase, NADP-dependent
Cell wall biosynthesis	GraRS	-	-	citCZ	SAUSA300_1641	SACOL1742	USA300HOU_1682	gltA	citZ	1.35	2.55	citrate synthase II
Cell wall biosynthesis	GraRS	-	-	esaA essA esaB essB yukA esxC esxB esaE esxD SACOL0281	SAUSA300_0282	SACOL0275	USA300HOU_0301	SAUSA300_0282	essB	-0.91	0.53	conserved hypothetical protein
Cell wall biosynthesis	GraRS	-	-	esaA essA esaB essB yukA esxC esxB esaE esxD SACOL0281	SAUSA300_0288	SACOL0281	USA300HOU_0307	SAUSA300_0288	USA300HOU_0307	-0.68	0.63	conserved hypothetical protein
Cell wall biosynthesis	GraRS	-	-	gcvPB gcvPA gcvT	SAUSA300_1496	SACOL1593	USA300HOU_1536	SAUSA300_1496	gcvPB	-1.11	0.46	glycine dehydrogenase, subunit 2
Cell wall biosynthesis	GraRS	-	-	gcvPB gcvPA gcvT	SAUSA300_1497	SACOL1594	USA300HOU_1537	SAUSA300_1497	gcvPA	-1.2	0.44	glycine dehydrogenase, subunit 1 (glycine cleavage system P protein)
Cell wall biosynthesis	GraRS	-	-	gcvPB gcvPA gcvT	SAUSA300_1498	SACOL1595	USA300HOU_1538	gcvT	gcvT	-1.29	0.41	aminomethyltransferase (glycine cleavage system T protein)
Cell wall biosynthesis	GraRS	-	-	glpF	SAUSA300_1191	SACOL1319	USA300HOU_1230	glpF	glpF	-0.93	0.52	glycerol uptake facilitator
Cell wall biosynthesis	GraRS	-	-	gntPKR SACOL2517	SAUSA300_2442	SACOL2514	USA300HOU_2492	gntP	gntP	-0.18	0.88	gluconate permease
Cell wall biosynthesis	GraRS	-	-	gntPKR SACOL2517	SAUSA300_2443	SACOL2515	USA300HOU_2493	gntK	gntK	-0.99	0.5	gluconate kinase
Cell wall biosynthesis	GraRS	-	-	gntPKR SACOL2517	SAUSA300_2444	SACOL2516	USA300HOU_2494	gntR	gntR	-1.09	0.47	gluconate operon transcriptional repressor
Cell wall biosynthesis	GraRS	-	-	gntPKR SACOL2517	SAUSA300_2445	SACOL2517	USA300HOU_2495	SAUSA300_2445	USA300HOU_2495	0.19	1.14	transcriptional regulator, MerR family
Cell wall biosynthesis	GraRS	-	-	malKEFD	SAUSA300_0208	SACOL0192	USA300HOU_0220	SAUSA300_0208	malK	-1.13	0.46	putative maltose ABC transporter, ATP-binding protein
Cell wall biosynthesis	GraRS	-	-	malKEFD	SAUSA300_0209	SACOL0193	USA300HOU_0221	SAUSA300_0209	malE	-1.02	0.49	putative maltose ABC transporter, maltose-binding protein
Cell wall biosynthesis	GraRS	-	-	malKEFD	SAUSA300_0210	SACOL0194	USA300HOU_0222	SAUSA300_0210	malF	-0.31	0.81	maltose ABC transporter, permease protein
Cell wall biosynthesis	GraRS	-	-	malKEFD	SAUSA300_0211	SACOL0195	USA300HOU_0223	SAUSA300_0211	malD	-0.04	0.97	maltose ABC transporter, permease protein
Cell wall biosynthesis	GraRS	-	-	mhpD	SAUSA300_0871	SACOL0973	USA300HOU_0927	SAUSA300_0871	mhpD	0.61	1.53	conserved hypothetical protein
Cell wall biosynthesis	GraRS	-	-	mtaB rsmE prmA dnaJ dnaK grpE hrcA	SAUSA300_1536	SACOL1633	USA300HOU_1577	SAUSA300_1536	mtaB	-0.44	0.74	conserved hypothetical protein
Cell wall biosynthesis	GraRS	-	-	mtaB rsmE prmA dnaJ dnaK grpE hrcA	SAUSA300_1537	SACOL1634	USA300HOU_1578	SAUSA300_1537	rsmE	-0.32	0.8	conserved hypothetical protein
Cell wall biosynthesis	GraRS	-	Translation	mtaB rsmE prmA dnaJ dnaK grpE hrcA	SAUSA300_1538	SACOL1635	USA300HOU_1579	prmA	prmA	0.65	1.57	ribosomal protein L11 methyltransferase
Cell wall biosynthesis	GraRS	Stringent ctrl	-	mtlF mtlR mtlA mtlD	SAUSA300_2106	SACOL2147	USA300HOU_2147	SAUSA300_2106	mtlR	0.03	1.02	putative transcriptional regulator
Cell wall biosynthesis	GraRS	Stringent ctrl	-	mtlF mtlR mtlA mtlD	SAUSA300_2107	SACOL2148	USA300HOU_2148	mtlA	mtlA	0.79	1.73	PTS system, mannitol specific IIA component
Cell wall biosynthesis	GraRS	Stringent ctrl	-	mtlF mtlR mtlA mtlD	SAUSA300_2108	SACOL2149	USA300HOU_2149	mtlD	mtlD	0.8	1.74	Mannitol-1-phosphate 5-dehydrogenase
Cell wall biosynthesis	GraRS	-	-	murI rdgB SACOL1163	SAUSA300_1051	SACOL1163	USA300HOU_1088	SAUSA300_1051	USA300HOU_1088	0.68	1.6	conserved hypothetical protein
Cell wall biosynthesis	GraRS	-	-	murI rdgB SACOL1164	SAUSA300_1050	SACOL1162	USA300HOU_1087	SAUSA300_1050	rdgB	0.69	1.61	non-canonical purine NTP pyrophosphatase, rdgB/HAM1 family
Cell wall biosynthesis	GraRS	-	-	murI rdgB SACOL1165	SAUSA300_1049	SACOL1161	USA300HOU_1086	murI	murI	0.66	1.58	glutamate racemase
Cell wall biosynthesis	GraRS	-	-	nhaC SACOL0947	SAUSA300_0846	SACOL0946	USA300HOU_0903	SAUSA300_0846	yuiF	-0.95	0.52	Na+/H+ antiporter family protein
Cell wall biosynthesis	GraRS	-	-	nhaC SACOL0947	SAUSA300_0847	SACOL0947	USA300HOU_0904	SAUSA300_0847	USA300HOU_0904	-0.3	0.81	conserved hypothetical protein
Cell wall biosynthesis	GraRS	-	-	opuBA opuBB	SAUSA300_0706	SACOL0781	USA300HOU_0745	SAUSA300_0706	opuBA	0.57	1.49	putative osmoprotectant ABC transporter, ATP-binding protein
Cell wall biosynthesis	GraRS	-	-	opuBA opuBB	SAUSA300_0707	SACOL0783	USA300HOU_0746	SAUSA300_0707	opuBB	0.62	1.54	osmoprotectant ABC transporter, permease
Cell wall biosynthesis	GraRS	-	-	opuCD opuCC opuCB opuCA	SAUSA300_2390	SACOL2450	USA300HOU_2434	opuCd	opuCD	0.62	1.54	glycine betaine/carnitine/choline transport system permease
Cell wall biosynthesis	GraRS	-	-	opuCD opuCC opuCB opuCA	SAUSA300_2391	SACOL2451	USA300HOU_2435	opuCc	opuCC	0.59	1.51	glycine betaine/carnitine/choline ABC transporter
Cell wall biosynthesis	GraRS	-	-	opuCD opuCC opuCB opuCA	SAUSA300_2392	SACOL2452	USA300HOU_2436	opuCb	opuCB	0.73	1.66	glycine betaine/carnitine/choline ABC transporter
Cell wall biosynthesis	GraRS	-	-	opuCD opuCC opuCB opuCA	SAUSA300_2393	SACOL2453	USA300HOU_2437	opuCa	opuCA	0.64	1.55	glycine betaine/carnitine/choline ABC transporter ATP-binding protein
Cell wall biosynthesis	GraRS	-	-	SACOL0283	SAUSA300_0290	SACOL0283	USA300HOU_0309	SAUSA300_0290	USA300HOU_0309	-0.76	0.59	putative lipoprotein
Cell wall biosynthesis	GraRS	-	-	SACOL0352 - SACOL0356 dut	SAUSA300_1949	SACOL0357	USA300HOU_1980	dut	dut	2.27	4.83	dUTP diphosphatase
Cell wall biosynthesis	GraRS	-	-	SACOL0466 SACOL0467	SAUSA300_0393	SACOL0466	USA300HOU_0420	SAUSA300_0393	USA300HOU_0420	0.73	1.66	conserved hypothetical protein
Cell wall biosynthesis	GraRS	-	-	SACOL0466 SACOL0467	SAUSA300_0394	SACOL0467	USA300HOU_0421	SAUSA300_0394	USA300HOU_0421	0.98	1.98	FAD/NAD(P)-binding Rossmann fold Superfamily
Cell wall biosynthesis	GraRS	-	-	SACOL0755	SAUSA300_0681	SACOL0755	USA300HOU_0719	SAUSA300_0681	USA300HOU_0719	0.66	1.58	conserved hypothetical protein
Cell wall biosynthesis	GraRS	-	-	SACOL0849 SACOL0850	SAUSA300_0767	SACOL0849	USA300HOU_0813	SAUSA300_0767	USA300HOU_0813	-0.77	0.59	conserved hypothetical protein
Cell wall biosynthesis	GraRS	-	-	SACOL0849 SACOL0850	SAUSA300_0768	SACOL0850	USA300HOU_0814	SAUSA300_0768	USA300HOU_0814	-0.78	0.58	conserved hypothetical protein
Cell wall biosynthesis	GraRS	-	-	SACOL0851	SAUSA300_0769	SACOL0851	USA300HOU_0815	SAUSA300_0769	USA300HOU_0815	-0.9	0.53	putative lipoprotein
Cell wall biosynthesis	GraRS	-	-	SACOL1004 pepF	SAUSA300_0902	SACOL1005	USA300HOU_0958	pepF	pepF	0.18	1.14	oligoendopeptidase F
Cell wall biosynthesis	GraRS	-	-	SACOL1456 crr	SAUSA300_1314	SACOL1456	USA300HOU_1358	SAUSA300_1314	USA300HOU_1358	1.1	2.14	conserved hypothetical protein
Cell wall biosynthesis	GraRS	-	-	SACOL1456 crr	SAUSA300_1315	SACOL1457	USA300HOU_1359	crr	crr	1.1	2.14	PTS system, glucose-specific IIA component
Cell wall biosynthesis	GraRS	-	-	SACOL1902 SACOL1903	SAUSA300_1795	SACOL1902	USA300HOU_1838	SAUSA300_1795	USA300HOU_1838	0.04	1.03	conserved hypothetical protein
Cell wall biosynthesis	GraRS	-	-	SACOL1902 SACOL1903	SAUSA300_1796	SACOL1903	USA300HOU_1839	SAUSA300_1796	USA300HOU_1839	-0.94	0.52	conserved hypothetical protein
Cell wall biosynthesis	GraRS	-	-	SACOL2343 SACOL2344	SAUSA300_2294	SACOL2343	USA300HOU_2329	SAUSA300_2294	USA300HOU_2329	0.29	1.23	conserved hypothetical protein
Cell wall biosynthesis	GraRS	-	-	SACOL2343 SACOL2344	SAUSA300_2295	SACOL2344	USA300HOU_2330	SAUSA300_2295	USA300HOU_2330	0.6	1.51	conserved hypothetical protein
Cell wall biosynthesis	GraRS	-	-	sdrE	SAUSA300_0548	SACOL0610	USA300HOU_0557	sdrE	sdrE	-1.05	0.48	sdrE protein
Cell wall biosynthesis	GraRS	-	-	ssaA	SAUSA300_0277	SACOL0270	USA300HOU_0296	SAUSA300_0277	ssaA	0.17	1.13	putative staphyloxanthin biosynthesis protein
Cell wall biosynthesis	GraRS	-	-	sucC sucD	SAUSA300_1138	SACOL1262	USA300HOU_1176	sucC	sucC	0.47	1.39	succinyl-CoA synthetase, beta subunit
Cell wall biosynthesis	GraRS	-	-	sucC sucD	SAUSA300_1139	SACOL1263	USA300HOU_1177	sucD	sucD	0.6	1.51	succinyl-CoA synthetase, alpha subunit
Cell wall biosynthesis	GraRS	-	-	traP	SAUSA300_1784	SACOL1891	USA300HOU_1827	SAUSA300_1784	traP	0.72	1.65	signal transduction protein TRAP
Cell wall biosynthesis	GraRS	-	-	trxA_6 SACOL2551	SAUSA300_2474	SACOL2550	USA300HOU_2526	SAUSA300_2474	trxA_6	0.95	1.94	conserved hypothetical protein
Cell wall biosynthesis	GraRS	-	-	trxA_6 SACOL2551	SAUSA300_2475	SACOL2551	USA300HOU_2527	SAUSA300_2475	USA300HOU_2527	0.76	1.69	conserved hypothetical protein
Cell wall biosynthesis	GraRS	-	-	ureABCEFGD	SAUSA300_2238	SACOL2280	USA300HOU_2269	ureA	ureA	0.83	1.78	urease, gamma subunit
Cell wall biosynthesis	GraRS	-	-	ureABCEFGD	SAUSA300_2239	SACOL2281	USA300HOU_2270	ureB	ureB	0.69	1.61	urease, beta subunit
Cell wall biosynthesis	GraRS	-	-	ureABCEFGD	SAUSA300_2240	SACOL2282	USA300HOU_2271	ureC	ureC	0.76	1.7	urease, alpha subunit
Cell wall biosynthesis	GraRS	-	-	ureABCEFGD	SAUSA300_2241	SACOL2283	USA300HOU_2272	ureE	ureE	0.26	1.2	urease accessory protein UreE
Cell wall biosynthesis	GraRS	-	-	ureABCEFGD	SAUSA300_2242	SACOL2284	USA300HOU_2273	ureF	ureF	0.2	1.14	urease accessory protein UreF
Cell wall biosynthesis	GraRS	-	-	ureABCEFGD	SAUSA300_2243	SACOL2285	USA300HOU_2274	ureG	ureG	0.2	1.15	urease accessory protein UreG
Cell wall biosynthesis	GraRS	-	-	ureABCEFGD	SAUSA300_2244	SACOL2286	USA300HOU_2275	ureD	ureD	0.17	1.12	urease accessory protein UreD
Cell wall biosynthesis	GraRS	-	-	yitW	SAUSA300_0875	SACOL0977	USA300HOU_0931	SAUSA300_0875	yitW	0.65	1.57	conserved hypothetical protein
Cell wall biosynthesis	GraRS	-	-	zwf	SAUSA300_1454	SACOL1549	USA300HOU_1507	zwf	zwf	0.85	1.8	glucose-6-phosphate 1-dehydrogenase
DNA damage	LexA	Stringent ctrl	-	uvrB uvrA	SAUSA300_0741	SACOL0823	USA300HOU_0786	uvrB	uvrB	-0.61	0.65	excinuclease ABC, B subunit
DNA damage	LexA	Stringent ctrl	-	uvrB uvrA	SAUSA300_0742	SACOL0824	USA300HOU_0787	uvrA	uvrA	-0.01	0.99	excinuclease ABC, A subunit
Energy metabolism	CggR	-	-	gapR gap pgk tpiA pgm eno	SAUSA300_0755	SACOL0837	USA300HOU_0801	SAUSA300_0755	gapR	0.56	1.47	glycolytic operon regulator
Energy metabolism	CggR	-	-	gapR gap pgk tpiA pgm eno	SAUSA300_0756	SACOL0838	USA300HOU_0802	gap	gap	0.71	1.63	glyceraldehyde-3-phosphate dehydrogenase, type I
Energy metabolism	CggR	-	-	gapR gap pgk tpiA pgm eno	SAUSA300_0757	SACOL0839	USA300HOU_0803	pgk	pgk	0.76	1.69	phosphoglycerate kinase
Energy metabolism	CggR	-	-	gapR gap pgk tpiA pgm eno	SAUSA300_0758	SACOL0840	USA300HOU_0804	tpiA	tpiA	0.66	1.58	triosephosphate isomerase
Energy metabolism	CggR	-	-	gapR gap pgk tpiA pgm eno	SAUSA300_0759	SACOL0841	USA300HOU_0805	gpmI	pgm	0.68	1.6	2,3-bisphosphoglycerate-independent phosphoglycerate mutase
Energy metabolism	CggR	-	-	gapR gap pgk tpiA pgm eno	SAUSA300_0760	SACOL0842	USA300HOU_0806	eno	eno	0.66	1.58	phosphopyruvate hydratase
Nucleotide biosynthesis	PurR	-	-	folD	SAUSA300_0965	SACOL1072	USA300HOU_1008	folD	folD	0.79	1.73	methylenetetrahydrofolate dehydrogenase/methenyltetrahydrofolate cyclohydrolase
Nucleotide biosynthesis	PurR	-	-	purEKCSQLFMNHD	SAUSA300_0966	SACOL1073	USA300HOU_1009	purE	purE	1.46	2.76	phosphoribosylaminoimidazole carboxylase, catalytic subunit
Nucleotide biosynthesis	PurR	-	-	purEKCSQLFMNHD	SAUSA300_0967	SACOL1074	USA300HOU_1010	purK	purK	1.43	2.69	phosphoribosylaminoimidazole carboxylase, ATPase subunit
Nucleotide biosynthesis	PurR	-	-	purEKCSQLFMNHD	SAUSA300_0968	SACOL1075	USA300HOU_1011	purC	purC	1.31	2.49	phosphoribosylaminoimidazole-succinocarboxamide synthase
Nucleotide biosynthesis	PurR	-	-	purEKCSQLFMNHD	SAUSA300_0969	SACOL1076	USA300HOU_1012	purS	purS	1.3	2.47	phosphoribosylformylglycinamidine synthase
Nucleotide biosynthesis	PurR	-	-	purEKCSQLFMNHD	SAUSA300_0970	SACOL1077	USA300HOU_1013	purQ	purQ	1.14	2.2	phosphoribosylformylglycinamidine synthase I
Nucleotide biosynthesis	PurR	-	-	purEKCSQLFMNHD	SAUSA300_0971	SACOL1078	USA300HOU_1014	purL	purL	1.08	2.12	phosphoribosylformylglycinamidine synthase II
Nucleotide biosynthesis	PurR	-	-	purEKCSQLFMNHD	SAUSA300_0972	SACOL1079	USA300HOU_1015	purF	purF	0.98	1.98	amidophosphoribosyltransferase
Nucleotide biosynthesis	PurR	-	-	purEKCSQLFMNHD	SAUSA300_0973	SACOL1080	USA300HOU_1016	purM	purM	0.94	1.92	phosphoribosylformylglycinamidine cyclo-ligase
Nucleotide biosynthesis	PurR	-	-	purEKCSQLFMNHD	SAUSA300_0975	SACOL1082	USA300HOU_1017	purH	purH	0.97	1.96	bifunctional purine biosynthesis protein
Nucleotide biosynthesis	PurR	-	-	purEKCSQLFMNHD	SAUSA300_0976	SACOL1083	USA300HOU_1018	purD	purD	1.05	2.08	phosphoribosylamine--glycine ligase
Nucleotide biosynthesis	PyrR	-	-	uraA pyrB pyrC carA carB pyrF pyrE SACOL1218	SAUSA300_1092	SACOL1211	USA300HOU_1137	pyrP	uraA	-1.54	0.34	uracil permease
Nucleotide biosynthesis	PyrR	-	-	uraA pyrB pyrC carA carB pyrF pyrE SACOL1218	SAUSA300_1093	SACOL1212	USA300HOU_1138	pyrB	pyrB	-1.4	0.38	aspartate carbamoyltransferase
Nucleotide biosynthesis	PyrR	-	-	uraA pyrB pyrC carA carB pyrF pyrE SACOL1218	SAUSA300_1094	SACOL1213	USA300HOU_1139	pyrC	pyrC	-1.57	0.34	dihydroorotase
Nucleotide biosynthesis	PyrR	-	-	uraA pyrB pyrC carA carB pyrF pyrE SACOL1218	SAUSA300_1095	SACOL1214	USA300HOU_1140	carA	carA	-1.45	0.37	carbamoyl-phosphate synthase, small subunit
Nucleotide biosynthesis	PyrR	-	-	uraA pyrB pyrC carA carB pyrF pyrE SACOL1218	SAUSA300_1096	SACOL1215	USA300HOU_1141	carB	carB	-1.27	0.42	carbamoyl-phosphate synthase, large subunit
Nucleotide biosynthesis	PyrR	-	-	uraA pyrB pyrC carA carB pyrF pyrE SACOL1218	SAUSA300_1097	SACOL1216	USA300HOU_1142	pyrF	pyrF	-1.32	0.4	orotidine 5'-phosphate decarboxylase
Nucleotide biosynthesis	PyrR	-	-	uraA pyrB pyrC carA carB pyrF pyrE SACOL1218	SAUSA300_1098	SACOL1217	USA300HOU_1143	pyrE	pyrE	-1.16	0.45	orotate phosphoribosyltransferase
Nucleotide biosynthesis	PyrR	-	-	uraA pyrB pyrC carA carB pyrF pyrE SACOL1218	SAUSA300_1099	SACOL1218	USA300HOU_1144	SAUSA300_1099	USA300HOU_1144	-0.83	0.56	conserved hypothetical protein
Protein folding	CtsR	-	-	clpB	SAUSA300_0877	SACOL0979	USA300HOU_0933	clpB	clpB	1.39	2.63	Chaperone clpB
Protein folding	CtsR	-	-	clpP	SAUSA300_0752	SACOL0833	USA300HOU_0797	clpP	clpP	0.83	1.78	ATP-dependent Clp protease, proteolytic subunit ClpP
Protein folding	CtsR	-	-	ctsR mcsA mcsB clpC	SAUSA300_0507	SACOL0567	USA300HOU_0515	ctsR	ctsR	1.2	2.3	transcriptional regulator CtsR
Protein folding	CtsR	-	-	ctsR mcsA mcsB clpC	SAUSA300_0508	SACOL0568	USA300HOU_0516	SAUSA300_0508	mcsA	1.28	2.44	conserved hypothetical protein
Protein folding	CtsR	-	-	ctsR mcsA mcsB clpC	SAUSA300_0509	SACOL0569	USA300HOU_0517	SAUSA300_0509	mcsB	1.15	2.22	ATP guanido phosphotransferase
Protein folding	CtsR	-	-	ctsR mcsA mcsB clpC	SAUSA300_0510	SACOL0570	USA300HOU_0518	clpC	clpC	1.25	2.38	endopeptidase
Protein folding	HrcA	-	-	groEL-groES	SAUSA300_1982	SACOL2016	USA300HOU_2024	groL	groEL	1.75	3.36	60 kDa chaperonin
Protein folding	HrcA	-	-	groEL-groES	SAUSA300_1983	SACOL2017	USA300HOU_2025	groES	groES	1.81	3.5	10 kDa chaperonin
Protein folding	HrcA	-	-	hrcA-grpE-dnaKJ	SAUSA300_1539	SACOL1636	USA300HOU_1580	dnaJ	dnaJ	0.6	1.52	chaperone protein DnaJ
Protein folding	HrcA	-	-	hrcA-grpE-dnaKJ	SAUSA300_1540	SACOL1637	USA300HOU_1581	dnaK	dnaK	1.15	2.22	chaperone protein DnaK
Protein folding	HrcA	-	-	hrcA-grpE-dnaKJ	SAUSA300_1541	SACOL1638	USA300HOU_1582	grpE	grpE	1.02	2.03	co-chaperone GrpE
Protein folding	HrcA	-	-	hrcA-grpE-dnaKJ	SAUSA300_1542	SACOL1639	USA300HOU_1583	hrcA	hrcA	1.12	2.17	heat-inducible transcription repressor HrcA
Redox regulons	CstR	-	-	cstR tauE	SAUSA300_0083	SACOL0061	USA300HOU_0090	SAUSA300_0083	tauE	0.8	1.74	putative membrane protein
Redox regulons	CstR	-	-	cstR tauE	SAUSA300_0084	SACOL0062	USA300HOU_0091	SAUSA300_0084	cstR	0.95	1.93	conserved hypothetical protein
Redox regulons	Fur	-	-	arlRS	SAUSA300_1307	SACOL1450	USA300HOU_1349	arlS	arlS	0.74	1.67	sensor histidine kinase protein
Redox regulons	Fur	-	-	arlRS	SAUSA300_1308	SACOL1451	USA300HOU_1350	arlR	arlR	0.58	1.49	DNA-binding response regulator
Redox regulons	Fur	-	-	citB	SAUSA300_1246	SACOL1385	USA300HOU_1283	acnA	citB	1.29	2.44	aconitate hydratase
Redox regulons	Fur	-	-	isdABCDEFG	SAUSA300_1029	SACOL1140	USA300HOU_1064	SAUSA300_1029	isdA	0.26	1.19	iron transport associated domain protein
Redox regulons	Fur	-	-	isdABCDEFG	SAUSA300_1030	SACOL1141	USA300HOU_1065	SAUSA300_1030	isdC	0.82	1.76	iron transport associated domain protein
Redox regulons	Fur	-	-	isdABCDEFG	SAUSA300_1031	SACOL1142	USA300HOU_1066	SAUSA300_1031	isdD	0.4	1.32	conserved hypothetical protein
Redox regulons	Fur	-	-	isdABCDEFG	SAUSA300_1032	SACOL1143	USA300HOU_1067	SAUSA300_1032	isdE	0.45	1.37	putative iron compound ABC transporter, iron compound-binding protein
Redox regulons	Fur	-	-	isdABCDEFG	SAUSA300_1033	SACOL1144	USA300HOU_1068	SAUSA300_1033	isdF	0.2	1.15	iron/heme permease
Redox regulons	Fur	-	-	isdABCDEFG	SAUSA300_1035	SACOL1146	USA300HOU_1069	SAUSA300_1035	isdG	0.26	1.2	conserved hypothetical protein
Redox regulons	Fur	-	-	sirABC	SAUSA300_0115	SACOL0097	USA300HOU_0124	sirC	sirC	0.73	1.65	iron compound ABC transporter, permease protein SirC
Redox regulons	Fur	-	-	sirABC	SAUSA300_0116	SACOL0098	USA300HOU_0125	sirB	sirB	0.24	1.18	iron compound ABC transporter, permease protein SirB
Redox regulons	Fur	-	-	sirABC	SAUSA300_0117	SACOL0099	USA300HOU_0126	sirA	sirA	0.65	1.57	iron compound ABC transporter, iron compound-binding protein SirA
Redox regulons	Fur	-	-	sstABCD	SAUSA300_0718	SACOL0796	USA300HOU_0759	SAUSA300_0718	sstA	0.46	1.37	iron compound ABC transporter, permease
Redox regulons	Fur	-	-	sstABCD	SAUSA300_0719	SACOL0797	USA300HOU_0760	SAUSA300_0719	sstB	0.77	1.71	iron compound ABC transporter, permease protein
Redox regulons	Fur	-	-	sstABCD	SAUSA300_0720	SACOL0798	USA300HOU_0761	SAUSA300_0720	sstC	0.53	1.45	putative iron compound ABC transporter, ATP-binding protein
Redox regulons	Fur	-	-	sstABCD	SAUSA300_0721	SACOL0799	USA300HOU_0762	SAUSA300_0721	sstD	0.51	1.43	transferrin receptor
Redox regulons	PerR	-	-	tpx	SAUSA300_1659	SACOL1762	USA300HOU_1700	tpx	tpx	0.84	1.79	thiol peroxidase
Redox regulons	QsrR	-	-	catE SACOL0409 azoR1	SAUSA300_0338	SACOL0408	USA300HOU_0358	SAUSA300_0338	catE	0.34	1.26	glyoxalase family protein
Redox regulons	QsrR	-	-	catE SACOL0409 azoR1	SAUSA300_0339	SACOL0409	USA300HOU_0359	SAUSA300_0339	USA300HOU_0359	0.41	1.32	conserved hypothetical protein
Redox regulons	QsrR	-	-	catE SACOL0409 azoR1	SAUSA300_0340	SACOL0410	USA300HOU_0360	SAUSA300_0340	azoR1	0.71	1.64	NADH-dependent FMN reductase
Redox regulons	QsrR	-	-	frp	SAUSA300_2462	SACOL2534	USA300HOU_2512	frp	frp	0.6	1.52	NAD(P)H-flavin oxidoreductase
Redox regulons	TetR	-	-	SACOL2588 SACOL2589	SAUSA300_2510	SACOL2588	USA300HOU_2567	SAUSA300_2510	USA300HOU_2567	1.27	2.41	conserved hypothetical protein
Redox regulons	TetR	-	-	SACOL2588 SACOL2589	SAUSA300_2511	SACOL2589	USA300HOU_2568	SAUSA300_2511	USA300HOU_2568	1.23	2.35	conserved hypothetical protein
Stress and Starvation	SigB	-	-	acrR SACOL2594 - SACOL2597	SAUSA300_2515	SACOL2593	USA300HOU_2572	SAUSA300_2515	acrR	-0.01	0.99	transcriptional regulator, TetR family
Stress and Starvation	SigB	-	-	acrR SACOL2594 - SACOL2597	SAUSA300_2516	SACOL2594	USA300HOU_2573	SAUSA300_2516	USA300HOU_2573	0.1	1.07	oxidoreductase, short chain dehydrogenase/reductase family
Stress and Starvation	SigB	-	-	acrR SACOL2594 - SACOL2597	SAUSA300_2517	SACOL2596	USA300HOU_2574	SAUSA300_2517	USA300HOU_2574	1.12	2.17	amidohydrolase family protein
Stress and Starvation	SigB	-	-	acrR SACOL2594 - SACOL2597	SAUSA300_2518	SACOL2597	USA300HOU_2575	SAUSA300_2518	USA300HOU_2575	1.36	2.56	hydrolase family protein
Stress and Starvation	SigB	-	-	asp23 SACOL2174 amaP opuD2	SAUSA300_2142	SACOL2173	USA300HOU_2175	asp23	asp23	1.07	2.1	alkaline shock protein 23
Stress and Starvation	SigB	-	-	asp23 SACOL2174 amaP opuD2	SAUSA300_2143	SACOL2174	USA300HOU_2176	SAUSA300_2143	USA300HOU_2176	1.13	2.19	conserved hypothetical protein
Stress and Starvation	SigB	-	-	asp23 SACOL2174 amaP opuD2	SAUSA300_2144	SACOL2175	USA300HOU_2177	SAUSA300_2144	amaP	1.2	2.3	conserved hypothetical protein
Stress and Starvation	SigB	-	-	asp23 SACOL2174 amaP opuD2	SAUSA300_2145	SACOL2176	USA300HOU_2178	SAUSA300_2145	opuD2	1.14	2.2	glycine betaine transporter
Stress and Starvation	SigB	-	-	bmrU	SAUSA300_0711	SACOL0787	USA300HOU_0749	SAUSA300_0711	bmrU	1.2	2.3	conserved hypothetical protein
Stress and Starvation	SigB	-	-	clpL	SAUSA300_2486	SACOL2563	USA300HOU_2542	SAUSA300_2486	clpL	1.24	2.37	putative ATP-dependent Clp proteinase
Stress and Starvation	SigB	-	-	crtNMQIO	SAUSA300_2498	SACOL2576	USA300HOU_2556	crtN	crtN	0.71	1.64	squalene synthase
Stress and Starvation	SigB	-	-	crtNMQIO	SAUSA300_2499	SACOL2577	USA300HOU_2557	crtM	crtM	0.89	1.85	squalene desaturase
Stress and Starvation	SigB	-	-	crtNMQIO	SAUSA300_2500	SACOL2578	USA300HOU_2558	SAUSA300_2500	crtQ	0.87	1.82	glycosyl transferase
Stress and Starvation	SigB	-	-	crtNMQIO	SAUSA300_2501	SACOL2579	USA300HOU_2559	SAUSA300_2501	crtI	0.96	1.95	phytoene dehydrogenase
Stress and Starvation	SigB	-	-	crtNMQIO	SAUSA300_2502	SACOL2580	USA300HOU_2560	SAUSA300_2502	crtO	0.69	1.61	conserved hypothetical protein
Stress and Starvation	SigB	-	-	csbB	SAUSA300_0689	SACOL0764	USA300HOU_0727	SAUSA300_0689	csbB	0.92	1.9	glycosyl transferase, group 2 family protein
Stress and Starvation	SigB	-	-	csbD	SAUSA300_1582	SACOL1680	USA300HOU_1625	SAUSA300_1582	csbD	0.72	1.64	conserved hypothetical protein
Stress and Starvation	SigB	-	-	eap	SAUSA300_0883	SACOL0985	USA300HOU_0939	SAUSA300_0883	eap	0.8	1.74	putative surface protein
Stress and Starvation	SigB	-	-	epiGEFPDCBA	SAUSA300_1760	SACOL1871	USA300HOU_1808	epiG	epiG	0.36	1.28	lantibiotic epidermin immunity protein F
Stress and Starvation	SigB	-	-	epiGEFPDCBA	SAUSA300_1761	SACOL1872	USA300HOU_1809	epiE	epiE	0.62	1.54	lantibiotic epidermin immunity protein F
Stress and Starvation	SigB	-	-	epiGEFPDCBA	SAUSA300_1762	SACOL1873	USA300HOU_1810	epiF	epiF	0.74	1.67	lantibiotic epidermin immunity protein F
Stress and Starvation	SigB	-	-	epiGEFPDCBA	SAUSA300_1763	SACOL1874	USA300HOU_1811	epiP	epiP	0.31	1.24	lantibiotic epidermin leader peptide processing serine protease EpiP
Stress and Starvation	SigB	-	-	epiGEFPDCBA	SAUSA300_1764	SACOL1875	USA300HOU_1812	epiD	epiD	-0.09	0.94	lantibiotic epidermin biosynthesis protein EpiD
Stress and Starvation	SigB	-	-	epiGEFPDCBA	SAUSA300_1765	SACOL1876	USA300HOU_1813	epiC	epiC	-0.19	0.88	lantibiotic epidermin biosynthesis protein EpiC
Stress and Starvation	SigB	-	-	epiGEFPDCBA	SAUSA300_1766	SACOL1877	USA300HOU_1814	epiB	epiB	-0.09	0.94	lantibiotic epidermin biosynthesis protein EpiB
Stress and Starvation	SigB	-	-	epiGEFPDCBA	SAUSA300_1767	SACOL1878	USA300HOU_1815	epiA	epiA	-0.05	0.97	lantibiotic epidermin biosynthesis protein EpiA
Stress and Starvation	SigB	-	-	gdhII	SAUSA300_2275	SACOL2321	USA300HOU_2308	SAUSA300_2275	gdhII	0.87	1.83	oxidoreductase, short chain dehydrogenase/reductase family
Stress and Starvation	SigB	-	-	hchA	SAUSA300_0536	SACOL0597	USA300HOU_0544	SAUSA300_0536	hchA	0.64	1.56	DJ-1/PfpI family protein
Stress and Starvation	SigB	-	-	hutG	SAUSA300_2281	SACOL2327	USA300HOU_2314	hutG	hutG	1.11	2.16	formimidoylglutamase
Stress and Starvation	SigB	-	-	map-w	SAUSA300_2164	SACOL2197	USA300HOU_2200	SAUSA300_2164	map-w	1.58	2.99	conserved hypothetical protein
Stress and Starvation	SigB	-	-	nixA	SAUSA300_2630	SACOL2721	USA300HOU_2699	nixA	nixA	1.04	2.06	high-affinity nickel-transporter
Stress and Starvation	SigB	-	-	norC hipO	SAUSA300_0106	SACOL0086	USA300HOU_0115	SAUSA300_0106	norC	0.69	1.61	putative drug transporter
Stress and Starvation	SigB	Stringent ctrl	-	nreA nreB nreC narI narJ narH narG	SAUSA300_2337	SACOL2389	USA300HOU_2373	SAUSA300_2337	nreC	-0.13	0.91	transcriptional regulator, DegU family
Stress and Starvation	SigB	Stringent ctrl	-	nreA nreB nreC narI narJ narH narG	SAUSA300_2338	SACOL2390	USA300HOU_2374	SAUSA300_2338	nreB	-0.33	0.8	sensor histidine kinase
Stress and Starvation	SigB	Stringent ctrl	-	nreA nreB nreC narI narJ narH narG	SAUSA300_2339	SACOL2391	USA300HOU_2375	SAUSA300_2339	nreA	-0.35	0.78	conserved hypothetical protein
Stress and Starvation	SigB	Stringent ctrl	-	nreA nreB nreC narI narJ narH narG	SAUSA300_2340	SACOL2392	USA300HOU_2376	narI	narI	-0.47	0.72	respiratory nitrate reductase, gamma subunit
Stress and Starvation	SigB	Stringent ctrl	-	nreA nreB nreC narI narJ narH narG	SAUSA300_2341	SACOL2393	USA300HOU_2377	narJ	narJ	0.13	1.1	respiratory nitrate reductase, delta subunit
Stress and Starvation	SigB	Stringent ctrl	-	nreA nreB nreC narI narJ narH narG	SAUSA300_2342	SACOL2394	USA300HOU_2378	narH	narH	0.12	1.09	respiratory nitrate reductase, beta subunit
Stress and Starvation	SigB	Stringent ctrl	-	nreA nreB nreC narI narJ narH narG	SAUSA300_2343	SACOL2395	USA300HOU_2379	SAUSA300_2343	narG	-1.41	0.38	respiratory nitrate reductase, alpha subunit
Stress and Starvation	SigB	-	-	ohr	SAUSA300_0786	SACOL0872	USA300HOU_0835	SAUSA300_0786	ohr	1.73	3.32	OsmC/Ohr family protein
Stress and Starvation	SigB	-	-	pfpI	SAUSA300_1856	SACOL1933	USA300HOU_1870	SAUSA300_1856	pfpI	1.31	2.48	conserved hypothetical protein
Stress and Starvation	SigB	-	-	ptpA SACOL1940	SAUSA300_1862	SACOL1939	USA300HOU_1877	SAUSA300_1862	ptpA	0.61	1.53	conserved hypothetical protein
Stress and Starvation	SigB	-	-	ptpA SACOL1940	SAUSA300_1863	SACOL1940	USA300HOU_1878	SAUSA300_1863	USA300HOU_1878	0.5	1.42	conserved hypothetical protein
Stress and Starvation	SigB	-	-	rlmI SACOL1090	SAUSA300_0981	SACOL1089	USA300HOU_1023	SAUSA300_0981	rlmI	-0.08	0.95	conserved hypothetical protein
Stress and Starvation	SigB	-	-	rlmI SACOL1090	SAUSA300_0982	SACOL1090	USA300HOU_1024	SAUSA300_0982	USA300HOU_1024	0.87	1.82	conserved hypothetical protein
Stress and Starvation	SigB	-	-	SACOL0085 SACOL0086	SAUSA300_0105	SACOL0085	USA300HOU_0114	SAUSA300_0105	hipO	0.79	1.73	peptidase, M20/M25/M40 family
Stress and Starvation	SigB	-	-	SACOL0156	SAUSA300_0172	SACOL0156	USA300HOU_0183	SAUSA300_0172	USA300HOU_0183	1.16	2.24	conserved hypothetical protein
Stress and Starvation	SigB	-	-	SACOL0399	SAUSA300_0329	SACOL0399	USA300HOU_0349	SAUSA300_0329	USA300HOU_0349	0.96	1.94	putative oxidoreductase
Stress and Starvation	SigB	-	-	SACOL0444	SAUSA300_0372	SACOL0444	USA300HOU_0395	SAUSA300_0372	USA300HOU_0395	1.53	2.89	putative lipoprotein
Stress and Starvation	SigB	-	-	SACOL0446	SAUSA300_0374	SACOL0446	USA300HOU_0397	SAUSA300_0374	USA300HOU_0397	1.04	2.05	putative membrane protein
Stress and Starvation	SigB	-	-	SACOL0455 SACOL0456 yflT	SAUSA300_0384	SACOL0456	USA300HOU_0409	SAUSA300_0384	USA300HOU_0409	-0.19	0.88	conserved hypothetical protein
Stress and Starvation	SigB	-	-	SACOL0455 SACOL0456 yflT	SAUSA300_0385	SACOL0457	USA300HOU_0410	SAUSA300_0385	yflT	0.64	1.56	conserved hypothetical protein
Stress and Starvation	SigB	-	-	SACOL0630	SAUSA300_0566	SACOL0630	USA300HOU_0577	SAUSA300_0566	USA300HOU_0577	0.75	1.68	amino acid permease
Stress and Starvation	SigB	-	-	SACOL0671	SAUSA300_0604	SACOL0671	USA300HOU_0621	SAUSA300_0604	USA300HOU_0621	0.97	1.95	hydrolase, alpha/beta hydrolase fold family
Stress and Starvation	SigB	-	-	SACOL0736 SACOL0737 SACOL0738	SAUSA300_0662	SACOL0736	USA300HOU_0699	SAUSA300_0662	USA300HOU_0699	-0.32	0.8	acetyltransferase, GNAT family
Stress and Starvation	SigB	-	-	SACOL0736 SACOL0737 SACOL0738	SAUSA300_0663	SACOL0737	USA300HOU_0700	SAUSA300_0663	USA300HOU_0700	-1.04	0.49	putative lipoprotein
Stress and Starvation	SigB	-	-	SACOL0736 SACOL0737 SACOL0738	SAUSA300_0664	SACOL0738	USA300HOU_0701	SAUSA300_0664	USA300HOU_0701	0.03	1.02	conserved hypothetical protein
Stress and Starvation	SigB	-	-	SACOL0834	SAUSA300_0753	SACOL0834	USA300HOU_0798	SAUSA300_0753	USA300HOU_0798	0.63	1.55	conserved hypothetical protein
Stress and Starvation	SigB	-	-	SACOL0853 SACOL0854	SAUSA300_0770	SACOL0854	USA300HOU_0817	SAUSA300_0770	USA300HOU_0817	0.74	1.67	conserved hypothetical protein
Stress and Starvation	SigB	-	-	SACOL0862 SACOL0863	SAUSA300_0778	SACOL0862	USA300HOU_0825	SAUSA300_0778	USA300HOU_0825	0.7	1.62	conserved hypothetical protein
Stress and Starvation	SigB	-	-	SACOL0862 SACOL0863	SAUSA300_0779	SACOL0863	USA300HOU_0826	SAUSA300_0779	USA300HOU_0826	0.53	1.45	conserved hypothetical protein
[truncated: 420 more rows]

## Sheet: Table S9
Table S9. Gene expression changes of stringent response regulated genes in the Staphylococcus aureus USA300 JE2 (p)ppGpp0 mutant versus the wild type at an OD500 of 0.5
[truncated: 161 more rows]
